# Supplementary material for: The benefits of smoking cessation on survival in cancer patients by integrative analysis of multi‐omics data
Source: Mol Oncol. 2020 Jul 11;14(9):2069–80. doi: 10.1002/1878-0261.12755 (PMC7463331; doi:10.1002/1878-0261.12755)
Supplement: Supplementary file 2 — Table S1. Detailed patient characteristics of each cancer in TCGA. [file MOL2-14-2069-s002.xlsx]

## Sheet: BLCA
ID	smoking status	os	time	age	stage	gender	cancer status
TCGA-GV-A3QG-01A	current smoker			65	4	male
TCGA-XF-AAN8-01A	current smoker	died	118	74	3	female
TCGA-CU-A0YN-01A	current smoker	died	393	60	3	male
TCGA-UY-A78K-01A	current smoker	died	536	60	4	male
TCGA-E7-A5KF-01A	current smoker	alive	20	67	2	male
TCGA-H4-A2HO-01A	current smoker	alive	46	53	3	male	tumor free
TCGA-CU-A5W6-01A	current smoker	died	56	70	3	male
TCGA-C4-A0F0-01A	current smoker	alive	59	60	2	male
TCGA-GD-A6C6-01A	current smoker	alive	67	64	3	male	tumor free
TCGA-XF-A9T3-01A	current smoker	alive	68	69	4	female	tumor free
TCGA-E7-A4XJ-01A	current smoker	died	68	66	2	male	tumor free
TCGA-5N-A9KI-01A	current smoker	died	76	76	3	female
TCGA-BL-A13J-01A	current smoker	died	81	65	4	male	with tumor
TCGA-K4-A4AB-01B	current smoker	died	84	76	3	male
TCGA-C4-A0F1-01A	current smoker	alive	89	71	3	male
TCGA-GD-A3OQ-01A	current smoker	alive	95	48	4	male
TCGA-FD-A6TH-01A	current smoker	died	131	63	4	male	with tumor
TCGA-FD-A5BV-01A	current smoker	died	163	47	3	female
TCGA-FD-A62O-01A	current smoker	died	216	74	4	male
TCGA-BL-A13I-01A	current smoker	died	223	57	3	female	with tumor
TCGA-E7-A97Q-01A	current smoker	died	246	60	4	female	with tumor
TCGA-C4-A0EZ-01A	current smoker	died	273	69	4	female	with tumor
TCGA-XF-AAMH-01A	current smoker	died	344	80	4	male
TCGA-GU-A42Q-01A	current smoker	died	344	67	3	male	tumor free
TCGA-K4-A5RI-01A	current smoker	died	356	67	3	female	with tumor
TCGA-YF-AA3L-01A	current smoker	alive	364	47	2	female	tumor free
TCGA-CF-A47W-01A	current smoker	alive	368	42	2	male	tumor free
TCGA-HQ-A5NE-01A	current smoker	died	370	57	3	male	with tumor
TCGA-CF-A3MI-01A	current smoker	alive	370	62	2	male	tumor free
TCGA-FD-A6TE-01A	current smoker	alive	376	54	4	male	tumor free
TCGA-CF-A47X-01A	current smoker	alive	384	60	2	male	tumor free
TCGA-E7-A85H-01A	current smoker	alive	394	64	3	male	tumor free
TCGA-CF-A9FM-01A	current smoker	alive	398	50	1	male	tumor free
TCGA-CF-A3MH-01A	current smoker	alive	398	75	2	male	tumor free
TCGA-YF-AA3M-01A	current smoker	alive	415	57	2	male	with tumor
TCGA-E7-A7XN-01A	current smoker	alive	428	66	3	male	with tumor
TCGA-R3-A69X-01A	current smoker	alive	433	70	3	male
TCGA-XF-A9SP-01A	current smoker	died	454	59	3	male
TCGA-FD-A43S-01A	current smoker	alive	455	71	3	female	tumor free
TCGA-4Z-AA84-01A	current smoker	alive	460	61	4	male
TCGA-DK-AA6X-01A	current smoker	alive	467	63	2	male	tumor free
TCGA-FD-A43Y-01A	current smoker	died	474	65	3	male	tumor free
TCGA-DK-A6B2-01A	current smoker	alive	477	70	4	male	with tumor
TCGA-GC-A3OO-01A	current smoker	alive	481	79	2	male	tumor free
TCGA-4Z-AA7M-01A	current smoker	alive	495	65	3	male	tumor free
TCGA-E7-A519-01A	current smoker	alive	508	72	2	male	tumor free
TCGA-FD-A3B4-01A	current smoker	died	510	55	3	female	with tumor
TCGA-4Z-AA7O-01A	current smoker	alive	512	64	2	male	tumor free
TCGA-4Z-AA7R-01A	current smoker	died	522	73	4	male	with tumor
TCGA-FJ-A3ZF-01A	current smoker	alive	524	73	3	male	tumor free
TCGA-BT-A42B-01A	current smoker	died	534	59	4	male	with tumor
TCGA-UY-A9PD-01A	current smoker	alive	542	80	3	male	tumor free
TCGA-FD-A5C0-01A	current smoker	died	550	61	4	male
TCGA-XF-AAN7-01A	current smoker	died	565	60	4	male
TCGA-CF-A9FL-01A	current smoker	died	565	85	3	male	with tumor
TCGA-YC-A89H-01A	current smoker	alive	573	78	2	female	tumor free
TCGA-GC-A3RB-01A	current smoker	alive	582	54	3	male	tumor free
TCGA-FD-A5BU-01A	current smoker	alive	588	76	2	female	tumor free
TCGA-G2-A3IE-01A	current smoker	died	612	51	2	male	with tumor
TCGA-GC-A3I6-01A	current smoker	died	630	45	3	male	with tumor
TCGA-GD-A3OS-01A	current smoker	alive	638	54	2	female	with tumor
TCGA-XF-A9SY-01A	current smoker	alive	640	60	4	female	with tumor
TCGA-DK-A3IT-01A	current smoker	alive	648	62	3	male	tumor free
TCGA-E7-A4IJ-01A	current smoker	died	674	56	2	male	tumor free
TCGA-GV-A6ZA-01A	current smoker	alive	691	54	2	male	tumor free
TCGA-FD-A43N-01A	current smoker	alive	699	76	3	male	tumor free
TCGA-C4-A0F6-01A	current smoker	alive	700	82	3	female	tumor free
TCGA-E7-A6ME-01A	current smoker	alive	731	75	2	male	tumor free
TCGA-2F-A9KO-01A	current smoker	died	734	63	4	male	with tumor
TCGA-FD-A3SJ-01A	current smoker	died	739	59	4	male	with tumor
TCGA-E7-A6MF-01A	current smoker	alive	750	37	2	male	tumor free
TCGA-BT-A20N-01A	current smoker	died	795	72	3	male	with tumor
TCGA-E7-A678-01A	current smoker	alive	798	55	3	male	tumor free
TCGA-XF-AAN4-01A	current smoker	died	823	77	3	female
TCGA-BT-A42C-01A	current smoker	alive	873	64	2	male	tumor free
TCGA-ZF-A9R3-01A	current smoker	died	949	53	2	female	with tumor
TCGA-FD-A3B6-01A	current smoker	died	1005	75	2	male	tumor free
TCGA-UY-A9PA-01A	current smoker	alive	1072	48	3	male	tumor free
TCGA-ZF-A9R5-01A	current smoker	alive	1090	59	3	male	tumor free
TCGA-DK-AA6L-01A	current smoker	died	1163	48	4	male
TCGA-4Z-AA7N-01A	current smoker	died	1367	65	3	male
TCGA-ZF-A9RM-01A	current smoker	alive	1455	70	2	male	tumor free
TCGA-G2-A2EJ-01A	current smoker	alive	1460	56	2	female	with tumor
TCGA-4Z-AA7Y-01A	current smoker	alive	1522	60	2	male	tumor free
TCGA-4Z-AA82-01A	current smoker	died	1556	59	4	male	with tumor
TCGA-ZF-AA4V-01A	current smoker	alive	1806	66	3	male	tumor free
TCGA-G2-A2EF-01A	current smoker	alive	1884	50	2	male	tumor free
TCGA-ZF-A9RF-01A	current smoker	alive	1949	74	2	male	tumor free
TCGA-2F-A9KR-01A	current smoker	died	3183	59	3	female	with tumor
TCGA-2F-A9KT-01A	current smoker	alive	2352	83	2	male	tumor free
TCGA-BL-A13J-01B	current smoker	died	81	65	4	male	with tumor
TCGA-CF-A9FH-01A	reformed smoker			85	2	male
TCGA-XF-A9ST-01A	reformed smoker	died	128	68	3	male
TCGA-DK-A1AB-01A	reformed smoker	died	508	74	4	female
TCGA-ZF-A9RD-01A	reformed smoker	died	408	75	4	female
TCGA-XF-A9T8-01A	reformed smoker	died	418	64	3	male
TCGA-ZF-AA54-01A	reformed smoker	died	590	71	3	male
TCGA-ZF-AA52-01A	reformed smoker	died	1077	70	3	male
TCGA-E7-A8O8-01A	reformed smoker	alive	13	59	2	male
TCGA-GC-A4ZW-01A	reformed smoker	alive	15	71	3	male
TCGA-4Z-AA80-01A	reformed smoker	died	19	73	2	male
TCGA-E7-A7DU-01A	reformed smoker	alive	28	73	3	male
TCGA-S5-A6DX-01A	reformed smoker	died	56	83	4	male	with tumor
TCGA-DK-A1A5-01A	reformed smoker	died	65	79	2	male	tumor free
TCGA-FD-A6TF-01A	reformed smoker	died	69	80	4	female
TCGA-FD-A62N-01A	reformed smoker	alive	82	69	3	male	tumor free
TCGA-ZF-AA4N-01A	reformed smoker	died	88	74	2	male
TCGA-XF-AAMT-01A	reformed smoker	died	90	75	4	female
TCGA-FD-A6TG-01A	reformed smoker	died	93	73	4	male
TCGA-XF-A9SJ-01A	reformed smoker	died	98	83	4	male
TCGA-FD-A43X-01A	reformed smoker	alive	110	84	2	male	tumor free
TCGA-UY-A9PF-01A	reformed smoker	alive	117	77	4	male	tumor free
TCGA-FD-A3B7-01A	reformed smoker	died	122	66	3	male	with tumor
TCGA-GU-A767-01A	reformed smoker	died	144	81	4	male
TCGA-CU-A0YO-01A	reformed smoker	died	149	84	4	male	with tumor
TCGA-CU-A3QU-01A	reformed smoker	alive	158	58	4	male
TCGA-FD-A3SO-01A	reformed smoker	died	168	68	4	male	with tumor
TCGA-ZF-AA5N-01A	reformed smoker	died	168	62	4	female
TCGA-FD-A5BX-01A	reformed smoker	died	173	82	4	male
TCGA-XF-A9SU-01A	reformed smoker	died	182	74	4	female
TCGA-FD-A6TC-01A	reformed smoker	alive	187	79	3	female	tumor free
TCGA-UY-A9PE-01A	reformed smoker	alive	189	86	4	male	with tumor
TCGA-FD-A62P-01A	reformed smoker	died	191	76	2	male
TCGA-BT-A0S7-01A	reformed smoker	died	200	75	3	male	with tumor
TCGA-BL-A3JM-01A	reformed smoker	died	205	62	3	male	with tumor
TCGA-G2-AA3C-01A	reformed smoker	died	211	66	4	male
TCGA-GU-AATQ-01A	reformed smoker	died	213	68	3	male
TCGA-G2-A3IB-01A	reformed smoker	died	220	66	2	male	with tumor
TCGA-XF-AAML-01A	reformed smoker	died	232	75	2	male
TCGA-DK-A2I2-01A	reformed smoker	died	237	63	4	female	with tumor
TCGA-DK-A3IM-01A	reformed smoker	died	248	76	3	male	with tumor
TCGA-DK-A3IN-01A	reformed smoker	died	250	72	3	male	tumor free
TCGA-2F-A9KW-01A	reformed smoker	died	254	67	3	female	with tumor
TCGA-GV-A3QH-01A	reformed smoker	died	258	67	2	male	tumor free
TCGA-GV-A40E-01A	reformed smoker	died	261	75	2	male	with tumor
TCGA-ZF-AA4U-01A	reformed smoker	died	262	70	3	male
TCGA-FJ-A871-01A	reformed smoker	died	272	49	3	male	with tumor
TCGA-FD-A3B5-01A	reformed smoker	died	272	86	4	male	with tumor
TCGA-HQ-A5ND-01A	reformed smoker	died	274	78	4	male	with tumor
TCGA-K4-A5RH-01A	reformed smoker	alive	276	69	3	male	with tumor
TCGA-K4-A4AC-01A	reformed smoker	died	278	83	2	male	with tumor
TCGA-YC-A8S6-01A	reformed smoker	alive	293	71	2	male	tumor free
TCGA-DK-A3IV-01A	reformed smoker	died	294	60	2	male	with tumor
TCGA-FD-A6TI-01A	reformed smoker	died	294	73	4	male
TCGA-4Z-AA86-01A	reformed smoker	died	311	66	4	male	with tumor
TCGA-DK-A3WX-01A	reformed smoker	died	321	67	3	female	with tumor
TCGA-FJ-A3ZE-01A	reformed smoker	died	324	65	4	male	with tumor
TCGA-GU-AATO-01A	reformed smoker	died	324	75	4	male
TCGA-FD-A5BT-01A	reformed smoker	died	328	84	3	male
TCGA-XF-AAMF-01A	reformed smoker	died	329	68	4	male
TCGA-FD-A6TK-01A	reformed smoker	alive	330	60	3	male	tumor free
TCGA-GU-A42P-01A	reformed smoker	died	332	72	4	male	tumor free
TCGA-FT-A61P-01A	reformed smoker	alive	337	76	4	male	tumor free
TCGA-DK-AA75-01A	reformed smoker	died	340	82	3	male
TCGA-K4-AAQO-01A	reformed smoker	alive	359	56	3	male
TCGA-XF-A9SW-01A	reformed smoker	died	362	85	4	male
TCGA-2F-A9KP-01A	reformed smoker	died	364	66	4	male
TCGA-CF-A5UA-01A	reformed smoker	alive	365	67	2	male	tumor free
TCGA-DK-AA76-01A	reformed smoker	alive	366	64	2	female
TCGA-ZF-AA5P-01A	reformed smoker	alive	372	65	4	male	tumor free
TCGA-PQ-A6FI-01A	reformed smoker	alive	372	70	2	male
TCGA-BL-A5ZZ-01A	reformed smoker	alive	377	80	3	female	with tumor
TCGA-FD-A3B8-01A	reformed smoker	alive	384	56	2	male	tumor free
TCGA-FJ-A3Z9-01A	reformed smoker	died	385	72		male	tumor free
TCGA-FD-A6TD-01A	reformed smoker	died	386	77	3	male	tumor free
TCGA-XF-A9SV-01A	reformed smoker	died	388	82	4	male
TCGA-FD-A3SS-01A	reformed smoker	died	391	66	4	male	with tumor
TCGA-CU-A72E-01A	reformed smoker	died	413	76	4	male	with tumor
TCGA-DK-A3IL-01A	reformed smoker	died	413	79	4	female
TCGA-E7-A7PW-01A	reformed smoker	alive	416	63	3	male	tumor free
TCGA-GC-A6I3-01A	reformed smoker			90	4	female	tumor free
TCGA-GV-A3JV-01A	reformed smoker	died	434	66	4	male	with tumor
TCGA-BT-A20T-01A	reformed smoker	died	453	63	4	male	with tumor
TCGA-DK-AA6P-01A	reformed smoker	alive	457	72	2	female
TCGA-CU-A0YR-01A	reformed smoker	died	460	83	4	male	with tumor
TCGA-LC-A66R-01A	reformed smoker	alive	466	78	4	male	tumor free
TCGA-E5-A4TZ-01A	reformed smoker	died	467	64	4	male
TCGA-XF-A8HG-01A	reformed smoker	died	467	69	3	male
TCGA-K4-A6MB-01A	reformed smoker	alive	469	64	4	male	tumor free
TCGA-GC-A3RC-01A	reformed smoker	alive	484	59	2	male	tumor free
TCGA-XF-A9SK-01A	reformed smoker	died	486	65	4	male
TCGA-DK-A1AE-01A	reformed smoker	alive	491	84	3	male	with tumor
TCGA-BT-A2LB-01A	reformed smoker	died	492	73	3	female	tumor free
TCGA-K4-A83P-01A	reformed smoker	alive	495	77	4	male	with tumor
TCGA-PQ-A6FN-01A	reformed smoker	alive	507	78	3	female
TCGA-4Z-AA7Q-01A	reformed smoker	died	510	79	3	male
TCGA-BT-A2LA-01A	reformed smoker	alive	522	54	3	male	tumor free
TCGA-5N-A9KM-01A	reformed smoker	died	530	73	3	female
TCGA-DK-A3IQ-01A	reformed smoker	died	539	74	3	male	with tumor
TCGA-K4-A5RJ-01A	reformed smoker	alive	539	75	2	male
TCGA-GC-A3WC-01A	reformed smoker	alive	540	80	3	female	tumor free
TCGA-FD-A3SM-01A	reformed smoker	died	547	70	4	male	with tumor
TCGA-DK-A3X2-01A	reformed smoker	died	547	85	4	male	with tumor
TCGA-CU-A3KJ-01A	reformed smoker	alive	562	75	3	male	with tumor
TCGA-DK-AA6T-01A	reformed smoker	alive	572	63	2	male	tumor free
TCGA-FD-A6TB-01A	reformed smoker	alive	572	82	3	male	tumor free
TCGA-GU-A42R-01A	reformed smoker	died	577	68	4	male	with tumor
TCGA-DK-AA6U-01A	reformed smoker	alive	578	64	2	male	tumor free
TCGA-DK-A1AA-01A	reformed smoker	alive	578	57	3	male	tumor free
TCGA-BT-A20J-01A	reformed smoker	died	579	75	2	male	with tumor
TCGA-GV-A40G-01A	reformed smoker	alive	580	77	2	male	tumor free
TCGA-GV-A3JX-01A	reformed smoker	alive	581	59	3	male	tumor free
TCGA-H4-A2HQ-01A	reformed smoker	alive	590	64	4	female	with tumor
TCGA-FD-A3SR-01A	reformed smoker	died	602	68	4	male	with tumor
TCGA-GV-A3JZ-01A	reformed smoker	alive	603	55	4	male	with tumor
TCGA-GU-A764-01A	reformed smoker	alive	610	66	2	male	tumor free
TCGA-GV-A3QF-01A	reformed smoker	died	617	79	4	male	tumor free
TCGA-FD-A43U-01A	reformed smoker	alive	636	70	4	male	tumor free
TCGA-LT-A8JT-01A	reformed smoker	alive	641	69	2	female	tumor free
TCGA-ZF-A9R2-01A	reformed smoker	alive	642	75	2	male	tumor free
TCGA-K4-A3WV-01A	reformed smoker	alive	646	77	2	female	tumor free
TCGA-GV-A3JW-01A	reformed smoker	alive	649	74	2	male	with tumor
TCGA-GC-A3BM-01A	reformed smoker	died	651	70	2	male	with tumor
TCGA-DK-A1A3-01A	reformed smoker	died	665	60	4	male
TCGA-ZF-A9R7-01A	reformed smoker	alive	665	76	2	female	tumor free
TCGA-ZF-A9R0-01A	reformed smoker	died	680	82	3	male	with tumor
TCGA-FD-A3N5-01A	reformed smoker	died	685	69	2	male	with tumor
TCGA-G2-A2EC-01A	reformed smoker	died	696	58	2	female	with tumor
TCGA-DK-A3IU-01A	reformed smoker	died	706	58	2	male	with tumor
TCGA-XF-A9SX-01A	reformed smoker	died	719	63	4	female
TCGA-GC-A3YS-01A	reformed smoker	alive	758	61	4	male	tumor free
TCGA-K4-A3WS-01A	reformed smoker	alive	761	66	3	male	tumor free
TCGA-FD-A3SP-01A	reformed smoker	alive	783	60	3	male	tumor free
TCGA-XF-A9T0-01A	reformed smoker	alive	799	68	3	male	tumor free
TCGA-GD-A2C5-01A	reformed smoker	alive	812	53	4	female
TCGA-G2-A2EL-01A	reformed smoker	died	819	77	2	male	with tumor
TCGA-GV-A3QK-01B	reformed smoker	alive	832	56	4	female	with tumor
TCGA-FD-A43P-01A	reformed smoker	alive	832	74	2	male	tumor free
TCGA-FD-A3N6-01A	reformed smoker	alive	851	43	2	female	tumor free
TCGA-XF-A9SZ-01A	reformed smoker	died	859	79	4	male
TCGA-ZF-A9R9-01A	reformed smoker	died	864	58	4	male
TCGA-BT-A42F-01A	reformed smoker	alive	864	64	4	male	tumor free
TCGA-FD-A3SN-01A	reformed smoker	alive	887	79	3	male	tumor free
TCGA-G2-AA3F-01A	reformed smoker	alive	893	77	4	male	tumor free
TCGA-ZF-AA5H-01A	reformed smoker	alive	897	60	4	female	with tumor
TCGA-UY-A9PB-01A	reformed smoker	alive	899	49	3	male	tumor free
TCGA-CU-A3YL-01A	reformed smoker	alive	906	67	3	male	tumor free
TCGA-XF-AAN1-01A	reformed smoker	died	941	75	3	female
TCGA-FD-A3B3-01A	reformed smoker	died	974	74	3	female	tumor free
TCGA-GU-A763-01A	reformed smoker	alive	997	72	3	male	with tumor
TCGA-GU-AATP-01A	reformed smoker	alive	1003	74	4	male	with tumor
TCGA-G2-A2ES-01A	reformed smoker	died	1004	85	2	male	with tumor
TCGA-SY-A9G0-01A	reformed smoker	died	1008	82	4	male	tumor free
TCGA-4Z-AA89-01A	reformed smoker	alive	1029	60	4	male	with tumor
TCGA-XF-A9SM-01A	reformed smoker	alive	1048	76	3	male	tumor free
TCGA-BT-A42E-01A	reformed smoker	alive	1108	74	3	male	tumor free
TCGA-GV-A3QI-01A	reformed smoker	alive	1110	47	3	male
TCGA-DK-A6B6-01A	reformed smoker	alive	1115	57	2	male	tumor free
TCGA-HQ-A2OE-01A	reformed smoker	alive	1174	69		male
TCGA-E5-A4U1-01A	reformed smoker	alive	1181	72	2	male	with tumor
TCGA-BL-A0C8-01A	reformed smoker	alive	1219	73	1	male	with tumor
TCGA-4Z-AA81-01A	reformed smoker	died	1270	80	2	male	tumor free
TCGA-E5-A2PC-01A	reformed smoker	alive	1326	61	4	female	tumor free
TCGA-KQ-A41R-01A	reformed smoker	alive	1350	80	2	female
TCGA-XF-A8HB-01A	reformed smoker	alive	1370	50	2	female	tumor free
TCGA-DK-A2HX-01A	reformed smoker	died	1420	80	4	female
TCGA-FD-A3SQ-01A	reformed smoker	died	1423	62	4	male	with tumor
TCGA-DK-A3IS-01A	reformed smoker	alive	1529	68	2	male	tumor free
TCGA-KQ-A41O-01A	reformed smoker	alive	1538	84	4	male
TCGA-KQ-A41N-01A	reformed smoker	alive	1604	73	3	male
TCGA-DK-A6AW-01A	reformed smoker	alive	1621	70	2	male	tumor free
TCGA-ZF-AA58-01A	reformed smoker	alive	1649	61	4	female	tumor free
TCGA-DK-AA74-01A	reformed smoker	alive	1708	75	3	male	tumor free
TCGA-ZF-AA51-01A	reformed smoker	alive	1714	69	2	female	tumor free
TCGA-XF-AAN0-01A	reformed smoker	died	1718	68	4	male
TCGA-FD-A3NA-01A	reformed smoker	alive	1845	60	2	male	tumor free
TCGA-XF-AAN2-01A	reformed smoker	died	1869	73	2	male
TCGA-DK-A6AV-01A	reformed smoker	alive	1952	82	2	female	tumor free
TCGA-G2-AA3B-01A	reformed smoker	alive	2008	75	2	female	tumor free
TCGA-DK-A3X1-01A	reformed smoker	alive	2009	78	3	female	tumor free
TCGA-DK-A1A6-01A	reformed smoker	alive	2020	53	4	male	tumor free
TCGA-XF-A9SL-01A	reformed smoker	died	2020	69	4	male
TCGA-4Z-AA83-01A	reformed smoker	alive	2024	52	2	male	tumor free
TCGA-UY-A8OB-01A	reformed smoker	alive	2109	63	4	male	tumor free
TCGA-G2-AA3D-01A	reformed smoker	alive	2139	60	4	male	tumor free
TCGA-XF-AAMQ-01A	reformed smoker	alive	2177	59	2	female	tumor free
TCGA-XF-AAN5-01A	reformed smoker	alive	2293	61	3	female	tumor free
TCGA-DK-A6B0-01A	reformed smoker	alive	2330	61	2	male	tumor free
TCGA-UY-A78P-01A	reformed smoker	alive	2380	78	2	female	tumor free
TCGA-UY-A78N-01A	reformed smoker	died	2641	80	4	male	with tumor
TCGA-DK-A2I6-01A	reformed smoker	alive	2656	81	4	male	tumor free
TCGA-ZF-A9RL-01A	reformed smoker	alive	2703	61	2	male	tumor free
TCGA-ZF-A9RC-01A	reformed smoker	alive	2868	77	3	male	tumor free
TCGA-XF-A8HF-01A	reformed smoker	died	2954	80	3	male	tumor free
TCGA-XF-A8HD-01A	reformed smoker	alive	2964	77	3	male	tumor free
TCGA-XF-AAMG-01A	reformed smoker	alive	3364	49	3	male	tumor free
TCGA-DK-A1AC-01A	reformed smoker	alive	3981	72	3	male	tumor free
TCGA-DK-A2I4-01A	reformed smoker	alive	3835	79	3	male	tumor free
TCGA-DK-AA6R-01A	reformed smoker	alive	5041	68	4	male	with tumor

## Sheet: CESC
ID	smoking status	os	time	HPV	age	stage	cancer status
TCGA-HM-A6W2-01A	current smoker	alive	287	negative	34	4	tumor free
TCGA-EA-A556-01A	current smoker	alive	453	negative	38	1	tumor free
TCGA-C5-A2LT-01A	current smoker	alive	2226	negative	38	1	tumor free
TCGA-JW-A5VI-01A	current smoker	alive	747	negative	45	2	with tumor
TCGA-C5-A8YQ-01A	current smoker	died	715	negative	79	1	with tumor
TCGA-2W-A8YY-01A	reformed smoker	alive	533	negative	51	1	tumor free
TCGA-JW-A5VK-01A	reformed smoker	alive	623	negative	43	1	tumor free
TCGA-DS-A3LQ-01A	reformed smoker	alive	699	negative	46	3	tumor free
TCGA-VS-A9V4-01A	reformed smoker	died	132	negative	63	4	with tumor
TCGA-VS-A9V0-01A	reformed smoker	alive	573	negative	58	1	with tumor
TCGA-EK-A2RB-01A	current smoker	alive	9	positive	48	4	tumor free
TCGA-FU-A770-01A	current smoker	alive	34	positive	33	3	tumor free
TCGA-C5-A7X8-01A	current smoker	alive	83	positive	35	1	tumor free
TCGA-C5-A902-01A	current smoker	alive	149	positive	35	1	tumor free
TCGA-C5-A8XI-01A	current smoker	alive	254	positive	69	1	tumor free
TCGA-FU-A5XV-01A	current smoker	alive	321	positive	32	3	tumor free
TCGA-VS-A9UU-01A	current smoker	alive	442	positive	42	2	tumor free
TCGA-DS-A5RQ-01A	current smoker	alive	512	positive	80	1	tumor free
TCGA-GH-A9DA-01A	current smoker	alive	540	positive	27	1	tumor free
TCGA-JW-AAVH-01A	current smoker	alive	552	positive	46	1	tumor free
TCGA-MA-AA3X-01A	current smoker	alive	617	positive	50	3	tumor free
TCGA-EX-A1H5-01A	current smoker	alive	619	positive	58	2	tumor free
TCGA-C5-A8ZZ-01A	current smoker	alive	636	positive	41	2	tumor free
TCGA-FU-A3NI-01A	current smoker	died	638	positive	45	1	tumor free
TCGA-MA-AA3W-01A	current smoker	alive	685	positive	54	1	tumor free
TCGA-FU-A3TQ-01A	current smoker	alive	795	positive	55	3	tumor free
TCGA-FU-A3YQ-01A	current smoker	alive	861	positive	35	1	tumor free
TCGA-FU-A3HY-01A	current smoker	alive	954	positive	47	1	tumor free
TCGA-VS-A8EH-01A	current smoker	alive	986	positive	56	3	tumor free
TCGA-C5-A1MN-01A	current smoker	died	1245	positive	42	3	tumor free
TCGA-C5-A2LS-01A	current smoker	alive	1345	positive	37	1	tumor free
TCGA-DG-A2KL-01A	current smoker	alive	1367	positive	53	2	tumor free
TCGA-C5-A1M7-01A	current smoker	alive	1409	positive	37	1	tumor free
TCGA-C5-A7XC-01A	current smoker	alive	1551	positive	26	1	tumor free
TCGA-BI-A0VS-01A	current smoker	alive	1735	positive	48	1	tumor free
TCGA-DR-A0ZM-01A	current smoker	alive	1791	positive	61	3	tumor free
TCGA-ZJ-A8QQ-01A	current smoker	alive	2056	positive	24	2	tumor free
TCGA-C5-A2LV-01A	current smoker	alive	2234	positive	36	1	tumor free
TCGA-C5-A2LX-01A	current smoker	alive	2526	positive	54	1	tumor free
TCGA-C5-A7UI-01A	current smoker	died	2888	positive	42	1	tumor free
TCGA-C5-A7CJ-01A	current smoker	died	3097	positive	42	2	tumor free
TCGA-C5-A7UE-01A	current smoker	alive	4738	positive	45	1	tumor free
TCGA-VS-A9V1-01A	current smoker	died	157	positive	46	4	with tumor
TCGA-C5-A1BF-01B	current smoker	died	570	positive	46	1	with tumor
TCGA-VS-A94Y-01A	current smoker	died	144	positive	47	2	with tumor
TCGA-C5-A1BN-01B	current smoker	died	166	positive	26	1	with tumor
TCGA-UC-A7PD-01A	current smoker	died	355	positive	21	1	with tumor
TCGA-VS-A8QC-01A	current smoker	died	350	positive	51	4	with tumor
TCGA-DS-A1O9-01A	current smoker	died	266	positive	75	4	with tumor
TCGA-MA-AA41-01A	current smoker	alive	279	positive	33	2	with tumor
TCGA-Q1-A73Q-01A	current smoker	alive	284	positive	46	1	with tumor
TCGA-VS-A8EB-01A	current smoker	died	305	positive	41	3	with tumor
TCGA-DS-A7WF-01A	current smoker	died	492	positive	41	1	with tumor
TCGA-VS-A9UP-01A	current smoker	alive	1444	positive	43	2	with tumor
TCGA-UC-A7PG-01A	current smoker	died	370	positive	44	3	with tumor
TCGA-C5-A3HF-01A	current smoker	died	543	positive	24	1	with tumor
TCGA-C5-A7CL-01A	current smoker	died	471	positive	48	3	with tumor
TCGA-C5-A8YT-01A	current smoker	died	633	positive	36	1	with tumor
TCGA-C5-A1ML-01A	current smoker	died	636	positive	49	1	with tumor
TCGA-HG-A2PA-01A	current smoker	died	773	positive	38	1	with tumor
TCGA-C5-A1MI-01A	current smoker	died	1083	positive	50	1	with tumor
TCGA-VS-A8QM-01A	current smoker	died	951	positive	47	4	with tumor
TCGA-C5-A2LZ-01A	current smoker	died	3046	positive	65	3	with tumor
TCGA-ZJ-AAXN-01A	current smoker			positive	34	1
TCGA-ZJ-AAXU-01A	current smoker	alive	5	positive	51	2
TCGA-ZJ-A8QR-01A	current smoker	died	582	positive	38	1
TCGA-UC-A7PF-01A	current smoker	died	2859	positive	44	1
TCGA-EX-A69M-01A	reformed smoker	died	253	positive	62	1	tumor free
TCGA-MA-AA43-01A	reformed smoker	alive	346	positive	48	3	tumor free
TCGA-DS-A1OC-01A	reformed smoker	alive	376	positive	47	1	tumor free
TCGA-RA-A741-01A	reformed smoker	alive	444	positive	34	2	tumor free
TCGA-C5-A907-01A	reformed smoker	alive	448	positive	47	1	tumor free
TCGA-HM-A4S6-01A	reformed smoker	alive	454	positive	51	3	tumor free
TCGA-FU-A3WB-01A	reformed smoker	alive	491	positive	43	2	tumor free
TCGA-C5-A901-01A	reformed smoker	alive	518	positive	44		tumor free
TCGA-MY-A913-01A	reformed smoker	alive	524	positive	28	2	tumor free
TCGA-FU-A2QG-01A	reformed smoker	alive	579	positive	29	1	tumor free
TCGA-C5-A1BQ-01C	reformed smoker	died	604	positive	65	3	tumor free
TCGA-MU-A8JM-01A	reformed smoker	alive	607	positive	46	1	tumor free
TCGA-C5-A7CM-01A	reformed smoker	alive	619	positive	35	1	tumor free
TCGA-HM-A3JK-01A	reformed smoker	alive	632	positive	64	2	tumor free
TCGA-Q1-A73S-01A	reformed smoker	alive	688	positive	33	1	tumor free
TCGA-WL-A834-01A	reformed smoker	alive	791	positive	57		tumor free
TCGA-XS-A8TJ-01A	reformed smoker	alive	890	positive	41	1	tumor free
TCGA-VS-A94Z-01A	reformed smoker	alive	1015	positive	38	2	tumor free
TCGA-C5-A8XH-01A	reformed smoker	died	1394	positive	39	1	tumor free
TCGA-BI-A0VR-01A	reformed smoker	alive	1505	positive	53	3	tumor free
TCGA-C5-A3HD-01B	reformed smoker	alive	1582	positive	51	2	tumor free
TCGA-C5-A1MF-01A	reformed smoker	alive	1617	positive	49	1	tumor free
TCGA-C5-A1ME-01A	reformed smoker	alive	1756	positive	40	1	tumor free
TCGA-VS-A8QF-01A	reformed smoker	alive	1800	positive	42	2	tumor free
TCGA-IR-A3LH-01A	reformed smoker	alive	2394	positive	49	2	tumor free
TCGA-DG-A2KK-01A	reformed smoker	alive	2496	positive	51	3	tumor free
TCGA-C5-A1BM-01A	reformed smoker	died	2520	positive	78	1	tumor free
TCGA-DS-A1OD-01A	reformed smoker	alive	3874	positive	49	1	tumor free
TCGA-C5-A7CK-01A	reformed smoker	died	4086	positive	58	4	tumor free
TCGA-C5-A1BJ-01A	reformed smoker	alive	4385	positive	34	2	tumor free
TCGA-C5-A7CO-01A	reformed smoker	alive	4482	positive	68	1	tumor free
TCGA-IR-A3L7-01A	reformed smoker	alive	4483	positive	37	1	tumor free
TCGA-C5-A1BL-01A	reformed smoker	alive	5271	positive	32	1	tumor free
TCGA-JX-A3Q0-01A	reformed smoker	alive	6375	positive	63	3	tumor free
TCGA-C5-A1MH-01A	reformed smoker	died	1186	positive	71	3	with tumor
TCGA-DS-A0VK-01A	reformed smoker	died	1118	positive	45	1	with tumor
TCGA-IR-A3LB-01A	reformed smoker	died	2032	positive	53	1	with tumor
TCGA-MU-A5YI-01A	reformed smoker	alive	1053	positive	60	1	with tumor
TCGA-EK-A2RA-01A	reformed smoker	alive	1246	positive	74	2	with tumor
TCGA-C5-A1BE-01B	reformed smoker	died	2094	positive	64	1	with tumor
TCGA-ZJ-AB0I-01A	reformed smoker			positive	25	2
TCGA-ZJ-AAXT-01A	reformed smoker			positive	54	3
TCGA-ZJ-AAX4-01A	reformed smoker	alive	21	positive	85	2
TCGA-DG-A2KH-01A	reformed smoker	alive	34	positive	25	1
TCGA-ZJ-AAXA-01A	reformed smoker	alive	43	positive	64	1
TCGA-FU-A3TX-01A	reformed smoker	alive	45	positive	78	1
TCGA-Q1-A6DW-01A	reformed smoker	alive	534	positive	44	1
TCGA-C5-A2M2-01A	reformed smoker	died	1011	positive	56	1
TCGA-FU-A3EO-01A	current smoker	alive	490		55	2	tumor free
TCGA-C5-A1BI-01B	current smoker	alive	1112		31	3

## Sheet: ESCA
ID	smoking	os	time	age	gender	stage	cancer status
TCGA-V5-A7RB-01A	current smoker	died	161	59	male		tumor free
TCGA-L5-A893-01A	current smoker	alive	92	71	female	1	tumor free
TCGA-L5-A4OM-01A	current smoker	died	1458	54	female	1	tumor free
TCGA-L5-A4OP-01A	current smoker	alive	218	67	female	1	tumor free
TCGA-IG-A5B8-01A	current smoker	died	24	72	male	1	tumor free
TCGA-IG-A3QL-01A	current smoker	alive	1071	54	male	2	tumor free
TCGA-IG-A4QT-01A	current smoker	died	283	56	male	2	tumor free
TCGA-LN-A5U7-01A	current smoker	alive	768	46	male	2	tumor free
TCGA-LN-A7HV-01A	current smoker	alive	320	58	male	2	tumor free
TCGA-LN-A7HW-01A	current smoker	alive	365	59	male	2	tumor free
TCGA-LN-A7HX-01A	current smoker	alive	372	72	male	2	tumor free
TCGA-LN-A7HZ-01A	current smoker	alive	401	49	male	2	tumor free
TCGA-LN-A8I0-01A	current smoker	alive	407	52	male	2	tumor free
TCGA-LN-A9FO-01A	current smoker	alive	4	42	male	2	tumor free
TCGA-M9-A5M8-01A	current smoker	alive	1007	58	male	2	tumor free
TCGA-IG-A6QS-01A	current smoker	died	303	54	male	2	tumor free
TCGA-L5-A4OW-01A	current smoker	died	217	56	female	2	tumor free
TCGA-LN-A5U6-01A	current smoker	alive	375	54	male	2	tumor free
TCGA-XP-A8T6-01A	current smoker	died	763	54	male	2	tumor free
TCGA-XP-A8T8-01A	current smoker	alive	437	49	male	2	tumor free
TCGA-LN-A4A3-01A	current smoker	alive	388	61	male	3	tumor free
TCGA-LN-A4MQ-01A	current smoker	alive	375	46	male	3	tumor free
TCGA-IG-A3Y9-01A	current smoker	died	26	72	male	3	tumor free
TCGA-IG-A3YA-01A	current smoker	alive	632	53	male	3	tumor free
TCGA-L5-A43I-01A	current smoker	died	556	77	male	3	tumor free
TCGA-VR-A8Q7-01A	current smoker	alive	1590	60	male	3	tumor free
TCGA-VR-A8EP-01A	current smoker	alive	824	51	male	3	tumor free
TCGA-V5-A7RC-01B	current smoker	died	104	55	male		with tumor
TCGA-V5-AASW-01A	current smoker	alive	282	72	male		with tumor
TCGA-IC-A6RE-01A	current smoker	alive	234	59	male	2	with tumor
TCGA-VR-A8ER-01A	current smoker	died	378	54	male	3	with tumor
TCGA-IG-A3YC-01A	current smoker	alive	612	62	male	3	with tumor
TCGA-VR-A8EW-01A	current smoker	died	247	57	male	3	with tumor
TCGA-VR-A8EZ-01A	current smoker	died	553	47	male	3	with tumor
TCGA-VR-AA7D-01A	current smoker	died	279	58	male	3	with tumor
TCGA-VR-A8EU-01A	current smoker	died	557	51	male	4	with tumor
TCGA-VR-A8EX-01A	current smoker	died	855	63	male	4	with tumor
TCGA-L5-A43C-01A	reformed smoker	alive	96	81	male		tumor free
TCGA-X8-AAAR-01A	reformed smoker	alive	554	69	male		tumor free
TCGA-L5-A43E-01A	reformed smoker	alive	920	74	male	1	tumor free
TCGA-L5-A4OH-01A	reformed smoker	alive	992	71	male	1	tumor free
TCGA-IC-A6RF-01A	reformed smoker	alive	477	69	female	1	tumor free
TCGA-KH-A6WC-01A	reformed smoker	alive	191	82	male	1	tumor free
TCGA-L5-A88S-01A	reformed smoker	alive	471	84	male	1	tumor free
TCGA-S8-A6BW-01A	reformed smoker	alive	620	51	male	1	tumor free
TCGA-LN-A4A6-01A	reformed smoker	alive	391	65	male	2	tumor free
TCGA-IG-A97H-01A	reformed smoker	alive	441	36	male	2	tumor free
TCGA-L5-A4OU-01A	reformed smoker	alive	882	81	male	2	tumor free
TCGA-L5-A8NU-01A	reformed smoker	died	2134	84	male	2	tumor free
TCGA-LN-A49U-01A	reformed smoker	alive	467	62	male	2	tumor free
TCGA-LN-A49V-01A	reformed smoker	alive	383	49	male	2	tumor free
TCGA-VR-A8EY-01A	reformed smoker	alive	1025	44	female	2	tumor free
TCGA-XP-A8T7-01A	reformed smoker	alive	1254	63	female	2	tumor free
TCGA-Z6-AAPN-01A	reformed smoker	alive	81	57	male	2	tumor free
TCGA-JY-A6FH-01A	reformed smoker	alive	1441	53	male	2	tumor free
TCGA-L5-A4ON-01A	reformed smoker	died	558	65	male	2	tumor free
TCGA-L5-A4OX-01A	reformed smoker	died	226	60	male	2	tumor free
TCGA-L5-A88T-01A	reformed smoker	alive	694	86	male	2	tumor free
TCGA-L5-A8NE-01A	reformed smoker	alive	1688	77	male	2	tumor free
TCGA-RE-A7BO-01A	reformed smoker	died	213	72	female	2	tumor free
TCGA-JY-A6FG-01A	reformed smoker	died	1263	50	male	3	tumor free
TCGA-L5-A88V-01A	reformed smoker	alive	79	60	male	3	tumor free
TCGA-L5-A8NG-01A	reformed smoker	alive	1094	77	male	3	tumor free
TCGA-L5-A8NL-01A	reformed smoker	alive	402	56	male	3	tumor free
TCGA-LN-A49R-01A	reformed smoker	alive	407	46	male	3	tumor free
TCGA-LN-A49W-01A	reformed smoker	alive	403	73	male	3	tumor free
TCGA-IG-A50L-01A	reformed smoker	alive	16	58	male	3	tumor free
TCGA-VR-AA4G-01A	reformed smoker	alive	549	51	female	3	tumor free
TCGA-IG-A8O2-01A	reformed smoker	died	142	62	male	3	tumor free
TCGA-Q9-A6FW-01A	reformed smoker	alive	238	61	male	3	tumor free
TCGA-L5-A8NF-01A	reformed smoker	died	81	57	male	4	tumor free
TCGA-L5-A8NW-01A	reformed smoker	died	1402	55	male		with tumor
TCGA-R6-A6DN-01B	reformed smoker	died	243	58	male		with tumor
TCGA-R6-A6L4-01A	reformed smoker	died	496	27	male		with tumor
TCGA-R6-A6XQ-01B	reformed smoker	died	193	58	male		with tumor
TCGA-R6-A6Y2-01B	reformed smoker	died	283	71	male		with tumor
TCGA-R6-A8W8-01B	reformed smoker	died	88	72	male		with tumor
TCGA-R6-A8WC-01A	reformed smoker	alive	70	56	male		with tumor
TCGA-V5-AASX-01A	reformed smoker	alive	273	74	male		with tumor
TCGA-L5-A8NK-01A	reformed smoker	alive	412	84	female	2	with tumor
TCGA-L5-A8NQ-01A	reformed smoker	died	650	71	male	2	with tumor
TCGA-L5-A8NV-01A	reformed smoker	died	1599	75	male	2	with tumor
TCGA-LN-A49O-01A	reformed smoker	alive	408	47	male	2	with tumor
TCGA-LN-A49P-01A	reformed smoker	alive	375	71	male	2	with tumor
TCGA-LN-A49S-01A	reformed smoker	alive	400	59	male	2	with tumor
TCGA-LN-A4A9-01A	reformed smoker	died	351	58	male	2	with tumor
TCGA-IG-A4P3-01A	reformed smoker	died	567	48	male	2	with tumor
TCGA-JY-A6FA-01A	reformed smoker	died	1361	51	male	2	with tumor
TCGA-L5-A43J-01A	reformed smoker			90	male	2	with tumor
TCGA-L5-A8NS-01A	reformed smoker	alive	408	76	male	2	with tumor
TCGA-L5-A8NT-01A	reformed smoker	alive	825	69	male	2	with tumor
TCGA-V5-AASV-01A	reformed smoker	alive	467	67	male	2	with tumor
TCGA-JY-A6FE-01A	reformed smoker	died	112	49	male	3	with tumor
TCGA-L5-A43H-01A	reformed smoker	died	9	75	male	3	with tumor
TCGA-L5-A8NI-01A	reformed smoker	died	410	79	male	3	with tumor
TCGA-L5-A8NJ-01A	reformed smoker	alive	501	77	male	3	with tumor
TCGA-L5-A8NR-01A	reformed smoker	alive	265	81	female	3	with tumor
TCGA-VR-AA7I-01A	reformed smoker	died	484	70	male	3	with tumor
TCGA-L5-A4OQ-01A	reformed smoker	died	42	75	male	3	with tumor
TCGA-S8-A6BV-01A	reformed smoker	alive	609	76	male	3	with tumor
TCGA-Q9-A6FU-01A	reformed smoker	died	157	57	female	3	with tumor
TCGA-L5-A4OI-01A	reformed smoker	alive	608	79	male	3	with tumor
TCGA-L5-A4OT-01A	reformed smoker	died	149	77	male	4	with tumor
TCGA-R6-A8W5-01B	reformed smoker	died	480	60	male	4	with tumor
TCGA-L5-A43M-01A	reformed smoker	alive	272	84	female
TCGA-L5-A88Y-01A	reformed smoker	alive	11	76	male
TCGA-L5-A4OG-01A	reformed smoker	alive	143	79	female	1
TCGA-L5-A8NN-01A	reformed smoker	alive	167	81	male	3
TCGA-L5-A4OE-01A	reformed smoker	died	730	81	male	3
TCGA-L5-A4OO-01A	reformed smoker	alive	101	75	male	3

## Sheet: HNSC
ID	smoking status	os	time	HPV	age	gender	stage	cancer status
TCGA-BA-4074-01A	current smoker	died	462	negative	69	male	4	with tumor
TCGA-BA-4076-01A	current smoker	died	415	negative	39	male	4	with tumor
TCGA-BA-5149-01A	current smoker	died	806	negative	47	male	4	with tumor
TCGA-BA-6869-01A	current smoker	alive	644	negative	62	male	3	tumor free
TCGA-BA-6870-01A	current smoker	died	451	negative	60	female	4
TCGA-BA-6872-01A	current smoker	died	384	negative	47	male	4	with tumor
TCGA-BA-6873-01A	current smoker	alive	122	negative	28	male	4	with tumor
TCGA-BA-7269-01A	current smoker	alive	1273	negative	61	male	3	tumor free
TCGA-BB-4217-01A	current smoker	alive	187	negative	68	male	4	with tumor
TCGA-CN-4730-01A	current smoker	alive	817	negative	62	male	4	tumor free
TCGA-CN-4738-01A	current smoker	died	436	negative	53	male	4
TCGA-CN-5355-01A	current smoker	alive	1278	negative	64	male	4	tumor free
TCGA-CN-5356-01A	current smoker	alive	1409	negative	56	male	3	tumor free
TCGA-CN-5360-01A	current smoker	alive	2169	negative	68	male	4	tumor free
TCGA-CN-5363-01A	current smoker	died	253	negative	48	male	4	with tumor
TCGA-CN-5364-01A	current smoker	died	493	negative	55	male	4	tumor free
TCGA-CN-5365-01A	current smoker	died	351	negative	38	male	4	with tumor
TCGA-CN-5366-01A	current smoker	died	360	negative	51	male	4	with tumor
TCGA-CN-5369-01A	current smoker	died	1	negative	90	female	4	tumor free
TCGA-CN-6995-01A	current smoker	died	112	negative	78	male	4	tumor free
TCGA-CQ-6228-01A	current smoker	died	456	negative	71	female	3
TCGA-CR-5247-01A	current smoker	alive	358	negative	48	male	3	tumor free
TCGA-CR-6474-01A	current smoker	died	564	negative	51	male	4	with tumor
TCGA-CR-7364-01A	current smoker	alive	1435	negative	66	male	3	tumor free
TCGA-CR-7365-01A	current smoker	alive	1191	negative	60	male	4	tumor free
TCGA-CR-7367-01A	current smoker	alive	1440	negative	52	male	4	tumor free
TCGA-CR-7371-01A	current smoker	died	94	negative	45	female	3
TCGA-CR-7374-01A	current smoker	alive	30	negative	67	female	2	with tumor
TCGA-CR-7377-01A	current smoker	died	279	negative	58	male	4
TCGA-CR-7383-01A	current smoker	died	521	negative	79	female	1	with tumor
TCGA-CR-7388-01A	current smoker	died	823	negative	70	female	4	with tumor
TCGA-CR-7389-01A	current smoker	alive	392	negative	55	male	3	tumor free
TCGA-CR-7398-01A	current smoker	alive	156	negative	53	female	2	tumor free
TCGA-CR-7399-01A	current smoker	alive	181	negative	60	female	4	tumor free
TCGA-CR-7402-01A	current smoker	alive	911	negative	68	male	3	tumor free
TCGA-CV-5436-01A	current smoker	died	584	negative	65	male	4	with tumor
TCGA-CV-5439-01A	current smoker	died	546	negative	62	male	2	with tumor
TCGA-CV-5440-01A	current smoker	alive	3270	negative	52	male	4	tumor free
TCGA-CV-5978-01A	current smoker	died	215	negative	53	female	4	with tumor
TCGA-CV-6934-01A	current smoker	died	65	negative	66	female	4	with tumor
TCGA-CV-6935-01A	current smoker	died	295	negative	67	male	3	with tumor
TCGA-CV-6936-01A	current smoker	died	166	negative	68	male	4	with tumor
TCGA-CV-6940-01A	current smoker	died	804	negative	80	female	1	tumor free
TCGA-CV-6941-01A	current smoker	died	342	negative	51	male	3	tumor free
TCGA-CV-6945-01A	current smoker	died	366	negative	41	male	4	with tumor
TCGA-CV-6956-01A	current smoker	died	217	negative	67	male	4	with tumor
TCGA-CV-7101-01A	current smoker	died	160	negative	80	male	2	tumor free
TCGA-CV-7103-01A	current smoker	died	1591	negative	49	male	2	with tumor
TCGA-CV-7248-01A	current smoker	died	521	negative	63	female	4	tumor free
TCGA-CV-7261-01A	current smoker	alive	1512	negative	57	male	3	tumor free
TCGA-CV-7411-01A	current smoker	died	2717	negative	64	female	4
TCGA-CV-7433-01A	current smoker	died	601	negative	49	male	4	with tumor
TCGA-CV-7435-01A	current smoker	died	4680	negative	57	female	4	tumor free
TCGA-CV-7440-01A	current smoker	died	675	negative	38	male	2
TCGA-CX-7086-01A	current smoker	alive	573	negative	53	male	4	tumor free
TCGA-CX-7219-01A	current smoker	alive	1045	negative	47	male	4	tumor free
TCGA-D6-6823-01A	current smoker	alive	701	negative	50	male	3	tumor free
TCGA-D6-6824-01A	current smoker	alive	77	negative	61	male	4	tumor free
TCGA-DQ-5625-01A	current smoker	died	1133	negative	52	female	2	tumor free
TCGA-F7-7848-01A	current smoker	alive	1131	negative	47	male	4	tumor free
TCGA-HD-7753-01A	current smoker	alive	866	negative	62	male	2	tumor free
TCGA-D6-6516-01A	reformed smoker	alive	773	negative	69	male	3	tumor free
TCGA-DQ-5631-01A	reformed smoker	died	548	negative	52	male	4	with tumor
TCGA-CN-4729-01A	reformed smoker	alive	392	negative	73	male	4	tumor free
TCGA-CQ-6225-01A	reformed smoker	died	403	negative	65	male	2
TCGA-CN-4736-01A	reformed smoker	died	395	negative	70	female	2	with tumor
TCGA-CN-4740-01A	reformed smoker	died	839	negative	79	female	4	with tumor
TCGA-CQ-5332-01A	reformed smoker	died	317	negative	87	male	3
TCGA-CV-5444-01A	reformed smoker	alive	2437	negative	64	male	4	tumor free
TCGA-CQ-5326-01A	reformed smoker	died	89	negative	67	male	4	with tumor
TCGA-CV-7102-01A	reformed smoker	died	56	negative	76	female	3
TCGA-CX-7082-01A	reformed smoker	died	11	negative	82	male	2	tumor free
TCGA-BA-6871-01A	reformed smoker	died	108	negative	75	male	4	with tumor
TCGA-CR-6478-01A	reformed smoker	died	183	negative	66	female	4
TCGA-CV-5977-01A	reformed smoker	alive	1840	negative	66	male	3	tumor free
TCGA-CV-5431-01A	reformed smoker	died	522	negative	73	male	4	tumor free
TCGA-CV-5970-01A	reformed smoker	died	406	negative	59	male	4	with tumor
TCGA-CV-7430-01A	reformed smoker	died	495	negative	56	male	3	with tumor
TCGA-BA-5151-01A	reformed smoker	alive	722	negative	72	male	4	tumor free
TCGA-CN-6994-01A	reformed smoker	alive	1183	negative	67	male	4	tumor free
TCGA-CQ-5330-01A	reformed smoker	alive	1897	negative	69	female	3	tumor free
TCGA-CQ-5331-01A	reformed smoker	alive	1399	negative	73	female	4	tumor free
TCGA-CQ-5334-01A	reformed smoker	died	129	negative	87	male	4	with tumor
TCGA-CQ-6223-01A	reformed smoker	alive	1428	negative	69	male	4	tumor free
TCGA-CQ-6227-01A	reformed smoker	died	129	negative	77	male	3	with tumor
TCGA-CR-6493-01A	reformed smoker	died	282	negative	69	male	4	with tumor
TCGA-CR-7386-01A	reformed smoker	alive	1430	negative	69	male	4	with tumor
TCGA-CV-5430-01A	reformed smoker	alive	4241	negative	61	male	4	tumor free
TCGA-CV-5434-01A	reformed smoker	died	3314	negative	60	male	4	tumor free
TCGA-CV-6436-01A	reformed smoker	alive	1899	negative	62	male	3	tumor free
TCGA-CV-6938-01A	reformed smoker	died	144	negative	87	male	2	tumor free
TCGA-CV-6943-01A	reformed smoker	died	602	negative	74	male	3	with tumor
TCGA-CV-6954-01A	reformed smoker	died	2002	negative	59	male	4	tumor free
TCGA-CV-7095-01A	reformed smoker	died	572	negative	87	female	4	tumor free
TCGA-CV-7099-01A	reformed smoker	died	243	negative	85	female	2	tumor free
TCGA-CV-7178-01A	reformed smoker	died	2166	negative	64	female	4	with tumor
TCGA-CV-7180-01A	reformed smoker	died	327	negative	34	male	2	with tumor
TCGA-CV-7183-01A	reformed smoker	alive	3981	negative	53	male	2	tumor free
TCGA-CV-7235-01A	reformed smoker	alive	2347	negative	67	male	3	tumor free
TCGA-CV-7242-01A	reformed smoker	alive	1095	negative	60	female	3	tumor free
TCGA-CV-7250-01A	reformed smoker	died	2900	negative	64	male	3	tumor free
TCGA-CV-7263-01A	reformed smoker	died	560	negative	64	male	2	with tumor
TCGA-CV-7410-01A	reformed smoker	died	6417	negative	61	male	2	with tumor
TCGA-CV-7414-01A	reformed smoker	died	14	negative	78	male	3
TCGA-CV-7421-01A	reformed smoker	died	2	negative	76	male	4
TCGA-CV-7423-01A	reformed smoker	died	3059	negative	65	male	2
TCGA-CV-7427-01A	reformed smoker	died	4760	negative	73	female	2	tumor free
TCGA-CX-7085-01A	reformed smoker	alive	321	negative	77	female	3	with tumor
TCGA-DQ-5630-01A	reformed smoker	alive	1030	negative	73	male	3	tumor free
TCGA-HD-7229-01A	reformed smoker	alive	1027	negative	60	male	4	with tumor
TCGA-IQ-7632-01A	reformed smoker	alive	441	negative	68	female	4	tumor free
TCGA-CQ-6221-01A	reformed smoker	alive	1000	negative	79	male	2	tumor free
TCGA-IQ-7631-01A	reformed smoker	alive	1172	negative	60	female	2	tumor free
TCGA-BA-4078-01A	reformed smoker	died	276	negative	83	male	4	with tumor
TCGA-BA-5555-01A	reformed smoker	alive	520	negative	54	male	4	tumor free
TCGA-BA-5556-01A	reformed smoker	alive	725	negative	58	female	2	tumor free
TCGA-BA-6868-01B	reformed smoker	died	472	negative	53	male	4	with tumor
TCGA-CN-4723-01A	reformed smoker	alive	1699	negative	67	male	4	tumor free
TCGA-CN-4739-01A	reformed smoker	died	1394	negative	71	male	4	with tumor
TCGA-CN-5367-01A	reformed smoker	died	352	negative	60	female	4	tumor free
TCGA-CN-6011-01A	reformed smoker	alive	933	negative	57	male	4	tumor free
TCGA-CN-6021-01A	reformed smoker	died	276	negative	63	female	3	with tumor
TCGA-CQ-5324-01A	reformed smoker	alive	1593	negative	59	male	4	tumor free
TCGA-CQ-5325-01A	reformed smoker	died	654	negative	65	male	1	with tumor
TCGA-CQ-6218-01A	reformed smoker	alive	1253	negative	52	female	3	tumor free
TCGA-CQ-6224-01A	reformed smoker	alive	1721	negative	52	male	2	tumor free
TCGA-CR-7370-01A	reformed smoker	alive	105	negative	72	female	2	tumor free
TCGA-CR-7397-01A	reformed smoker	alive	754	negative	44	male	4	tumor free
TCGA-CR-7401-01A	reformed smoker	alive	1077	negative	64	male	1	tumor free
TCGA-CV-5432-01A	reformed smoker	alive	3930	negative	68	male	3	tumor free
TCGA-CV-5435-01A	reformed smoker	died	2319	negative	57	male	4	with tumor
TCGA-CV-5441-01A	reformed smoker	alive	2886	negative	58	male	4	tumor free
TCGA-CV-5966-01A	reformed smoker	died	545	negative	63	female	4	tumor free
TCGA-CV-6441-01A	reformed smoker	died	292	negative	60	male	3	with tumor
TCGA-CV-6933-01A	reformed smoker	died	2741	negative	53	male	4	tumor free
TCGA-CV-6937-01A	reformed smoker	died	624	negative	71	male	2	tumor free
TCGA-CV-6951-01A	reformed smoker	died	915	negative	57	male	4	with tumor
TCGA-CV-6952-01A	reformed smoker	died	185	negative	65	female	3	tumor free
TCGA-CV-6960-01A	reformed smoker	died	862	negative	49	male	3	tumor free
TCGA-CV-6962-01A	reformed smoker	died	126	negative	65	male	3	tumor free
TCGA-CV-7091-01A	reformed smoker	alive	3381	negative	54	male	1	tumor free
TCGA-CV-7097-01A	reformed smoker	died	385	negative	53	male	3	with tumor
TCGA-CV-7245-01A	reformed smoker	alive	797	negative	62	male	3	tumor free
TCGA-CV-7254-01A	reformed smoker	died	1459	negative	55	male	2	with tumor
TCGA-CV-7418-01A	reformed smoker	died	789	negative	62	male	4	tumor free
TCGA-CV-7422-01A	reformed smoker	died	1037	negative	60	female	4	with tumor
TCGA-CV-7424-01A	reformed smoker	died	453	negative	67	male	4	with tumor
TCGA-CV-7432-01A	reformed smoker	died	2570	negative	79	male	3	with tumor
TCGA-CV-7434-01A	reformed smoker	died	218	negative	64	male	3	tumor free
TCGA-D6-6517-01A	reformed smoker	alive	292	negative	59	male	3	with tumor
TCGA-D6-6825-01A	reformed smoker	alive	491	negative	73	male	3	tumor free
TCGA-H7-7774-01A	reformed smoker	alive	407	negative	75	female	3	tumor free
TCGA-CV-5976-01A	reformed smoker	alive	1478	negative	50	male	3	tumor free
TCGA-CV-7089-01A	reformed smoker	died	1972	negative	74	male	4	tumor free
TCGA-CV-7429-01A	reformed smoker	died	107	negative	55	male	3	with tumor
TCGA-CV-6950-01A	reformed smoker	died	459	negative	64	male	4	with tumor
TCGA-CN-4726-01A	current smoker	died	142	negative	68	male	4	with tumor
TCGA-CN-4728-01A	current smoker	alive	1724	negative	56	male	4	tumor free
TCGA-CN-4735-01A	current smoker	alive	1737	negative	52	male	4	tumor free
TCGA-CN-4742-01A	current smoker	died	397	negative	48	female	4	with tumor
TCGA-CN-5359-01A	current smoker	died	377	negative	59	male	4	with tumor
TCGA-CN-6010-01A	current smoker	alive	1523	negative	53	male	4	tumor free
TCGA-CN-6012-01A	current smoker	alive	1460	negative	66	male	3	tumor free
TCGA-CN-6016-01A	current smoker	alive	1443	negative	64	male	4	tumor free
TCGA-CN-6020-01A	current smoker	died	205	negative	58	male	4	tumor free
TCGA-CN-6022-01A	current smoker	died	281	negative	49	male	4	with tumor
TCGA-CN-6024-01A	current smoker	died	337	negative	66	male	4	with tumor
TCGA-CN-6989-01A	current smoker	died	980	negative	64	male	4	with tumor
TCGA-CN-6992-01A	current smoker	alive	1066	negative	61	male	4	tumor free
TCGA-CN-6998-01A	current smoker	died	357	negative	53	male	4	with tumor
TCGA-CR-6491-01A	current smoker	alive	693	negative	60	male	4	with tumor
TCGA-CR-6492-01A	current smoker	alive	479	negative	78	male	4	tumor free
TCGA-CR-7390-01A	current smoker	alive	1508	negative	67	male	3	tumor free
TCGA-CR-7394-01A	current smoker	alive	1346	negative	70	male	4	tumor free
TCGA-DQ-7592-01A	current smoker	alive	1143	negative	57	male	4	tumor free
TCGA-CN-6017-01A	reformed smoker	died	853	negative	55	male	3	tumor free
TCGA-CN-6023-01A	reformed smoker	alive	1584	negative	73	male	4	tumor free
TCGA-CR-6477-01A	reformed smoker	alive	514	negative	56	female	4	tumor free
TCGA-CR-7373-01A	reformed smoker	alive	889	negative	66	male	4	tumor free
TCGA-CR-7376-01A	reformed smoker	alive	972	negative	83	male	2	tumor free
TCGA-CR-7379-01A	reformed smoker	alive	1036	negative	78	female	4	tumor free
TCGA-CR-7391-01A	reformed smoker	alive	913	negative	36	female	1	tumor free
TCGA-CR-7392-01A	reformed smoker	alive	1425	negative	67	female	4	tumor free
TCGA-CR-7395-01A	reformed smoker	alive	930	negative	80	female	2	tumor free
TCGA-CN-4731-01A	reformed smoker	died	998	negative	63	female	4	with tumor
TCGA-CN-5358-01A	reformed smoker	died	261	negative	60	male	3	tumor free
TCGA-CN-5370-01A	reformed smoker	died	259	negative	78	male	2	with tumor
TCGA-CN-5373-01A	reformed smoker	alive	1584	negative	55	female	2	tumor free
TCGA-CN-6019-01A	reformed smoker	alive	1038	negative	61	male	4	tumor free
TCGA-CN-6988-01A	reformed smoker	alive	318	negative	47	male	4	tumor free
TCGA-CN-6997-01A	reformed smoker	died	988	negative	66	male	4	tumor free
TCGA-DQ-5629-01A	reformed smoker	died	941	negative	64	male	4	tumor free
TCGA-DQ-7588-01A	reformed smoker	died	427	negative	66	male	3	with tumor
TCGA-CN-4727-01A	reformed smoker	alive	1560	negative	56	male	4	tumor free
TCGA-CN-5374-01A	current smoker	died	1732	positive	56	female	4	tumor free
TCGA-CR-5248-01A	current smoker	alive	1663	positive	53	male	4	with tumor
TCGA-CR-6471-01A	current smoker	died	1202	positive	58	male	4	with tumor
TCGA-CR-7369-01A	current smoker	died	1090	positive	59	male	4	tumor free
TCGA-CV-5443-01A	current smoker	alive	2784	positive	63	male	3	tumor free
TCGA-CV-5971-01A	current smoker	alive	701	positive	60	male	4	tumor free
TCGA-CV-6433-01A	current smoker	alive	641	positive	57	male	2	with tumor
TCGA-HD-7832-01A	current smoker	alive	836	positive	52	male	4	tumor free
TCGA-CR-6467-01A	reformed smoker	alive	1777	positive	59	male	4	tumor free
TCGA-HD-7754-01A	reformed smoker	alive	783	positive	69	male	4	tumor free
TCGA-CV-5442-01A	reformed smoker	alive	2327	positive	76	female	4	tumor free
TCGA-CV-6961-01A	reformed smoker	died	76	positive	61	male	2	with tumor
TCGA-CR-6473-01A	reformed smoker	alive	1125	positive	68	male	4	tumor free
TCGA-CN-4741-01A	reformed smoker	alive	2239	positive	75	male	4	tumor free
TCGA-CV-7406-01A	reformed smoker	died	1748	positive	49	male	2
TCGA-CQ-5323-01A	reformed smoker	alive	1466	positive	82	male	3	tumor free
TCGA-CR-7385-01A	reformed smoker	alive	997	positive	42	male	4	tumor free
TCGA-CV-7100-01A	reformed smoker	died	274	positive	66	male	2	with tumor
TCGA-BB-4225-01A	reformed smoker	alive	146	positive	73	male	4	with tumor
TCGA-CR-7368-01A	reformed smoker	alive	1245	positive	54	male	4	tumor free
TCGA-BA-4077-01B	reformed smoker	died	1134	positive	45	female	4	with tumor
TCGA-BB-4228-01A	current smoker	alive	559	positive	50	male	2	tumor free
TCGA-CR-5250-01A	current smoker	alive	799	positive	71	male	2	tumor free
TCGA-CR-6482-01A	reformed smoker	alive	345	positive	62	male	4	tumor free
TCGA-CR-6487-01A	reformed smoker	alive	234	positive	50	male	2	tumor free
TCGA-DQ-7591-01A	reformed smoker	alive	622	positive	62	male	4	tumor free
TCGA-BA-A6DD-01A	current smoker	died	173	negative	44	male	4	with tumor
TCGA-BA-A6DE-01A	current smoker	alive	440	negative	70	female	3	tumor free
TCGA-BA-A6DI-01A	current smoker	died	336	negative	62	male	3	with tumor
TCGA-BA-A6DL-01A	current smoker	alive	623	negative	59	male	3	tumor free
TCGA-BA-A8YP-01A	current smoker	alive	499	negative	50	male	4	tumor free
TCGA-CN-A63T-01A	current smoker	alive	225	negative	60	male	4	tumor free
TCGA-CN-A63V-01A	current smoker	alive	679	negative	59	male	4	tumor free
TCGA-F7-A61V-01A	current smoker	alive	759	negative	54	male		tumor free
TCGA-H7-A6C4-01A	current smoker	died	414	negative	35	female	3	tumor free
TCGA-HD-8635-01A	current smoker	alive	695	negative	61	female	3	tumor free
TCGA-MT-A51W-01A	current smoker	alive	437	negative	52	female	1	tumor free
TCGA-MZ-A7D7-01A	current smoker	alive	547	negative	51	male	4	with tumor
TCGA-DQ-7589-01A	reformed smoker	alive	1409	negative	70	male	4	tumor free
TCGA-BA-A6DG-01A	reformed smoker	died	69	negative	49	male	4	with tumor
TCGA-BA-A4IF-01A	reformed smoker	alive	895	negative	59	male	4	tumor free
TCGA-BA-A6D8-01A	reformed smoker	alive	850	negative	59	male	4	with tumor
TCGA-BA-A6DJ-01A	reformed smoker	died	407	negative	62	male	4	with tumor
TCGA-CN-4734-01A	reformed smoker	alive	1690	negative	70	male	2	tumor free
TCGA-CN-A497-01A	reformed smoker	alive	1065	negative	63	male	4	tumor free
TCGA-CN-A49B-01A	reformed smoker	alive	904	negative	71	male	3	tumor free
TCGA-CN-A63U-01A	reformed smoker	alive	964	negative	50	male	3	tumor free
TCGA-CN-A63W-01A	reformed smoker	died	377	negative	48	female	4	tumor free
TCGA-CN-A642-01A	reformed smoker	died	82	negative	57	male	4	with tumor
TCGA-BA-A6DA-01A	current smoker	alive	351	positive	41	female	4	tumor free
TCGA-BB-7861-01A	current smoker	alive	682	positive	56	male	3	tumor free
TCGA-CN-A641-01A	current smoker	alive	367	positive	47	male	4	tumor free
TCGA-DQ-7593-01A	current smoker	alive	1224	positive	58	male	4	tumor free
TCGA-DQ-7595-01A	current smoker	alive	1190	positive	53	male	2	tumor free
TCGA-HD-A634-01A	current smoker	died	130	positive	56	male	3	with tumor
TCGA-QK-A8ZA-01A	current smoker	died	371	positive	60	male	4	tumor free
TCGA-QK-AA3K-01A	current smoker	alive	253	positive	60	male	4
TCGA-TN-A7HI-01A	current smoker	alive	412	positive	56	male	1	tumor free
TCGA-H7-A76A-01A	reformed smoker	alive	637	positive	57	male	4	tumor free
TCGA-RS-A6TP-01A	reformed smoker	alive	516	positive	58	male	2	tumor free
TCGA-KU-A6H7-01A	reformed smoker	alive	586	positive	55	female	4	tumor free
TCGA-CN-A6UY-01A	reformed smoker	alive	713	positive	57	male	4	tumor free
TCGA-CN-A6V6-01A	reformed smoker	alive	635	positive	59	male	4	tumor free
TCGA-CN-A49C-01A	reformed smoker	alive	645	positive	67	male	4	tumor free
TCGA-DQ-7590-01A	reformed smoker	alive	1413	positive	51	male	4	tumor free
TCGA-MZ-A6I9-01A	reformed smoker	died	489	positive	68	male	4	with tumor
TCGA-BA-A4IH-01A	reformed smoker	alive	622	positive	57	male	4	tumor free
TCGA-BB-A6UM-01A	reformed smoker	alive	393	positive	52	male	3	tumor free
TCGA-TN-A7HL-01A	reformed smoker	alive	619	positive	59	male	4	tumor free
TCGA-BB-7866-01A	reformed smoker	alive	1368	positive	40	male	3	tumor free
TCGA-BB-7870-01A	current smoker	alive	2016		58	male	4	tumor free
TCGA-BB-7871-01A	current smoker	alive	750		64	female	4	with tumor
TCGA-BB-A5HY-01A	current smoker	died	321		64	male	4	with tumor
TCGA-BB-A6UO-01A	current smoker	died	268		61	female	4	with tumor
TCGA-CN-4722-01A	current smoker	alive	1483		61	female	2	tumor free
TCGA-CN-5361-01A	current smoker	died	2120		80	male		tumor free
TCGA-CQ-6219-01A	current smoker	died	479		50	female	4	with tumor
TCGA-CQ-7072-01A	current smoker	alive	2359		51	male	4	tumor free
TCGA-CQ-A4C9-01A	current smoker	alive	707		56	male		with tumor
TCGA-CQ-A4CA-01A	current smoker				0	male	2	tumor free
TCGA-CQ-A4CB-01A	current smoker	alive	893		59	male	2	tumor free
TCGA-CV-7428-01A	current smoker	died	1671		47	male	4	with tumor
TCGA-CV-7446-01A	current smoker	died	1093		66	male	2	with tumor
TCGA-CV-A45U-01A	current smoker	died	1079		59	male	4	with tumor
TCGA-CV-A45W-01A	current smoker	died	1398		75	male	3	tumor free
TCGA-CV-A45X-01A	current smoker	died	198		47	male	4	tumor free
TCGA-CV-A45Z-01A	current smoker	died	1466		75	male	2	with tumor
TCGA-CV-A461-01A	current smoker	died	2064		65	male	3	tumor free
TCGA-CV-A468-01A	current smoker	died	464		42	male	3	tumor free
TCGA-CV-A6JN-01A	current smoker	alive	906		53	male	2	tumor free
TCGA-CV-A6JU-01A	current smoker	alive	110		61	female	4	tumor free
TCGA-CV-A6JY-01A	current smoker	alive	646		69	male	4	tumor free
TCGA-CV-A6JZ-01A	current smoker	alive	714		68	male	4	with tumor
TCGA-D6-6827-01A	current smoker	alive	568		55	female	3	tumor free
TCGA-D6-8568-01A	current smoker	alive	759		62	male	2	tumor free
TCGA-D6-A4ZB-01A	current smoker	alive	376		61	male	3	tumor free
TCGA-F7-8489-01A	current smoker	alive	658		48	male	2	tumor free
TCGA-F7-A50G-01A	current smoker	alive	616		66	male		tumor free
TCGA-F7-A50I-01A	current smoker	alive	92		72	male		tumor free
TCGA-F7-A61W-01A	current smoker	alive	14		51	male		tumor free
TCGA-F7-A620-01A	current smoker	alive	543		47	male		tumor free
TCGA-F7-A623-01A	current smoker	alive	616		70	male		tumor free
TCGA-H7-8501-01A	current smoker	alive	461		54	male	4	tumor free
TCGA-H7-8502-01A	current smoker	alive	458		50	male	4	tumor free
TCGA-HD-7917-01A	current smoker	died	836		62	male	2	tumor free
TCGA-HD-8634-01A	current smoker	died	385		51	female	1	tumor free
TCGA-IQ-A61E-01A	current smoker	alive	1147		55	female	3	tumor free
TCGA-KU-A66S-01A	current smoker	died	406		69	female	3	with tumor
TCGA-KU-A6H8-01A	current smoker	died	327		41	male	1	with tumor
TCGA-MT-A51X-01A	current smoker	alive	242		30	male	4	tumor free
TCGA-MT-A67D-01A	current smoker	alive	56		55	male	2
TCGA-P3-A6SW-01A	current smoker	alive	1120		50	male	4	tumor free
TCGA-P3-A6T4-01A	current smoker	died	62		54	male	4	with tumor
TCGA-P3-A6T7-01A	current smoker	died	487		55	male	3
TCGA-P3-A6T8-01A	current smoker	alive	400		54	male	4	tumor free
TCGA-QK-A6II-01A	current smoker	died	284		52	male	3	with tumor
TCGA-QK-A8Z7-01A	current smoker	alive	392		59	male	4	tumor free
TCGA-QK-A8Z8-01A	current smoker	died	171		60	female	4	with tumor
TCGA-QK-A8Z9-01B	current smoker	died	449		56	male	4	with tumor
TCGA-T2-A6WZ-01A	current smoker	died	484		53	male	4	with tumor
TCGA-T3-A92M-01A	current smoker	alive	417		52	male	4	with tumor
TCGA-T3-A92N-01A	current smoker	died	95		79	male	4	with tumor
TCGA-UF-A718-01A	current smoker	alive	1971		62	male	4	tumor free
TCGA-UF-A719-01A	current smoker	alive	1663		54	male	3	tumor free
TCGA-UF-A71B-01A	current smoker	alive	1506		50	male	4	tumor free
TCGA-UF-A71D-01A	current smoker	alive	1461		54	female	4	tumor free
TCGA-UF-A7J9-01A	current smoker	alive	1358		75	male	4	tumor free
TCGA-UF-A7JA-01A	current smoker	alive	2265		66	female	4	tumor free
TCGA-UF-A7JC-01A	current smoker	died	546		42	male	3	with tumor
TCGA-UF-A7JD-01A	current smoker	died	739		71	male	4	tumor free
TCGA-UF-A7JF-01A	current smoker	alive	1686		80	male	4	tumor free
TCGA-UF-A7JJ-01A	current smoker	alive	549		68	male	4	tumor free
TCGA-UF-A7JS-01A	current smoker	died	680		59	male	4	with tumor
TCGA-WA-A7GZ-01A	current smoker	died	625		58	male	2	tumor free
TCGA-WA-A7H4-01A	current smoker	alive	443		69	male	2	tumor free
TCGA-BA-4075-01A	current smoker	died	283		49	male	4	with tumor
TCGA-IQ-A61K-01A	current smoker	died	161		70	female	4	tumor free
TCGA-QK-A6VB-01A	reformed smoker	alive	641		66	male	4	tumor free
TCGA-T2-A6X0-01A	reformed smoker	alive	216		49	male	4	tumor free
TCGA-CV-A45R-01A	reformed smoker	alive	5480		46	male	3	tumor free
TCGA-CQ-A4CI-01A	reformed smoker	alive	950		73	male		with tumor
TCGA-CV-A6JE-01A	reformed smoker	alive	1075		78	male	2	tumor free
TCGA-QK-A6VC-01A	reformed smoker	alive	600		62	female	4	tumor free
TCGA-CV-A464-01A	reformed smoker	alive	1722		48	male	4	tumor free
TCGA-BB-8601-01A	reformed smoker	alive	624		84	male	2	with tumor
TCGA-BB-7864-01A	reformed smoker	alive	1527		61	male	4	tumor free
TCGA-BA-A4IG-01A	reformed smoker	alive	855		77	male	4	tumor free
TCGA-BB-4227-01A	reformed smoker	alive	134		66	male	4	with tumor
TCGA-CQ-5333-01A	reformed smoker	died	341		74	male	1	with tumor
TCGA-CQ-6222-01A	reformed smoker	alive	2016		63	male	4	tumor free
TCGA-CQ-7063-01A	reformed smoker	alive	2133		59	female		tumor free
TCGA-CV-A45O-01A	reformed smoker	alive	851		57	male	3	tumor free
TCGA-CV-A45Q-01A	reformed smoker	died	5152		69	female	4	tumor free
TCGA-CV-A460-01A	reformed smoker	died	1838		72	male	4
TCGA-CV-A6JD-01A	reformed smoker	died	182		82	female	4	tumor free
TCGA-CV-A6K2-01A	reformed smoker	died	317		79	male	2	with tumor
TCGA-D6-A4Z9-01A	reformed smoker	alive	539		59	male	4	tumor free
TCGA-D6-A6EP-01A	reformed smoker	alive	424		62	male	3	tumor free
TCGA-F7-8298-01A	reformed smoker	alive	995		58	male	1	tumor free
TCGA-HD-A6I0-01A	reformed smoker	alive	210		56	male	3	tumor free
TCGA-HL-7533-01A	reformed smoker	alive	1057		65	male	4	tumor free
TCGA-IQ-A6SH-01A	reformed smoker	alive	471		55	male	4	tumor free
TCGA-P3-A6T5-01A	reformed smoker	died	882		79	female	4	with tumor
TCGA-QK-A8ZB-01A	reformed smoker	alive	542		68	male	4	tumor free
TCGA-T2-A6X2-01A	reformed smoker	alive	987		82	male	3	tumor free
TCGA-UF-A71A-01A	reformed smoker	died	86		67	male	4	with tumor
TCGA-CQ-A4C7-01A	reformed smoker	died	353		88	male	2
TCGA-BA-A4II-01A	reformed smoker	alive	918		46	male	1	with tumor
TCGA-BB-7862-01A	reformed smoker	alive	1117		67	male	4	tumor free
TCGA-BB-8596-01A	reformed smoker	alive	2161		69	female	4	tumor free
TCGA-CN-A498-01A	reformed smoker	died	773		61	female	2	with tumor
TCGA-CN-A6V3-01A	reformed smoker	alive	742		61	male	4	tumor free
TCGA-CQ-A4C6-01A	reformed smoker	alive	1353		63	male	2	tumor free
TCGA-CQ-A4CG-01A	reformed smoker	died	430		78	female	2	with tumor
TCGA-CV-7568-01A	reformed smoker	died	927		48	female	4
TCGA-CV-A45Y-01A	reformed smoker	died	2703		61	male	4	tumor free
TCGA-CV-A6JO-01B	reformed smoker	died	197		69	male	4	with tumor
TCGA-CV-A6K1-01A	reformed smoker	alive	685		65	male	4	tumor free
TCGA-CX-A4AQ-01A	reformed smoker	alive	1555		56	male	4	tumor free
TCGA-D6-8569-01A	reformed smoker	alive	770		52	male	2	tumor free
TCGA-D6-A6EK-01A	reformed smoker	alive	875		67	male	4	tumor free
TCGA-D6-A74Q-01A	reformed smoker	alive	710		67	male	4	tumor free
TCGA-F7-A50J-01A	reformed smoker	alive	947		67	female		tumor free
TCGA-F7-A61S-01A	reformed smoker	alive	576		62	male		tumor free
TCGA-IQ-A61G-01A	reformed smoker	alive	360		57	male	4	with tumor
TCGA-IQ-A61H-01A	reformed smoker	alive	1138		76	male	2	tumor free
TCGA-P3-A6SX-01A	reformed smoker	died	1430		67	male	4	tumor free
TCGA-P3-A6T0-01A	reformed smoker	alive	578		47	female	4	tumor free
TCGA-QK-A6IG-01A	reformed smoker	died	222		69	male	2	with tumor
TCGA-QK-A6IJ-01A	reformed smoker	alive	387		71	male	2	tumor free
TCGA-QK-AA3J-01A	reformed smoker	alive	466		69	male	1	tumor free
TCGA-UF-A7JH-01A	reformed smoker	alive	896		59	male	4	tumor free
TCGA-UF-A7JK-01A	reformed smoker	died	424		59	male	4	with tumor
TCGA-H7-A6C5-01A	reformed smoker	alive	642		65	male	3	tumor free
TCGA-D6-A6EN-01A	reformed smoker	alive	687		71	male	3	tumor free
TCGA-D6-A6EO-01A	reformed smoker	alive	759		44	male	4	tumor free
TCGA-P3-A5Q6-01A	reformed smoker	died	480		49	male	3	with tumor
TCGA-P3-A5Q5-01A	reformed smoker	alive	910		54	male	4	tumor free
TCGA-CV-A45T-01A	reformed smoker	died	4856		64	female	2	tumor free

## Sheet: LUAD
ID	smoking status	os	time	age	gender	stage	cancer status
TCGA-05-4244-01A	reformed smoker			70	male	4	tumor free
TCGA-05-4245-01A	reformed smoker	alive	730	81	male	3	tumor free
TCGA-05-4249-01A	reformed smoker	alive	1523	67	male	1	tumor free
TCGA-05-4250-01A	reformed smoker	died	121	79	female	3
TCGA-05-4382-01A	reformed smoker	alive	607	68	male	1	tumor free
TCGA-05-4384-01A	reformed smoker	alive	426	66	male	3	with tumor
TCGA-05-4389-01A	reformed smoker	alive	1369	70	male	1	tumor free
TCGA-05-4390-01A	reformed smoker	alive	1126	58	female	1	tumor free
TCGA-05-4395-01A	reformed smoker			76	male	3	tumor free
TCGA-05-4396-01A	reformed smoker	died	303	76	male	3
TCGA-05-4397-01A	current smoker	died	731	65	male	2
TCGA-05-4398-01A	current smoker	alive	1431	47	female	3	tumor free
TCGA-05-4403-01A	reformed smoker	alive	578	76	male	1
TCGA-05-4405-01A	reformed smoker	alive	610	74	female	1	tumor free
TCGA-05-4410-01A	reformed smoker			62	male	1
TCGA-05-4415-01A	reformed smoker	died	91	57	male	3	with tumor
TCGA-05-4417-01A	reformed smoker	alive	455	51	female	1	tumor free
TCGA-05-4418-01A	current smoker	died	274	69	male	3
TCGA-05-4420-01A	current smoker	alive	912	41	male	1	tumor free
TCGA-05-4422-01A	reformed smoker	alive	365	68	male	1
TCGA-05-4424-01A	reformed smoker	alive	913	70	male	2	with tumor
TCGA-05-4425-01A	reformed smoker	alive	669	70	female	4
TCGA-05-4426-01A	reformed smoker	alive	791	71	male	1	tumor free
TCGA-05-4427-01A	reformed smoker	alive	791	65	female	2	tumor free
TCGA-05-4430-01A	reformed smoker	alive	761	59	female	1	tumor free
TCGA-05-4432-01A	current smoker	alive	761	66	male	2	tumor free
TCGA-05-4433-01A	reformed smoker	alive	730	82	male	1	tumor free
TCGA-05-4434-01A	current smoker	died	457	67	female	4
TCGA-05-5420-01A	reformed smoker	alive	457	67	male	3	with tumor
TCGA-05-5423-01A	reformed smoker	alive	151	65	male	2	tumor free
TCGA-05-5425-01A	reformed smoker	alive	882	68	male	2	with tumor
TCGA-05-5428-01A	reformed smoker	alive	670	57	male	2	tumor free
TCGA-35-4122-01A	reformed smoker	alive	225	69	male	1	tumor free
TCGA-35-4123-01A	reformed smoker	alive	182	38	male	1	tumor free
TCGA-35-5375-01A	reformed smoker	alive	264	61	male	3	tumor free
TCGA-38-4625-01A	current smoker	alive	2973	66	female	1
TCGA-38-4626-01A	current smoker	alive	3674	57	female		tumor free
TCGA-38-4627-01A	reformed smoker	died	1147	64	female	2
TCGA-38-4629-01A	reformed smoker	died	864	68	male	2	with tumor
TCGA-38-4631-01A	reformed smoker	died	354	72	female	1	with tumor
TCGA-38-4632-01A	reformed smoker	died	1357	42	male	4	with tumor
TCGA-38-7271-01A	reformed smoker	died	800	72	female	1	with tumor
TCGA-38-A44F-01A	reformed smoker	alive	133	80	male	1	tumor free
TCGA-44-2655-01A	reformed smoker	alive	1324	65	female	1	tumor free
TCGA-44-2656-01A	reformed smoker	alive	1429	59	male	1	tumor free
TCGA-44-2657-01A	reformed smoker	alive	1351	74	female	1	tumor free
TCGA-44-2659-01A	reformed smoker	alive	1367	65	female	2	tumor free
TCGA-44-2662-01A	reformed smoker	alive	1280	65	male	1	tumor free
TCGA-44-2664-01A	current smoker	alive	1251	66	female	1	tumor free
TCGA-44-2666-01A	current smoker	died	97	43	male	1	with tumor
TCGA-44-2668-01A	reformed smoker	died	761	51	male	1	with tumor
TCGA-44-3396-01A	current smoker	alive	1130	74	female	3	tumor free
TCGA-44-3398-01A	reformed smoker	alive	1163	77	female	1	tumor free
TCGA-44-3917-01A	current smoker	alive	1183	33	female	1	tumor free
TCGA-44-3918-01A	reformed smoker	alive	1036	60	female	1	with tumor
TCGA-44-4112-01A	reformed smoker	died	808	60	female	1	with tumor
TCGA-44-5643-01A	current smoker	alive	1013	53	male	3	tumor free
TCGA-44-5644-01A	current smoker	alive	863	51	female	1	tumor free
TCGA-44-5645-01A	reformed smoker	alive	852	61	female	1	tumor free
TCGA-44-6144-01A	current smoker	alive	723	58	male	1	with tumor
TCGA-44-6145-01A	reformed smoker	alive	595	62	female	1	tumor free
TCGA-44-6146-01A	reformed smoker	alive	728	64	male	2	tumor free
TCGA-44-6147-01A	reformed smoker	alive	845	67	female	1	tumor free
TCGA-44-6148-01A	reformed smoker	alive	704	60	male	1	tumor free
TCGA-44-6774-01A	current smoker	alive	658	56	female	3	tumor free
TCGA-44-6775-01A	reformed smoker	alive	705	72	female	1	with tumor
TCGA-44-6776-01A	reformed smoker	alive	2616	60	female	1	tumor free
TCGA-44-6777-01A	reformed smoker	died	987	85	female	1	tumor free
TCGA-44-6778-01A	reformed smoker	alive	1864	59	male	1	tumor free
TCGA-44-6779-01A	reformed smoker	died	500	50	female	2	with tumor
TCGA-44-7659-01A	current smoker	alive	691	70	male	1	tumor free
TCGA-44-7660-01A	current smoker	alive	592	72	male	1	with tumor
TCGA-44-7661-01A	reformed smoker	died	557	69	female	1	with tumor
TCGA-44-7662-01A	current smoker	alive	218	61	male	1	tumor free
TCGA-44-7667-01A	current smoker	alive	1097	49	female	2	tumor free
TCGA-44-7669-01A	current smoker	died	574	59	male	2	with tumor
TCGA-44-7670-01A	current smoker	alive	882	47	female	2	tumor free
TCGA-44-7671-01A	reformed smoker	alive	889	64	male	1	with tumor
TCGA-44-7672-01A	current smoker	alive	719	52	female	1	tumor free
TCGA-44-8117-01A	reformed smoker	alive	385	54	female	1	tumor free
TCGA-44-8119-01A	current smoker	alive	285	73	male	2	tumor free
TCGA-44-8120-01A	reformed smoker	alive	260	58	male	1	tumor free
TCGA-44-A479-01A	reformed smoker	alive	486	73	female	1	tumor free
TCGA-44-A47A-01A	reformed smoker	alive	466	78	female	1	with tumor
TCGA-44-A47B-01A	reformed smoker	alive	287	79	male	1	tumor free
TCGA-44-A47F-01A	reformed smoker	alive	337	74	male	2	tumor free
TCGA-44-A47G-01A	reformed smoker	alive	351	73	female	1	tumor free
TCGA-44-A4SS-01A	reformed smoker	alive	415	73	male	1	tumor free
TCGA-44-A4SU-01A	reformed smoker	died	409	67	female	1	with tumor
TCGA-49-4486-01A	reformed smoker	died	2318	72	male	1	with tumor
TCGA-49-4487-01A	reformed smoker	died	855	72	female	1	with tumor
TCGA-49-4488-01A	reformed smoker	died	869	74	female	1
TCGA-49-4490-01A	reformed smoker	died	385	45	female	3	with tumor
TCGA-49-4494-01A	reformed smoker	died	1081	77	male	3	with tumor
TCGA-49-4505-01A	reformed smoker	died	428	61	female	2	with tumor
TCGA-49-4506-01A	current smoker	died	999	68	female	2
TCGA-49-4507-01A	reformed smoker	died	268	73	female	3	with tumor
TCGA-49-4510-01A	current smoker	died	896	51	female	2	with tumor
TCGA-49-4514-01A	reformed smoker	alive	1700	79	female	1	tumor free
TCGA-49-6742-01A	reformed smoker	died	488	70	male	2	with tumor
TCGA-49-6743-01A	reformed smoker	alive	1621	81	female	3	tumor free
TCGA-49-6744-01A	reformed smoker	alive	1683	64	female	2	tumor free
TCGA-49-6745-01A	reformed smoker	alive	522	82	male	3	tumor free
TCGA-49-6761-01A	reformed smoker	alive	354	68	female	3	tumor free
TCGA-49-6767-01A	current smoker	alive	677	46	female	2	tumor free
TCGA-49-AAR0-01A	current smoker	alive	4765	57	male	1	tumor free
TCGA-49-AAR2-01A	reformed smoker	alive	2224	64	male	1	tumor free
TCGA-49-AAR4-01A	current smoker	died	879	51	male	3	with tumor
TCGA-49-AAR9-01A	current smoker	died	260	61	male	2	with tumor
TCGA-49-AARE-01A	reformed smoker	died	1229	51	female	1	with tumor
TCGA-49-AARN-01A	reformed smoker	died	1135	56	female	1
TCGA-49-AARO-01A	current smoker	alive	3759	39	female	1	with tumor
TCGA-49-AARQ-01A	reformed smoker	alive	6732	41	female	1	tumor free
TCGA-49-AARR-01A	reformed smoker	alive	4992	68	male	1	with tumor
TCGA-4B-A93V-01A	reformed smoker	died	300	52	female	1	with tumor
TCGA-50-5051-01A	reformed smoker	died	478	42	female	3	with tumor
TCGA-50-5072-01A	reformed smoker	died	250	74	male	3	with tumor
TCGA-50-5931-01A	reformed smoker	died	434	75	female	1	with tumor
TCGA-50-5939-01A	reformed smoker	died	460	85	male	1	tumor free
TCGA-50-5941-01A	current smoker	alive	1474	55	female	3	tumor free
TCGA-50-5942-01A	reformed smoker	alive	1847	67	female	1	with tumor
TCGA-50-5946-01A	reformed smoker	alive	1617	62	male	1	with tumor
TCGA-50-6590-01A	reformed smoker	died	1288	72	female	1	tumor free
TCGA-50-6592-01A	reformed smoker	died	777	71	female	1	with tumor
TCGA-50-6593-01A	reformed smoker	died	336	49	female	3	with tumor
TCGA-50-6594-01A	reformed smoker	died	370	79	female	3	with tumor
TCGA-50-6595-01A	reformed smoker	died	189	74	female	3	with tumor
TCGA-50-7109-01A	current smoker	died	308	60	male	1	with tumor
TCGA-50-8457-01A	reformed smoker	alive	1125	63	female	1	tumor free
TCGA-50-8459-01A	current smoker	alive	1119	68	male	2	with tumor
TCGA-53-7624-01A	current smoker	died	1043	40	female	4	with tumor
TCGA-53-7626-01A	reformed smoker	died	929	76	female	2	with tumor
TCGA-53-7813-01A	reformed smoker	alive	424	51	female	3	tumor free
TCGA-53-A4EZ-01A	reformed smoker	alive	1071	63	male	2	tumor free
TCGA-55-1592-01A	reformed smoker	died	701	65	male	1	with tumor
TCGA-55-1594-01A	current smoker	alive	1178	68	male	3	tumor free
TCGA-55-1595-01A	reformed smoker	alive	1479	74	female	1	tumor free
TCGA-55-1596-01A	current smoker	alive	2065	55	male	2	tumor free
TCGA-55-5899-01A	current smoker	alive	930	58	male		tumor free
TCGA-55-6543-01A	reformed smoker	alive	435	60	female	1	tumor free
TCGA-55-6642-01A	current smoker	alive	2449	63	male	1	tumor free
TCGA-55-6712-01A	reformed smoker	died	171	71	male	2	with tumor
TCGA-55-6968-01A	current smoker	died	1293	61	male	4	with tumor
TCGA-55-6969-01A	reformed smoker	alive	1239	52	male	1	tumor free
TCGA-55-6970-01A	reformed smoker	died	464	67	female	3	with tumor
TCGA-55-6971-01A	reformed smoker	alive	1400	59	female	1	tumor free
TCGA-55-6972-01A	current smoker	died	1632	72	male	1	tumor free
TCGA-55-6975-01A	reformed smoker	died	118	61	male	2	with tumor
TCGA-55-6979-01A	reformed smoker	died	237	59	female	2	with tumor
TCGA-55-6981-01A	reformed smoker	died	1379	53	female	3	tumor free
TCGA-55-6983-01A	reformed smoker	alive	2823	81	male	2	tumor free
TCGA-55-6985-01A	reformed smoker	alive	1233	58	female	1	tumor free
TCGA-55-6987-01A	reformed smoker	alive	2137	77	male	1	tumor free
TCGA-55-7227-01A	reformed smoker	died	952	77	male	3	with tumor
TCGA-55-7281-01A	reformed smoker	alive	872	70	female	1	with tumor
TCGA-55-7283-01A	reformed smoker	alive	609	76	female	3	with tumor
TCGA-55-7284-01B	reformed smoker	died	243	74	male	2	with tumor
TCGA-55-7570-01A	current smoker	alive	824	60	male	1	tumor free
TCGA-55-7573-01A	reformed smoker	alive	487	72	female	1	tumor free
TCGA-55-7574-01A	reformed smoker	died	995	64	female	1	with tumor
TCGA-55-7576-01A	current smoker	alive	670	54	male	1	tumor free
TCGA-55-7724-01A	reformed smoker	alive	705	76	female	1	tumor free
TCGA-55-7725-01A	reformed smoker	alive	442	68	female	1	tumor free
TCGA-55-7726-01A	reformed smoker	alive	652	72	female	1	tumor free
TCGA-55-7727-01A	current smoker	alive	119	70	male	3	tumor free
TCGA-55-7728-01A	reformed smoker	alive	704	64	female	1	tumor free
TCGA-55-7903-01A	current smoker	alive	567	64	male	1	tumor free
TCGA-55-7907-01A	reformed smoker	died	343	77	male	2	with tumor
TCGA-55-7910-01A	reformed smoker	alive	1040	50	female	2	with tumor
TCGA-55-7911-01A	reformed smoker	alive	537	70	female	1	tumor free
TCGA-55-7913-01B	current smoker	died	561	61	female	1	with tumor
TCGA-55-7914-01A	current smoker	died	187	71	female	2	with tumor
TCGA-55-7994-01A	current smoker	alive	603	81	male	2	tumor free
TCGA-55-7995-01A	reformed smoker	alive	889	73	female	1	tumor free
TCGA-55-8085-01A	current smoker	alive	904	64	male	1	tumor free
TCGA-55-8089-01A	current smoker	died	702	56	male	1	tumor free
TCGA-55-8090-01A	current smoker	died	598	80	male	1	with tumor
TCGA-55-8091-01A	reformed smoker	alive	600	74	male	1	tumor free
TCGA-55-8092-01A	reformed smoker	died	154	75	male	2	with tumor
TCGA-55-8094-01A	reformed smoker	alive	541	51	male	4	with tumor
TCGA-55-8096-01A	current smoker	died	719	67	female	1	with tumor
TCGA-55-8097-01A	reformed smoker	alive	476	60	female	1	tumor free
TCGA-55-8203-01A	current smoker	alive	547	69	female	1	tumor free
TCGA-55-8204-01A	reformed smoker	alive	515	87	female	1	tumor free
TCGA-55-8205-01A	reformed smoker	alive	599	76	female	2	with tumor
TCGA-55-8207-01A	reformed smoker	alive	977	73	male	1	tumor free
TCGA-55-8208-01A	current smoker	alive	674	73	female	1	with tumor
TCGA-55-8299-01A	reformed smoker	died	469	61	female	1	with tumor
TCGA-55-8301-01A	current smoker	alive	534	58	male	1	with tumor
TCGA-55-8302-01A	current smoker	alive	478	54	male	1	tumor free
TCGA-55-8506-01A	current smoker	alive	11	62	female	2
TCGA-55-8507-01A	current smoker	alive	418	53	male	1	tumor free
TCGA-55-8508-01A	current smoker	alive	617	60	female	2	tumor free
TCGA-55-8510-01A	current smoker	alive	539	55	female	1	tumor free
TCGA-55-8511-01A	current smoker	alive	552	73	female	1	with tumor
TCGA-55-8512-01A	current smoker	died	607	41	male	4	with tumor
TCGA-55-8514-01A	reformed smoker	alive	520	70	female	1	tumor free
TCGA-55-8614-01A	reformed smoker	alive	536	76	male	1	tumor free
TCGA-55-8615-01A	current smoker	alive	446	67	male	3	with tumor
TCGA-55-8616-01A	reformed smoker	alive	48	58	female	1	tumor free
TCGA-55-8620-01A	reformed smoker	died	375	60	male	4	with tumor
TCGA-55-8621-01A	reformed smoker	alive	515	75	female	1	tumor free
TCGA-55-A48X-01A	reformed smoker	alive	689	63	female	2	tumor free
TCGA-55-A48Y-01A	current smoker	alive	630	69	male	2	tumor free
TCGA-55-A48Z-01A	reformed smoker	alive	651	60	female	3	with tumor
TCGA-55-A490-01A	reformed smoker	died	99	78	male	2	tumor free
TCGA-55-A491-01A	reformed smoker	alive	626	81	female	1	tumor free
TCGA-55-A492-01A	reformed smoker	alive	596	70	female	1	tumor free
TCGA-55-A493-01A	current smoker	alive	28	54	female	1	tumor free
TCGA-55-A494-01A	reformed smoker	alive	481	61	female	1	tumor free
TCGA-55-A4DF-01A	reformed smoker	died	440	88	male	1	with tumor
TCGA-55-A4DG-01A	reformed smoker	alive	608	71	male	1	tumor free
TCGA-62-8398-01A	reformed smoker	died	444	55	male	3	tumor free
TCGA-62-8399-01A	reformed smoker	alive	2696	62	male	3	tumor free
TCGA-62-A46O-01A	current smoker	died	1454	65	female	1	with tumor
TCGA-62-A46P-01A	reformed smoker	died	594	65	male	1	tumor free
TCGA-62-A46R-01A	reformed smoker	died	1725	54	female	1	tumor free
TCGA-62-A46S-01A	reformed smoker	died	1653	73	male	1	with tumor
TCGA-62-A46V-01A	reformed smoker	alive	2199	78	female	1	tumor free
TCGA-62-A470-01A	reformed smoker	died	1194	84	male	1	with tumor
TCGA-62-A471-01A	reformed smoker	alive	1246	64	male	2	tumor free
TCGA-62-A472-01A	current smoker	alive	910	70	male	2	with tumor
TCGA-64-1676-01A	current smoker	alive	1728	58	male	1	tumor free
TCGA-64-1677-01A	current smoker	died	628	77	female	3
TCGA-64-1678-01A	reformed smoker	alive	1189	70	female		tumor free
TCGA-64-1679-01A	current smoker	alive	2488	58	female	3	tumor free
TCGA-64-1680-01A	reformed smoker	alive	1126	63	male	4	tumor free
TCGA-64-1681-01A	reformed smoker	died	1167	61	female	1
TCGA-64-5774-01A	reformed smoker	alive	2676	60	male	1	tumor free
TCGA-64-5775-01A	current smoker	died	62	71	male	3	with tumor
TCGA-64-5778-01A	reformed smoker	alive	1305	60	male	1	with tumor
TCGA-64-5779-01A	reformed smoker	alive	864	61	male	3	tumor free
TCGA-64-5781-01A	reformed smoker	alive	1559	55	female	1	tumor free
TCGA-64-5815-01A	reformed smoker	alive	866	74	male	2	tumor free
TCGA-67-3770-01A	reformed smoker	alive	610	70	female	1	tumor free
TCGA-67-3771-01A	reformed smoker	alive	610	77	female	1	tumor free
TCGA-67-3773-01A	reformed smoker	alive	427	84	female	1	tumor free
TCGA-67-3774-01A	reformed smoker	alive	385	73	female	1	tumor free
TCGA-67-3776-01A	reformed smoker	alive	61	57	female	2	tumor free
TCGA-67-4679-01B	reformed smoker	alive	448	69	male		tumor free
TCGA-67-6217-01A	reformed smoker	alive	422	73	female	2	with tumor
TCGA-69-7761-01A	reformed smoker	alive	186	84	male	1	tumor free
TCGA-69-7763-01A	reformed smoker	alive	690	69	male	1
TCGA-69-7764-01A	reformed smoker	alive	414	75	male	1	tumor free
TCGA-69-7765-01A	reformed smoker	alive	165	56	male
TCGA-69-7973-01A	reformed smoker	alive	230	42	female	1	tumor free
TCGA-69-7974-01A	reformed smoker	alive	184	54	female	3	with tumor
TCGA-69-7978-01A	current smoker	alive	134	59	male	2
TCGA-69-7979-01A	current smoker	alive	408	71	female	1
TCGA-69-7980-01A	reformed smoker	alive	411	70	female	1	tumor free
TCGA-69-8253-01A	reformed smoker	alive	426	59	female	2	tumor free
TCGA-69-8254-01A	reformed smoker	alive	409	85	male		tumor free
TCGA-69-8255-01A	current smoker	alive	129	71	male	1
TCGA-69-8453-01A	reformed smoker	alive	813	77	male	2	with tumor
TCGA-69-A59K-01A	reformed smoker	alive	591	60	female	2	tumor free
TCGA-71-6725-01A	current smoker	alive	256	48	female	1	with tumor
TCGA-73-4658-01A	reformed smoker	died	1600	80	female	1	tumor free
TCGA-73-4659-01A	reformed smoker	died	711	66	male	3	with tumor
TCGA-73-4662-01A	reformed smoker	alive	2515	65	female	1	tumor free
TCGA-73-4666-01A	reformed smoker	alive	800	52	female	4	tumor free
TCGA-73-4668-01A	reformed smoker	alive	467	66	female	2	with tumor
TCGA-73-4670-01A	reformed smoker	alive	131	69	female	4	with tumor
TCGA-73-4675-01A	reformed smoker	died	922	59	male	3	tumor free
TCGA-73-4676-01A	reformed smoker	died	281	45	male	2	with tumor
TCGA-73-4677-01A	reformed smoker	died	38	74	male		with tumor
TCGA-73-7498-01A	reformed smoker	alive	1189	58	female	1	tumor free
TCGA-73-A9RS-01A	current smoker	died	340	41	male	2	with tumor
TCGA-75-5122-01A	reformed smoker				male	1	with tumor
TCGA-75-5125-01A	reformed smoker	died	2027		male	2	with tumor
TCGA-75-5126-01A	reformed smoker				female	3	with tumor
TCGA-75-5146-01A	reformed smoker	alive	2368		male	1	tumor free
TCGA-75-6206-01A	reformed smoker	alive	2590		male	1	tumor free
TCGA-75-6207-01A	reformed smoker				male	3
TCGA-75-6211-01A	current smoker				female	1	with tumor
TCGA-75-6214-01A	current smoker	died	1115		female	3	with tumor
TCGA-75-7025-01A	reformed smoker	alive	3305		male	1	tumor free
TCGA-75-7027-01A	current smoker	alive	3059		male	1	tumor free
TCGA-75-7031-01A	reformed smoker				female	1	tumor free
TCGA-78-7145-01A	reformed smoker	died	826	52	female	4	with tumor
TCGA-78-7146-01A	reformed smoker	died	173	71	female	3
TCGA-78-7147-01A	current smoker	died	586	67	female	2	with tumor
TCGA-78-7148-01A	current smoker	died	626	71	male	2
TCGA-78-7149-01A	current smoker	alive	3940	71	male	3
TCGA-78-7150-01A	reformed smoker	died	666	59	male	2	with tumor
TCGA-78-7152-01A	reformed smoker	died	1215	65	male	1	with tumor
TCGA-78-7153-01A	reformed smoker	alive	3635	65	female	1
TCGA-78-7154-01A	reformed smoker	died	593	72	male	3
TCGA-78-7155-01A	reformed smoker	died	1171	68	male	1
TCGA-78-7156-01A	reformed smoker	died	976	62	male	4
TCGA-78-7158-01A	reformed smoker	died	179	59	female	3	with tumor
TCGA-78-7159-01A	reformed smoker	alive	1974	60	female	1
TCGA-78-7160-01A	reformed smoker	died	697	61	male	4
TCGA-78-7161-01A	reformed smoker	died	291	69	female	2	with tumor
TCGA-78-7162-01A	current smoker	died	3169	75	male	1
TCGA-78-7163-01A	reformed smoker	alive	7248	60	male	1	tumor free
TCGA-78-7166-01A	reformed smoker	died	258	84	male	2
TCGA-78-7167-01A	current smoker	died	2681	77	male	4	with tumor
TCGA-78-7220-01A	current smoker	died	807	53	female	3	with tumor
TCGA-78-7535-01A	current smoker	died	949	45	male	1	with tumor
TCGA-78-7536-01A	reformed smoker	died	244	69	male	3	with tumor
TCGA-78-7537-01A	reformed smoker	died	1622	72	male	1
TCGA-78-7539-01A	reformed smoker	alive	791	75	female	2
TCGA-78-7542-01A	current smoker	died	321	56	male	1
TCGA-78-7633-01A	reformed smoker	died	1528	67	male	1	with tumor
TCGA-78-8640-01A	current smoker	alive	7062	59	male	2	tumor free
TCGA-78-8648-01A	current smoker	died	1209	58	female	2
TCGA-78-8655-01A	reformed smoker	alive	2360	77	female	1
TCGA-78-8660-01A	reformed smoker	died	321	69	male	2	with tumor
TCGA-78-8662-01A	current smoker	died	3361	53	female	1
TCGA-80-5607-01A	reformed smoker				female	2	with tumor
TCGA-80-5608-01A	current smoker	alive	2832		female	1	tumor free
TCGA-80-5611-01A	reformed smoker	alive	2595		male	1	tumor free
TCGA-83-5908-01A	reformed smoker	alive	824	59	female	1	tumor free
TCGA-86-6851-01A	current smoker	alive	179	73	female	2	tumor free
TCGA-86-7711-01A	current smoker	died	1046	70	male	2	with tumor
TCGA-86-7714-01A	current smoker	died	625	61	female	3	with tumor
TCGA-86-7954-01A	reformed smoker	alive	605	68	female	1	tumor free
TCGA-86-8054-01A	current smoker	alive	1148	61	male	2	tumor free
TCGA-86-8055-01A	current smoker	died	124	79	male	2	tumor free
TCGA-86-8056-01A	reformed smoker	alive	139	63	female	3	tumor free
TCGA-86-8073-01A	current smoker	alive	740	58	male	1	tumor free
TCGA-86-8074-01A	current smoker	alive	24	62	female	2	tumor free
TCGA-86-8281-01A	reformed smoker			75	male	1	tumor free
TCGA-86-8358-01A	current smoker	alive	653	44	male	1	tumor free
TCGA-86-8359-01A	current smoker	died	444	52	male	3	tumor free
TCGA-86-8669-01A	current smoker	alive	938	64	male	1	tumor free
TCGA-86-8673-01A	current smoker	alive	862	61	male	1	tumor free
TCGA-86-8674-01A	reformed smoker	alive	806	50	male	2	tumor free
TCGA-86-A456-01A	reformed smoker	alive	896	78	female	1	tumor free
TCGA-86-A4D0-01A	current smoker	died	116	48	male	2	tumor free
TCGA-86-A4JF-01A	reformed smoker	died	737	56	male	2	with tumor
TCGA-91-6828-01A	reformed smoker	alive	323	70	male	1	tumor free
TCGA-91-6829-01A	reformed smoker	died	1258	78	male	1	tumor free
TCGA-91-6830-01A	reformed smoker	alive	60	65	female	2	with tumor
TCGA-91-6831-01A	current smoker	alive	310	66	male	1	tumor free
TCGA-91-6835-01A	reformed smoker	alive	79	81	female	1	tumor free
TCGA-91-6836-01A	current smoker	alive	417	52	female	1	tumor free
TCGA-91-6840-01A	reformed smoker	alive	372	59	female	1	tumor free
TCGA-91-6847-01A	reformed smoker	alive	842	62	female	1	with tumor
TCGA-91-6848-01A	reformed smoker	alive	224	59	male	3	tumor free
TCGA-91-6849-01A	reformed smoker	alive	35	75	female	3
TCGA-91-7771-01A	reformed smoker	alive	492	62	male	2	tumor free
TCGA-91-8499-01A	current smoker	alive	36	76	female	1
TCGA-91-A4BC-01A	reformed smoker	alive	44	59	male	2
TCGA-91-A4BD-01A	reformed smoker	alive	603	78	male	2	tumor free
TCGA-93-7347-01A	reformed smoker	alive	683	76	female	1	tumor free
TCGA-93-7348-01A	reformed smoker	alive	531	75	female	1	tumor free
TCGA-93-8067-01A	reformed smoker	alive	186	77	male	1	tumor free
TCGA-93-A4JN-01A	reformed smoker	alive	718	71	male	4	with tumor
TCGA-93-A4JO-01A	reformed smoker	died	33	70	male	1	tumor free
TCGA-93-A4JQ-01A	reformed smoker	alive	526	49	male	1	tumor free
TCGA-95-7039-01A	current smoker	alive	1272	54	female	2	with tumor
TCGA-95-7043-01A	reformed smoker	died	503	63	female	1	with tumor
TCGA-95-7562-01A	reformed smoker	died	87	71	male	2	tumor free
TCGA-95-7567-01A	reformed smoker	alive	568	61	male	2	tumor free
TCGA-95-7944-01A	current smoker	alive	377	71	male	1	tumor free
TCGA-95-7947-01A	reformed smoker	alive	477	67	male	1	tumor free
TCGA-95-7948-01A	reformed smoker	alive	476	42	female	1	tumor free
TCGA-95-8494-01A	reformed smoker	alive	84	67	male	2
TCGA-95-A4VK-01A	reformed smoker	alive	651	74	female	3	with tumor
TCGA-95-A4VN-01A	reformed smoker	alive	553	62	female	2	tumor free
TCGA-95-A4VP-01A	reformed smoker	alive	605	66	female	3	with tumor
TCGA-97-7546-01A	reformed smoker	alive	1285	76	female	1	with tumor
TCGA-97-7547-01A	reformed smoker	alive	1965	67	female	1	with tumor
TCGA-97-7552-01A	reformed smoker	alive	1932	70	male	1	tumor free
TCGA-97-7553-01A	current smoker	alive	1870	58	female	1	tumor free
TCGA-97-7554-01A	reformed smoker	alive	775	83	female	3	tumor free
TCGA-97-7937-01A	reformed smoker	alive	564	65	male	1	tumor free
TCGA-97-7938-01A	reformed smoker	died	18	76	female	1	tumor free
TCGA-97-7941-01A	reformed smoker	alive	484	72	female	1	tumor free
TCGA-97-8171-01A	current smoker	alive	568	81	male	4	with tumor
TCGA-97-8172-01A	reformed smoker	alive	545	75	female	1	tumor free
TCGA-97-8174-01A	reformed smoker	died	164	67	male	2
TCGA-97-8175-01A	reformed smoker	alive	551	55	female	1	tumor free
TCGA-97-8176-01A	reformed smoker	died	468	63	male	3	tumor free
TCGA-97-8179-01A	reformed smoker	alive	435	72	male	1	tumor free
TCGA-97-A4LX-01A	reformed smoker	alive	614	81	male	1	tumor free
TCGA-97-A4M0-01A	reformed smoker	alive	652	60	female	1	tumor free
TCGA-97-A4M1-01A	reformed smoker	alive	601	52	female	1	tumor free
TCGA-97-A4M2-01A	current smoker	alive	624	66	male	1	tumor free
TCGA-97-A4M3-01A	reformed smoker	alive	540	69	female	1	tumor free
TCGA-97-A4M5-01A	reformed smoker	alive	634	83	male	1	tumor free
TCGA-97-A4M7-01A	reformed smoker	alive	629	74	male	1	tumor free
TCGA-99-7458-01A	reformed smoker	alive	747	74	female	3	with tumor
TCGA-99-8025-01A	reformed smoker	alive	1060	72	female	3	tumor free
TCGA-99-8028-01A	reformed smoker	alive	1118	50	female	1	tumor free
TCGA-99-8032-01A	current smoker	alive	44	61	male	1	tumor free
TCGA-99-AA5R-01A	current smoker	alive	658	70	female	1	tumor free
TCGA-J2-8194-01A	reformed smoker	alive	724	69	female	2	with tumor
TCGA-J2-A4AD-01A	current smoker	died	550	61	female	1	with tumor
TCGA-J2-A4AG-01A	reformed smoker	alive	988	66	female	1	tumor free
TCGA-L4-A4E5-01A	reformed smoker	alive	578	48	female	1	tumor free
TCGA-L4-A4E6-01A	reformed smoker	alive	435	67	male	1	tumor free
TCGA-L9-A443-01A	reformed smoker	died	193	63	female	1	tumor free
TCGA-L9-A444-01A	current smoker	alive	307	60	female	1	tumor free
TCGA-L9-A50W-01A	reformed smoker	died	442	75	male	2	with tumor
TCGA-L9-A5IP-01A	reformed smoker	died	58	40	female	4	with tumor
TCGA-L9-A743-01A	current smoker	alive	664	56	male	2	tumor free
TCGA-L9-A7SV-01A	reformed smoker	alive	565	69	male	2	tumor free
TCGA-L9-A8F4-01A	current smoker	alive	476	64	female	1	tumor free
TCGA-MN-A4N1-01A	current smoker	alive	827	60	male	2	tumor free
TCGA-MN-A4N4-01A	current smoker	alive	1175	57	male	1	tumor free
TCGA-MN-A4N5-01A	reformed smoker	alive	84	63	male	1	tumor free
TCGA-MP-A4SV-01A	current smoker	died	2620	67	male	1
TCGA-MP-A4SW-01A	reformed smoker	died	1778	53	male	2
TCGA-MP-A4SY-01A	reformed smoker	died	1501	61	male	2	tumor free
TCGA-MP-A4T2-01A	reformed smoker	died	1136	71	male	1	with tumor
TCGA-MP-A4T4-01A	current smoker	died	2617	68	female	2
TCGA-MP-A4T6-01A	reformed smoker	died	1790	76	female	3	tumor free
TCGA-MP-A4T7-01A	reformed smoker	died	167	75	female	4
TCGA-MP-A4T8-01A	reformed smoker	died	161	68	male	3
TCGA-MP-A4T9-01A	reformed smoker	died	1265	54	female	3	with tumor
TCGA-MP-A4TA-01A	reformed smoker	died	950	75	female	1	with tumor
TCGA-MP-A4TC-01A	reformed smoker	died	74	77	male	3	tumor free
TCGA-MP-A4TD-01A	reformed smoker	died	307	71	male	3
TCGA-MP-A4TE-01A	reformed smoker	died	896	56	male	2	with tumor
TCGA-MP-A4TF-01A	reformed smoker	died	336	58	female	2	with tumor
TCGA-MP-A4TH-01A	reformed smoker	alive	741	70	female	1	tumor free
TCGA-MP-A4TI-01A	reformed smoker	died	429	72	male	2	with tumor
TCGA-MP-A4TJ-01A	current smoker	died	339	62	female	1
TCGA-MP-A4TK-01A	reformed smoker	died	582	56	female	2	with tumor
TCGA-MP-A5C7-01A	reformed smoker	alive	2248	76	female	1	tumor free
TCGA-NJ-A4YF-01A	reformed smoker	alive	2161	50	female	1	tumor free
TCGA-NJ-A4YG-01A	reformed smoker	alive	2261	65	male	1	tumor free
TCGA-NJ-A4YI-01A	reformed smoker	died	4	87	female	3
TCGA-NJ-A4YP-01A	reformed smoker	alive	50	52	male	1	tumor free
TCGA-NJ-A4YQ-01A	reformed smoker	alive	1432	69	female	1	tumor free
TCGA-NJ-A55A-01A	reformed smoker	alive	15	76	female	1	tumor free
TCGA-NJ-A55O-01A	reformed smoker	alive	13	56	female	2	tumor free
TCGA-NJ-A55R-01A	reformed smoker	alive	603	67	male	1	tumor free
TCGA-NJ-A7XG-01A	reformed smoker	alive	617	49	male	3	with tumor
TCGA-O1-A52J-01A	reformed smoker	died	1798	74	female	1	with tumor
TCGA-S2-AA1A-01A	reformed smoker	alive	513	68	female	1	tumor free

## Sheet: LUSC
ID	smoking status	os	time	age	gender	stage	tumor_status
TCGA-58-8386-01A	current smoker	died	1	75	male	4	tumor free
TCGA-94-7557-01A	current smoker	died	5	73	male	1	tumor free
TCGA-XC-AA0X-01A	current smoker	died	6	77	female	1	tumor free
TCGA-56-A5DS-01A	current smoker	alive	8	72	female	1	tumor free
TCGA-85-8287-01A	current smoker	died	23	72	male	1	tumor free
TCGA-NC-A5HH-01A	current smoker	alive	37	53	male	1	tumor free
TCGA-56-8503-01A	current smoker	alive	41	76	female	2	tumor free
TCGA-85-7710-01A	current smoker	alive	42	59	female	1	tumor free
TCGA-33-4589-01A	current smoker	died	47	62	female	2	tumor free
TCGA-22-1011-01A	current smoker	died	53	73	male	1	tumor free
TCGA-98-A53B-01A	current smoker	died	61	69	male	1	tumor free
TCGA-66-2768-01A	current smoker	alive	61	57	male	2	tumor free
TCGA-NC-A5HI-01A	current smoker	alive	1743	68	female	1	tumor free
TCGA-56-8304-01A	current smoker	alive	106	73	female	1	tumor free
TCGA-92-8063-01A	current smoker	alive	122	52	male	3	tumor free
TCGA-94-8035-01A	current smoker	alive	122	64	male	2	tumor free
TCGA-33-A4WN-01A	current smoker	died	143	60	male	1	tumor free
TCGA-18-4083-01A	current smoker	died	188	63	male	2	tumor free
TCGA-22-0944-01A	current smoker	died	223	61	male	1	tumor free
TCGA-22-4609-01A	current smoker	died	291	81	male	1	tumor free
TCGA-56-8626-01A	current smoker	died	302	59	male	1	tumor free
TCGA-43-8116-01A	current smoker	alive	358	73	male	1	tumor free
TCGA-85-A510-01A	current smoker	alive	482	74	female	2	tumor free
TCGA-85-8584-01A	current smoker	died	383	71	male	2	tumor free
TCGA-L3-A4E7-01A	current smoker	alive	392	71	male	1	tumor free
TCGA-LA-A446-01A	current smoker	alive	401	68	male	1	tumor free
TCGA-85-8288-01A	current smoker	died	402	70	male	2	tumor free
TCGA-46-3765-01A	current smoker	alive	405	59	female	1	tumor free
TCGA-58-8388-01A	current smoker	died	412	60	male	1	tumor free
TCGA-56-8309-01A	current smoker	alive	428	66	male	1	tumor free
TCGA-56-A62T-01A	current smoker	alive	440	78	male	2	tumor free
TCGA-85-A50Z-01A	current smoker	alive	493	57	male	2	tumor free
TCGA-85-A512-01A	current smoker	alive	465	46	male	2	tumor free
TCGA-L3-A524-01A	current smoker	died	490	45	female	2	tumor free
TCGA-85-8351-01A	current smoker	alive	510	72	male	2	tumor free
TCGA-56-5898-01A	current smoker	alive	555	69	male	1	tumor free
TCGA-85-7950-01A	current smoker	alive	576	46	male	1	tumor free
TCGA-96-A4JK-01A	current smoker	alive	589	65	male	2	tumor free
TCGA-56-8623-01A	current smoker	died	692	71	male	1	tumor free
TCGA-98-8023-01A	current smoker	alive	649	70	male	3	tumor free
TCGA-43-6770-01A	current smoker	alive	653	59	female	1	tumor free
TCGA-85-8350-01A	current smoker	alive	683	61	male	1	tumor free
TCGA-85-8666-01A	current smoker	died	687	65	male	1	tumor free
TCGA-90-A4EE-01A	current smoker	alive	688	53	male	2	tumor free
TCGA-85-8052-01A	current smoker	alive	734	53	male	2	tumor free
TCGA-85-8048-01A	current smoker	alive	765	62	male	1	tumor free
TCGA-85-8071-01A	current smoker	alive	815	52	male	2	tumor free
TCGA-21-5786-01A	current smoker	alive	1032	64	male	1	tumor free
TCGA-56-8307-01A	current smoker	alive	818	55	female	2	tumor free
TCGA-85-7844-01A	current smoker	alive	911	71	male	1	tumor free
TCGA-51-4081-01A	current smoker	alive	911	55	male	2	tumor free
TCGA-85-A4CL-01A	current smoker	died	921	65	male	1	tumor free
TCGA-85-A4QQ-01A	current smoker	died	927	68	male	1	tumor free
TCGA-85-8072-01A	current smoker	alive	932	60	male	1	tumor free
TCGA-85-A4JB-01A	current smoker	alive	942	74	male	2	tumor free
TCGA-34-2604-01A	current smoker	died	958	81	female	1	tumor free
TCGA-85-8070-01A	current smoker	alive	960	71	male	1	tumor free
TCGA-85-8354-01A	current smoker	alive	995	53	male	1	tumor free
TCGA-58-8393-01A	current smoker	alive	1058	68	female	1	tumor free
TCGA-58-A46M-01A	current smoker	alive	1072	61	male	2	tumor free
TCGA-85-8582-01A	current smoker	alive	1160	49	male	1	tumor free
TCGA-43-2581-01A	current smoker	alive	1176	47	female	3	tumor free
TCGA-21-1083-01A	current smoker	died	1315	75	male	1	tumor free
TCGA-60-2709-01A	current smoker	alive	1505	69	male	1	tumor free
TCGA-34-5240-01A	current smoker	alive	1541	73	female	2	tumor free
TCGA-39-5037-01A	current smoker	alive	1690	65	male	2	tumor free
TCGA-63-A5MJ-01A	current smoker	alive	1824	54	male	2	tumor free
TCGA-21-1075-01A	current smoker	alive	2134	57	male	2	tumor free
TCGA-96-7544-01A	current smoker	died	2160	83	male	2	tumor free
TCGA-58-A46J-01A	current smoker	alive	2589	64	male	2	tumor free
TCGA-60-2706-01A	current smoker	alive	2820	58	male	1	tumor free
TCGA-77-8139-01A	current smoker	alive	3166	72	male	2	tumor free
TCGA-18-3411-01A	current smoker	alive	3576	63	female	3	tumor free
TCGA-33-4532-01A	current smoker	died	3924	68	male	1	tumor free
TCGA-33-AASB-01A	current smoker	died	211	66	male	1	with tumor
TCGA-O2-A52Q-01A	current smoker	died	113	44	female	3	with tumor
TCGA-85-8353-01A	current smoker	died	94	72	male	3	with tumor
TCGA-58-8392-01A	current smoker	died	501	70	male	1	with tumor
TCGA-92-7341-01A	current smoker	alive	106	71	male	1	with tumor
TCGA-85-8352-01A	current smoker	died	161	67	male	3	with tumor
TCGA-NC-A5HF-01A	current smoker	died	138	74	male	3	with tumor
TCGA-33-AASL-01A	current smoker	died	826	57	female	1	with tumor
TCGA-52-7811-01A	current smoker	died	266	67	male	1	with tumor
TCGA-52-7809-01A	current smoker	died	166	74	male	1	with tumor
TCGA-98-A539-01A	current smoker	alive	173	63	male	2	with tumor
TCGA-85-6798-01A	current smoker	died	195	57	male	3	with tumor
TCGA-56-7730-01A	current smoker	died	198	73	male	2	with tumor
TCGA-22-4595-01A	current smoker	died	734	57	male	3	with tumor
TCGA-56-8625-01A	current smoker	died	315	66	female	3	with tumor
TCGA-90-A59Q-01A	current smoker	died	322	61	female	2	with tumor
TCGA-90-7766-01A	current smoker	alive	289	66	female	1	with tumor
TCGA-22-4604-01A	current smoker	died	399	73	male	2	with tumor
TCGA-NC-A5HP-01A	current smoker	died	770	69	male	4	with tumor
TCGA-85-A511-01A	current smoker	died	455	62	male	2	with tumor
TCGA-77-A5G6-01A	current smoker	died	678	66	male	3	with tumor
TCGA-56-7222-01A	current smoker	died	562	60	male	1	with tumor
TCGA-85-8664-01A	current smoker	died	550	73	male	2	with tumor
TCGA-22-4591-01A	current smoker	died	623	80	male	3	with tumor
TCGA-22-4601-01A	current smoker	died	1057	73	female	3	with tumor
TCGA-60-2704-01A	current smoker	died	1154	73	male	2	with tumor
TCGA-85-A4JC-01A	current smoker	died	604	84	male	2	with tumor
TCGA-43-3394-01A	current smoker	died	1190	52	male	1	with tumor
TCGA-58-A46N-01A	current smoker	alive	910	52	male	1	with tumor
TCGA-22-5485-01A	current smoker	died	916	58	female	1	with tumor
TCGA-21-1071-01A	current smoker	died	1426	67	male	1	with tumor
TCGA-85-8276-01A	current smoker	alive	1050	62	male	2	with tumor
TCGA-77-8150-01A	current smoker	died	1655	64	male	3	with tumor
TCGA-33-AASD-01A	current smoker	died	2249	83	male	1	with tumor
TCGA-58-8391-01A	current smoker	alive	2167	57	female	3	with tumor
TCGA-33-4582-01A	current smoker	died	3149	55	male	1	with tumor
TCGA-77-7338-01A	current smoker	died	5	64	male	1
TCGA-85-7843-01A	current smoker	alive	35	50	male	2
TCGA-43-8118-01A	current smoker	died	89	55	female	1
TCGA-77-8145-01A	current smoker	died	212	73	male	3
TCGA-77-8007-01A	current smoker	died	198	68	male	2
TCGA-77-A5G7-01B	current smoker	died	180	63	male	1
TCGA-77-A5GB-01B	current smoker			90	male	1
TCGA-77-8136-01A	current smoker	died	1189	74	female	2
TCGA-98-A53H-01A	current smoker	alive	618	76	female	1
TCGA-NC-A5HQ-01A	current smoker	died	448	70	male	3
TCGA-22-5477-01A	current smoker	died	1346	65	male	1
TCGA-98-A53A-01A	current smoker	died	552	70	male	1
TCGA-77-8144-01A	current smoker	alive	833	70	male	1
TCGA-77-7465-01A	current smoker	alive	990	58	male	2
TCGA-77-8156-01A	current smoker	alive	1106	60	male	1
TCGA-77-8128-01A	current smoker	died	1150	60	male	3
TCGA-22-4599-01A	current smoker	died	1161	73	female	1
TCGA-60-2713-01A	current smoker	alive	1731	64	male	1
TCGA-77-8133-01A	current smoker	died	1640	74	male	2
TCGA-22-5491-01A	current smoker	died	1713	74	male	1
TCGA-77-6843-01A	current smoker	died	2224	74	male	2
TCGA-33-4538-01A	current smoker	died	2979	66	male	3
TCGA-77-8146-01A	current smoker	alive	3189	72	male	1
TCGA-33-4566-01A	current smoker	died	5287	40	male	1
TCGA-NC-A5HD-01A	reformed smoker	died	2	79	male	2	tumor free
TCGA-56-7731-01A	reformed smoker	died	3	66	female	1	tumor free
TCGA-33-A5GW-01A	reformed smoker	died	9	67	male	2	tumor free
TCGA-51-4080-01A	reformed smoker	died	12	65	male	3	tumor free
TCGA-NK-A7XE-01A	reformed smoker	alive	13	66	male	3	tumor free
TCGA-22-4596-01A	reformed smoker	died	17	69	female	1	tumor free
TCGA-22-5478-01A	reformed smoker	died	24	79	male	1	tumor free
TCGA-66-2755-01A	reformed smoker	alive	28	63	male	1	tumor free
TCGA-66-2744-01A	reformed smoker	alive	30	71	male	2	tumor free
TCGA-66-2756-01A	reformed smoker	alive	30	68	male	3	tumor free
TCGA-66-2763-01A	reformed smoker	alive	30	63	female	1	tumor free
TCGA-66-2753-01A	reformed smoker	alive	31	69	male	1	tumor free
TCGA-66-2766-01A	reformed smoker	alive	31	54	male	3	tumor free
TCGA-56-8622-01A	reformed smoker	alive	55	68	male	1	tumor free
TCGA-66-2785-01A	reformed smoker	alive	60	65	male	1	tumor free
TCGA-66-2737-01A	reformed smoker	alive	61	72	male	2	tumor free
TCGA-66-2754-01A	reformed smoker	alive	61	67	male	3	tumor free
TCGA-66-2765-01A	reformed smoker	alive	61	64	male	1	tumor free
TCGA-66-2767-01A	reformed smoker	alive	61	62	male	3	tumor free
TCGA-66-2777-01A	reformed smoker	alive	61	71	male	1	tumor free
TCGA-92-8065-01A	reformed smoker	alive	70	74	female	2	tumor free
TCGA-34-2596-01A	reformed smoker	died	80	70	male	2	tumor free
TCGA-68-7755-01A	reformed smoker	alive	83	60	female	2	tumor free
TCGA-18-4086-01A	reformed smoker	died	85	64	male	1	tumor free
TCGA-NC-A5HL-01A	reformed smoker	died	88	73	male	2	tumor free
TCGA-90-7767-01A	reformed smoker	alive	89	56	male	2	tumor free
TCGA-66-2773-01A	reformed smoker	died	92	69	male	1	tumor free
TCGA-60-2720-01A	reformed smoker	alive	97	60	female	1	tumor free
TCGA-37-5819-01A	reformed smoker	alive	103	64	male	3	tumor free
TCGA-56-8305-01A	reformed smoker	alive	105	72	male	1	tumor free
TCGA-85-A5B5-01A	reformed smoker	alive	111	58	male	1	tumor free
TCGA-NK-A5CX-01A	reformed smoker	alive	111	73	male	2	tumor free
TCGA-43-6773-01A	reformed smoker	died	116	76	male	2	tumor free
TCGA-66-2781-01A	reformed smoker	alive	121	67	male	1	tumor free
TCGA-66-2795-01A	reformed smoker	alive	122	68	male	3	tumor free
TCGA-66-2789-01A	reformed smoker	died	123	73	male	3	tumor free
TCGA-NC-A5HK-01A	reformed smoker	alive	128	58	female	2	tumor free
TCGA-22-1002-01A	reformed smoker	died	131	69	male	1	tumor free
TCGA-46-3769-01A	reformed smoker	alive	135	57	male		tumor free
TCGA-18-3407-01A	reformed smoker	died	136	72	male	1	tumor free
TCGA-18-3410-01A	reformed smoker	died	146	81	male	2	tumor free
TCGA-56-8083-01A	reformed smoker	alive	150	56	male	1	tumor free
TCGA-34-5929-01A	reformed smoker	died	151	78	female	1	tumor free
TCGA-94-8490-01A	reformed smoker	alive	153	70	male	2	tumor free
TCGA-92-8064-01A	reformed smoker	alive	160	58	male		tumor free
TCGA-37-4135-01A	reformed smoker	alive	207	68	male	1	tumor free
TCGA-43-7657-01A	reformed smoker	alive	236	68	female	1	tumor free
TCGA-85-8481-01A	reformed smoker	died	236	70	male	2	tumor free
TCGA-37-4133-01A	reformed smoker	alive	238	63	male	3	tumor free
TCGA-37-4129-01A	reformed smoker	alive	242	52	female	1	tumor free
TCGA-68-8250-01A	reformed smoker	alive	244	66	male	1	tumor free
TCGA-37-4130-01A	reformed smoker	alive	247	56	male	1	tumor free
TCGA-O2-A52W-01A	reformed smoker	died	261	63	male	1	tumor free
TCGA-43-A475-01A	reformed smoker	alive	296	67	female	2	tumor free
TCGA-46-3768-01A	reformed smoker	died	299	58	male	3	tumor free
TCGA-66-2793-01A	reformed smoker	died	306	68	male	3	tumor free
TCGA-46-6025-01A	reformed smoker	alive	324	71	male	2	tumor free
TCGA-43-A474-01A	reformed smoker	alive	353	66	male	2	tumor free
TCGA-22-5482-01A	reformed smoker	died	357	81	male	1	tumor free
TCGA-60-2726-01A	reformed smoker	died	358	56	male	2	tumor free
TCGA-90-7769-01A	reformed smoker	alive	358	55	male	2	tumor free
TCGA-46-3766-01A	reformed smoker	alive	370	62	female	1	tumor free
TCGA-85-A53L-01A	reformed smoker	alive	377	63	male	2	tumor free
TCGA-56-5897-01A	reformed smoker	alive	378	74	male	1	tumor free
TCGA-39-5019-01A	reformed smoker	alive	3387	70	male	1	tumor free
TCGA-46-3767-01A	reformed smoker	alive	396	76	male	1	tumor free
TCGA-58-8387-01A	reformed smoker	died	403	60	male	2	tumor free
TCGA-56-A4BX-01A	reformed smoker	alive	405	70	male	2	tumor free
TCGA-68-8251-01A	reformed smoker	alive	406	78	male	1	tumor free
TCGA-43-8115-01A	reformed smoker	alive	407	72	female	2	tumor free
TCGA-56-8624-01A	reformed smoker	alive	420	84	male	2	tumor free
TCGA-46-6026-01A	reformed smoker	alive	423	81	male	2	tumor free
TCGA-90-7964-01A	reformed smoker	alive	428	70	male	1	tumor free
TCGA-22-1012-01A	reformed smoker	died	429	80	female	1	tumor free
TCGA-94-A4VJ-01A	reformed smoker	alive	430	71	female	1	tumor free
TCGA-43-A56U-01A	reformed smoker	alive	432	76	female	1	tumor free
TCGA-22-5474-01A	reformed smoker	died	445	74	male	1	tumor free
TCGA-68-A59J-01A	reformed smoker	alive	448	74	female	1	tumor free
TCGA-56-8082-01A	reformed smoker	alive	455	80	female	2	tumor free
TCGA-85-8479-01A	reformed smoker	alive	468	66	male	1	tumor free
TCGA-56-8629-01A	reformed smoker	alive	481	63	male	2	tumor free
TCGA-56-8504-01A	reformed smoker	alive	510	74	male	1	tumor free
TCGA-34-5241-01A	reformed smoker	died	515	79	male	1	tumor free
TCGA-96-8170-01A	reformed smoker	alive	531	75	female	2	tumor free
TCGA-39-5039-01A	reformed smoker	died	544	76	male	2	tumor free
TCGA-96-8169-01A	reformed smoker	alive	557	67	female	1	tumor free
TCGA-98-A53I-01A	reformed smoker	alive	565	64	male	2	tumor free
TCGA-39-5011-01A	reformed smoker	alive	4053	70	female	1	tumor free
TCGA-56-A4ZK-01A	reformed smoker	alive	570	76	female	1	tumor free
TCGA-66-2771-01A	reformed smoker	alive	578	60	male	2	tumor free
TCGA-66-2778-01A	reformed smoker	alive	578	68	female	3	tumor free
TCGA-J1-A4AH-01A	reformed smoker	alive	581	70	male	2	tumor free
TCGA-56-A4BW-01A	reformed smoker	alive	585	55	male	2	tumor free
TCGA-22-4607-01A	reformed smoker	died	587	75	male	1	tumor free
TCGA-43-7656-01A	reformed smoker	alive	596	71	male	1	tumor free
TCGA-85-A4QR-01A	reformed smoker	alive	600	67	male	1	tumor free
TCGA-56-7582-01A	reformed smoker	alive	601	83	male	1	tumor free
TCGA-56-7221-01A	reformed smoker	alive	608	79	male	1	tumor free
TCGA-90-A4ED-01A	reformed smoker	alive	615	69	male	1	tumor free
TCGA-56-8628-01A	reformed smoker	alive	616	78	male	1	tumor free
TCGA-98-A53J-01A	reformed smoker	alive	630	77	male	1	tumor free
TCGA-56-A49D-01A	reformed smoker	alive	637	67	male	3	tumor free
TCGA-66-2758-01A	reformed smoker	alive	639	71	male	1	tumor free
TCGA-56-A4ZJ-01A	reformed smoker	alive	640	75	female	1	tumor free
TCGA-94-7033-01A	reformed smoker	alive	640	73	male	1	tumor free
TCGA-66-2742-01A	reformed smoker	alive	641	70	male	4	tumor free
TCGA-94-8491-01A	reformed smoker	alive	810	73	male	2	tumor free
TCGA-60-2695-01A	reformed smoker	alive	642	74	female	1	tumor free
TCGA-85-7698-01A	reformed smoker	alive	952	48	male	1	tumor free
TCGA-98-7454-01A	reformed smoker	alive	652	73	male	1	tumor free
TCGA-56-6545-01A	reformed smoker	alive	666	77	female	1	tumor free
TCGA-22-A5C4-01A	reformed smoker	alive	671	70	male	2	tumor free
TCGA-43-2578-01A	reformed smoker	died	684	59	female	1	tumor free
TCGA-O2-A52V-01A	reformed smoker	died	1335	75	female	2	tumor free
TCGA-43-6143-01A	reformed smoker	alive	699	70	male	1	tumor free
TCGA-66-2788-01A	reformed smoker	alive	699	56	male	1	tumor free
TCGA-18-3414-01A	reformed smoker	died	716	73	male	4	tumor free
TCGA-60-2724-01A	reformed smoker	alive	717	47	male	3	tumor free
TCGA-85-A4PA-01A	reformed smoker	alive	741	61	male	1	tumor free
TCGA-22-5472-01A	reformed smoker	died	1975	67	male	1	tumor free
TCGA-43-6647-01A	reformed smoker	alive	757	69	female	2	tumor free
TCGA-90-6837-01A	reformed smoker	alive	758	64	male	2	tumor free
TCGA-66-2783-01A	reformed smoker	alive	759	67	male	3	tumor free
TCGA-66-2759-01A	reformed smoker	alive	762	66	male	3	tumor free
TCGA-66-2786-01A	reformed smoker	alive	790	68	female	1	tumor free
TCGA-34-8456-01A	reformed smoker	alive	804	71	female	2	tumor free
TCGA-60-2725-01A	reformed smoker	alive	816	74	male	1	tumor free
TCGA-22-1016-01A	reformed smoker	died	822	65	male	1	tumor free
TCGA-98-A53C-01A	reformed smoker	alive	822	77	female	1	tumor free
TCGA-85-A50M-01A	reformed smoker	died	826	47	male	2	tumor free
TCGA-98-A538-01A	reformed smoker	alive	826	67	male	2	tumor free
TCGA-43-5670-01A	reformed smoker	alive	849	70	male	2	tumor free
TCGA-60-2722-01A	reformed smoker	alive	908	66	male	2	tumor free
TCGA-52-7622-01A	reformed smoker	alive	862	62	female	1	tumor free
TCGA-58-8390-01A	reformed smoker	alive	911	70	male	2	tumor free
TCGA-66-2792-01A	reformed smoker	alive	913	58	male	2	tumor free
TCGA-98-8021-01A	reformed smoker	alive	937	75	female	1	tumor free
TCGA-52-7810-01A	reformed smoker	alive	923	60	female	2	tumor free
TCGA-56-7580-01A	reformed smoker	alive	925	84	male	1	tumor free
TCGA-98-8022-01A	reformed smoker	died	933	61	male	1	tumor free
TCGA-22-4605-01A	reformed smoker	died	974	78	female	1	tumor free
TCGA-21-A5DI-01A	reformed smoker	alive	979	77	male	1	tumor free
TCGA-60-2721-01A	reformed smoker	alive	983	73	male	1	tumor free
TCGA-34-2608-01A	reformed smoker	died	1000	84	male	1	tumor free
TCGA-O2-A52N-01A	reformed smoker	died	1006	78	male	1	tumor free
TCGA-43-3920-01A	reformed smoker	alive	1007	71	male	1	tumor free
TCGA-56-7823-01B	reformed smoker	alive	1011	58	female	2	tumor free
TCGA-34-A5IX-01A	reformed smoker	alive	1031	80	male	2	tumor free
TCGA-85-A4CN-01A	reformed smoker	alive	1038	56	female	2	tumor free
TCGA-63-A5MY-01A	reformed smoker	alive	1052	63	male	1	tumor free
TCGA-85-7697-01A	reformed smoker	alive	1063	49	male	2	tumor free
TCGA-22-4593-01A	reformed smoker	died	1067	77	male	2	tumor free
TCGA-60-2723-01A	reformed smoker	alive	1092	74	female	1	tumor free
TCGA-18-3417-01A	reformed smoker	died	1097	65	male	4	tumor free
TCGA-63-A5MV-01A	reformed smoker	alive	1100	69	male	2	tumor free
TCGA-85-7696-01A	reformed smoker	alive	1111	64	male	1	tumor free
TCGA-85-8580-01A	reformed smoker	alive	1113	52	female	1	tumor free
TCGA-33-AAS8-01A	reformed smoker	died	1114	59	female	1	tumor free
TCGA-34-8454-01A	reformed smoker	alive	1180	62	female	3	tumor free
TCGA-34-5928-01A	reformed smoker	alive	1196	83	female	2	tumor free
TCGA-NC-A5HM-01A	reformed smoker	alive	1212	76	male	1	tumor free
TCGA-66-2787-01A	reformed smoker	alive	1217	57	male	1	tumor free
TCGA-43-2576-01A	reformed smoker	alive	1223	62	female	3	tumor free
TCGA-85-6561-01A	reformed smoker	alive	1224	66	male	1	tumor free
TCGA-NC-A5HR-01A	reformed smoker	alive	1244	75	female	2	tumor free
TCGA-85-6560-01A	reformed smoker	alive	1259	59	male	2	tumor free
TCGA-60-2711-01A	reformed smoker	alive	1260	64	female	1	tumor free
TCGA-21-5784-01A	reformed smoker	alive	1268	80	female	1	tumor free
TCGA-60-2719-01A	reformed smoker	alive	1297	83	female	1	tumor free
TCGA-66-2734-01A	reformed smoker	alive	1311	62	female	1	tumor free
TCGA-NC-A5HO-01A	reformed smoker	alive	1336	70	female	3	tumor free
TCGA-63-A5ML-01A	reformed smoker	alive	1386	68	male	1	tumor free
TCGA-39-5022-01A	reformed smoker	died	1679	76	male	1	tumor free
TCGA-66-2800-01A	reformed smoker	alive	1492	70	male	3	tumor free
TCGA-NC-A5HN-01A	reformed smoker	alive	1499	77	male	2	tumor free
TCGA-63-7021-01A	reformed smoker	alive	2142	0	male	1	tumor free
TCGA-18-5592-01A	reformed smoker	alive	1519	57	male	2	tumor free
TCGA-60-2714-01A	reformed smoker	alive	1531	66	female	2	tumor free
TCGA-21-1076-01A	reformed smoker	alive	1852	54	female	1	tumor free
TCGA-63-6202-01A	reformed smoker	alive	1602	0	male	2	tumor free
TCGA-63-A5MW-01A	reformed smoker	alive	1639	76	male	1	tumor free
TCGA-66-2794-01A	reformed smoker	alive	1645	64	male	3	tumor free
TCGA-22-5473-01A	reformed smoker	died	1933	78	male		tumor free
TCGA-63-7023-01A	reformed smoker	alive	1682	0	male	2	tumor free
TCGA-58-A46L-01A	reformed smoker	alive	1723	73	male	3	tumor free
TCGA-63-A5MI-01A	reformed smoker	alive	1784	65	male	3	tumor free
TCGA-39-5031-01A	reformed smoker	died	1841	76	female	1	tumor free
TCGA-77-8154-01A	reformed smoker	alive	1841	67	male	1	tumor free
TCGA-34-2600-01A	reformed smoker	died	1874	76	female	1	tumor free
TCGA-33-6738-01A	reformed smoker	alive	1927	80	male	3	tumor free
TCGA-22-1005-01A	reformed smoker	died	1953	63	male	1	tumor free
TCGA-NC-A5HG-01A	reformed smoker	alive	1963	59	male	3	tumor free
TCGA-34-5231-01A	reformed smoker	died	1984	72	male	1	tumor free
TCGA-77-8153-01A	reformed smoker	alive	1992	77	female	1	tumor free
TCGA-60-2710-01A	reformed smoker	alive	2024	67	female	2	tumor free
TCGA-63-A5MH-01A	reformed smoker	alive	2026	68	male	1	tumor free
TCGA-63-7022-01A	reformed smoker	alive	2073	0	female	1	tumor free
TCGA-39-5035-01A	reformed smoker	alive	2080	72	female	1	tumor free
TCGA-63-7020-01A	reformed smoker	alive	2133	0	male	1	tumor free
TCGA-63-A5MG-01A	reformed smoker	alive	2148	68	male	1	tumor free
TCGA-39-5036-01A	reformed smoker	alive	2165	73	male	1	tumor free
TCGA-77-7142-01A	reformed smoker	alive	2227	59	female	1	tumor free
TCGA-34-5234-01A	reformed smoker	alive	2271	71	female	1	tumor free
TCGA-18-3409-01A	reformed smoker	alive	3747	74	male	1	tumor free
TCGA-NC-A5HE-01A	reformed smoker	alive	2336	60	male	2	tumor free
TCGA-63-A5MS-01A	reformed smoker	alive	2381	78	male	1	tumor free
TCGA-33-4547-01A	reformed smoker	alive	2419	68	male	1	tumor free
TCGA-60-2708-01A	reformed smoker	alive	2447	64	female	2	tumor free
TCGA-39-5024-01A	reformed smoker	alive	2510	65	female	3	tumor free
TCGA-NK-A5CR-01A	reformed smoker	alive	2542	77	male	1	tumor free
TCGA-18-3421-01A	reformed smoker	alive	2645	65	male	1	tumor free
TCGA-63-A5MR-01A	reformed smoker	alive	2716	70	female	1	tumor free
TCGA-18-3415-01A	reformed smoker	died	2803	77	male	1	tumor free
TCGA-18-3419-01A	reformed smoker	alive	2811	73	male	2	tumor free
TCGA-21-1072-01A	reformed smoker	alive	3016	75	male	1	tumor free
TCGA-63-A5MB-01A	reformed smoker	alive	3123	62	male	1	tumor free
TCGA-21-1070-01A	reformed smoker	alive	3636	60	female	3	tumor free
TCGA-21-1080-01A	reformed smoker	alive	3724	66	male	1	tumor free
TCGA-39-5016-01A	reformed smoker	alive	3850	44	male	2	tumor free
TCGA-33-4533-01A	reformed smoker	alive	4068	76	female	1	tumor free
TCGA-77-8130-01A	reformed smoker	alive	4765	69	male	2	tumor free
TCGA-77-A5G3-01A	reformed smoker	alive	4570	63	male	2	tumor free
TCGA-33-4583-01A	reformed smoker	died	4601	73	male	1	tumor free
TCGA-18-4721-01A	reformed smoker	alive	4694	74	male	1	tumor free
TCGA-63-5131-01A	reformed smoker			0	male	2	tumor free
TCGA-56-6546-01A	reformed smoker			67	male	2	tumor free
TCGA-6A-AB49-01A	reformed smoker			73	female	1	tumor free
TCGA-79-5596-01A	reformed smoker			0	male	3	tumor free
TCGA-92-7340-01A	reformed smoker	alive	82	45	female	2	with tumor
TCGA-21-5787-01A	reformed smoker	died	329	65	male	3	with tumor
TCGA-60-2698-01A	reformed smoker	died	311	62	male	2	with tumor
TCGA-34-8455-01A	reformed smoker	died	123	67	male	4	with tumor
TCGA-56-7223-01A	reformed smoker	died	442	66	male	3	with tumor
TCGA-56-7579-01A	reformed smoker	died	951	61	male	3	with tumor
TCGA-43-6771-01A	reformed smoker	died	166	85	male	1	with tumor
TCGA-68-A59I-01A	reformed smoker	alive	492	73	female	3	with tumor
TCGA-MF-A522-01A	reformed smoker	died	360	54	male	1	with tumor
TCGA-NC-A5HT-01A	reformed smoker	alive	804	69	male	3	with tumor
TCGA-63-A5MM-01A	reformed smoker	died	456	69	female	2	with tumor
TCGA-LA-A7SW-01A	reformed smoker	died	408	71	male	3	with tumor
TCGA-O2-A52S-01A	reformed smoker	died	387	57	female	3	with tumor
TCGA-O2-A5IB-01A	reformed smoker	died	340	71	female	3	with tumor
TCGA-21-1078-01A	reformed smoker	died	474	77	male	1	with tumor
TCGA-22-1000-01A	reformed smoker	died	454	76	male	1	with tumor
TCGA-18-3412-01A	reformed smoker	died	345	52	male	1	with tumor
TCGA-21-1081-01A	reformed smoker	died	284	69	male	2	with tumor
TCGA-77-8138-01A	reformed smoker	died	539	74	male	1	with tumor
TCGA-56-7822-01A	reformed smoker	died	532	75	male	2	with tumor
TCGA-66-2782-01A	reformed smoker	died	365	71	male	2	with tumor
TCGA-94-A5I4-01A	reformed smoker	alive	491	61	male	2	with tumor
TCGA-21-1079-01A	reformed smoker	died	965	71	male	3	with tumor
TCGA-NC-A5HJ-01A	reformed smoker	died	418	59	male	2	with tumor
TCGA-43-A56V-01A	reformed smoker	alive	366	61	male	3	with tumor
TCGA-18-3406-01A	reformed smoker	died	371	67	male	1	with tumor
TCGA-34-2609-01A	reformed smoker	died	951	81	male	2	with tumor
TCGA-34-2605-01A	reformed smoker	died	881	76	male	3	with tumor
TCGA-56-8201-01A	reformed smoker	died	397	74	male	2	with tumor
TCGA-98-A53D-01A	reformed smoker	died	645	68	male	2	with tumor
TCGA-63-A5MU-01A	reformed smoker			48	male	2	with tumor
TCGA-63-A5MT-01A	reformed smoker	alive	498	74	male	2	with tumor
TCGA-22-5489-01A	reformed smoker	died	1912	64	male	1	with tumor
TCGA-39-5040-01A	reformed smoker	died	519	59	male	3	with tumor
TCGA-43-5668-01A	reformed smoker	died	559	78	male	2	with tumor
TCGA-94-A5I6-01A	reformed smoker	alive	538	62	male	2	with tumor
TCGA-39-5029-01A	reformed smoker	died	740	67	male	3	with tumor
TCGA-63-A5MP-01A	reformed smoker	alive	769	56	male	2	with tumor
TCGA-56-8308-01A	reformed smoker	alive	517	79	male	2	with tumor
TCGA-56-A4BY-01A	reformed smoker	died	543	66	male	1	with tumor
TCGA-94-7943-01A	reformed smoker	alive	559	80	male	1	with tumor
TCGA-22-5483-01A	reformed smoker	died	573	74	male	2	with tumor
TCGA-60-2707-01A	reformed smoker	died	667	70	male	1	with tumor
TCGA-33-6737-01A	reformed smoker	died	601	71	male	3	with tumor
TCGA-21-1077-01A	reformed smoker	died	1058	64	male	2	with tumor
TCGA-22-0940-01A	reformed smoker	died	669	71	male	2	with tumor
TCGA-66-2790-01A	reformed smoker	alive	699	72	male	2	with tumor
TCGA-77-A5GF-01A	reformed smoker	died	840	70	male	2	with tumor
TCGA-58-A46K-01A	reformed smoker	died	1045	59	male	3	with tumor
TCGA-85-7699-01A	reformed smoker	died	1001	73	male	3	with tumor
TCGA-51-6867-01A	reformed smoker	died	1856	72	female	1	with tumor
TCGA-52-7812-01A	reformed smoker	died	835	68	male		with tumor
TCGA-77-8143-01A	reformed smoker	died	803	76	male	3	with tumor
TCGA-56-1622-01A	reformed smoker	died	881	58	male	1	with tumor
TCGA-22-1017-01A	reformed smoker	died	1485	62	male	1	with tumor
TCGA-66-2757-01A	reformed smoker	died	1338	65	female	1	with tumor
TCGA-18-3416-01A	reformed smoker	died	973	83	male	2	with tumor
TCGA-60-2715-01A	reformed smoker	died	1075	51	male	1	with tumor
TCGA-33-AASJ-01A	reformed smoker	died	3600	60	male	1	with tumor
TCGA-33-AASI-01A	reformed smoker	died	1344	65	female	2	with tumor
TCGA-33-4587-01A	reformed smoker	died	1656	63	female	1	with tumor
TCGA-22-5480-01A	reformed smoker	died	2170	66	female	1	with tumor
TCGA-18-3408-01A	reformed smoker	died	2304	77	female	1	with tumor
TCGA-39-5021-01A	reformed smoker	died	2086	70	male	1	with tumor
TCGA-43-7658-01A	reformed smoker	died	2378	75	female	1	with tumor
TCGA-39-5027-01A	reformed smoker	alive	3108	73	male	1	with tumor
TCGA-63-5128-01A	reformed smoker			0	male	1	with tumor
TCGA-63-A5M9-01A	reformed smoker			0	female	2
TCGA-51-4079-01A	reformed smoker	died	12	73	female	1
TCGA-77-7141-01A	reformed smoker	alive	15	64	male	1
TCGA-34-7107-01A	reformed smoker	died	34	70	male	2
TCGA-39-5028-01A	reformed smoker	died	52	75	male	3
TCGA-39-5030-01A	reformed smoker	died	59	81	female	3
TCGA-60-2696-01A	reformed smoker	died	109	76	female	2
TCGA-66-2791-01A	reformed smoker	died	153	66	male	3
TCGA-33-4586-01A	reformed smoker	died	428	57	male	3
TCGA-77-6842-01A	reformed smoker	died	899	79	male	2
TCGA-68-7756-01A	reformed smoker	alive	202	84	male	3
TCGA-68-7757-01A	reformed smoker	alive	211	74	male	1
TCGA-66-2769-01A	reformed smoker	died	215	75	male	3
TCGA-22-5471-01A	reformed smoker	alive	1845	75	male	1
TCGA-60-2712-01A	reformed smoker	died	274	79	female	2
TCGA-77-7138-01A	reformed smoker	died	340	67	male	1
TCGA-22-5481-01A	reformed smoker	died	2409	72	female	2
TCGA-77-8140-01A	reformed smoker	died	351	66	female	2
TCGA-39-5034-01A	reformed smoker	died	1107	73	female	2
TCGA-22-4613-01A	reformed smoker	died	358	73	female	1
TCGA-66-2780-01A	reformed smoker	died	366	65	male	1
TCGA-77-8131-01A	reformed smoker	died	383	72	male	1
TCGA-22-5492-01A	reformed smoker	died	506	73	female	3
TCGA-66-2727-01A	reformed smoker	died	516	55	female	1
TCGA-77-8009-01A	reformed smoker	died	1695	68	male	2
TCGA-66-2770-01A	reformed smoker	alive	700	79	male	1
TCGA-77-6845-01A	reformed smoker	died	708	69	male	2
TCGA-21-5782-01A	reformed smoker	died	962	68	female	1
TCGA-77-A5GH-01A	reformed smoker	alive	1182	81	male	1
TCGA-77-A5GA-01A	reformed smoker	alive	1280	76	male	1
TCGA-77-7463-01A	reformed smoker	died	1423	75	male	1
TCGA-22-4594-01A	reformed smoker	died	1470	60	female	3
TCGA-96-7545-01A	reformed smoker	died	1736	73	male	1
TCGA-60-2703-01A	reformed smoker	died	2945	73	male	2
TCGA-77-6844-01A	reformed smoker	died	2284	74	male	3
TCGA-77-A5G8-01B	reformed smoker	alive	1884	70	male	2
TCGA-77-8148-01A	reformed smoker	alive	2023	68	male	3
TCGA-77-7335-01A	reformed smoker	died	2133	62	female	3
TCGA-77-A5G1-01A	reformed smoker	alive	4026	75	male	3
TCGA-22-5479-01A	reformed smoker	died	2625	64	male	1
TCGA-77-8008-01A	reformed smoker	died	2639	68	male	1
TCGA-21-5783-01A	reformed smoker	died	2680	76	male	1
TCGA-77-7337-01A	reformed smoker	died	3253	65	male	2
TCGA-77-A5FZ-01A	reformed smoker	died	3838	64	male	3
TCGA-77-7139-01A	reformed smoker	alive	4261	56	male	2

## Sheet: PAAD
ID	smoking status	os	time	age	gender	stage	cancer status
TCGA-2J-AAB1-01A	reformed smoker	died	66	65	male	2	tumor free
TCGA-2J-AAB4-01A	reformed smoker	alive	729	48	male	2	tumor free
TCGA-2J-AABA-01A	reformed smoker	died	607	55	male	2	with tumor
TCGA-2J-AABE-01A	reformed smoker	alive	676	73	male	2	tumor free
TCGA-2J-AABF-01A	reformed smoker	died	691	73	male	2	with tumor
TCGA-2J-AABI-01A	reformed smoker	alive	969	55	female	2	with tumor
TCGA-2J-AABO-01A	reformed smoker	alive	440	43	male	2	with tumor
TCGA-2J-AABV-01A	reformed smoker	died	652	74	male	2	with tumor			11.3394
TCGA-2L-AAQA-01A	current smoker	died	143	76	male	2	with tumor
TCGA-2L-AAQE-01A	current smoker	died	684	56	male	2	with tumor
TCGA-3A-A9I9-01A	reformed smoker	died	634	67	male	2	with tumor
TCGA-3A-A9IB-01A	reformed smoker	died	224	69	female	2
TCGA-3A-A9IH-01A	reformed smoker	alive	1021	66	female	1	with tumor
TCGA-3A-A9IJ-01A	reformed smoker	alive	1854	65	male	1	tumor free
TCGA-3A-A9IR-01A	reformed smoker	alive	1542	64	female	1	tumor free
TCGA-3A-A9IX-01A	reformed smoker	alive	1037	40	male	1	tumor free
TCGA-3E-AAAY-01A	reformed smoker	alive	2285	67	male	2
TCGA-3E-AAAZ-01A	reformed smoker	died	2182	71	male	2	with tumor
TCGA-F2-6879-01A	reformed smoker	died	334	57	male	2	with tumor
TCGA-F2-6880-01A	reformed smoker	alive	295	70	male	2	tumor free
TCGA-F2-7273-01A	reformed smoker	died	592	54	male	2	with tumor
TCGA-F2-A44G-01A	current smoker	died	233	79	female	2	with tumor
TCGA-F2-A7TX-01A	reformed smoker	died	95	77	male	2	with tumor
TCGA-F2-A8YN-01A	reformed smoker	alive	517	76	male	2	with tumor
TCGA-FB-A4P5-01A	reformed smoker	died	179	69	female	2	with tumor
TCGA-FB-A4P6-01A	reformed smoker	alive	767	54	male	2	tumor free
TCGA-FB-A5VM-01A	reformed smoker	died	498	74	male	1	with tumor
TCGA-FB-A78T-01A	reformed smoker	died	375	71	female	2
TCGA-FB-A7DR-01A	current smoker	died	353	48	male	2	tumor free
TCGA-FB-AAPP-01A	reformed smoker	died	485	71	male	2	with tumor
TCGA-FB-AAPQ-01A	reformed smoker	died	1130	65	male	2
TCGA-FB-AAPS-01A	reformed smoker	alive	228	62	female	2
TCGA-FB-AAPY-01A	reformed smoker	died	1059	71	male	2	tumor free
TCGA-FB-AAQ1-01A	reformed smoker	died	123	49	male	2	with tumor
TCGA-FB-AAQ6-01A	reformed smoker	died	244	85	male	1	with tumor
TCGA-FZ-5926-01A	reformed smoker	died	541	73	female	3	with tumor
TCGA-H6-8124-01A	reformed smoker	alive	392	56	female	2	with tumor
TCGA-H6-A45N-01A	reformed smoker	died	397	88	female	2	with tumor
TCGA-H8-A6C1-01A	reformed smoker	alive	671	53	male	2	with tumor
TCGA-HV-AA8V-01A	reformed smoker	alive	920	50	male	2
TCGA-HZ-A77Q-01A	current smoker	alive	33	55	female	2	tumor free
TCGA-HZ-A8P0-01A	reformed smoker			76	male	2	tumor free
TCGA-HZ-A8P1-01A	reformed smoker	alive	7	81	male	1	tumor free
TCGA-IB-7644-01A	current smoker	died	394	65	female	4	with tumor
TCGA-IB-7649-01A	current smoker	died	467	73	female	2
TCGA-IB-7651-01A	current smoker	died	603	64	female	2	with tumor
TCGA-IB-7885-01A	reformed smoker	alive	1257	78	female	2	tumor free
TCGA-IB-7886-01A	current smoker	died	123	80	male	2	tumor free
TCGA-IB-7887-01A	current smoker	died	110	62	female	2
TCGA-IB-7891-01A	reformed smoker	died	913	49	female	2	with tumor
TCGA-IB-7893-01A	reformed smoker	died	117	64	male	2	with tumor
TCGA-IB-7897-01A	reformed smoker	died	486	53	female	2	with tumor
TCGA-IB-8126-01A	reformed smoker	alive	462	79	female	3	with tumor
TCGA-IB-8127-01A	reformed smoker	alive	522	59	male	2	with tumor
TCGA-IB-A5SS-01A	current smoker	died	460	64	female	2	with tumor
TCGA-IB-A6UF-01A	current smoker	alive	666	63	male	2	with tumor
TCGA-IB-A6UG-01A	current smoker	died	41	65	male	2	with tumor
TCGA-IB-A7LX-01A	reformed smoker	died	250	57	male	2	with tumor
TCGA-IB-A7M4-01A	reformed smoker	alive	483	81	male	2	tumor free
TCGA-IB-AAUP-01A	reformed smoker	alive	431	68	male	2	tumor free
TCGA-IB-AAUQ-01A	reformed smoker	died	183	50	male	2	with tumor
TCGA-IB-AAUR-01A	reformed smoker	alive	338	67	male	2	with tumor
TCGA-IB-AAUS-01A	reformed smoker	alive	225	84	female	2	with tumor
TCGA-IB-AAUT-01A	reformed smoker	alive	287	65	male	2	tumor free
TCGA-IB-AAUU-01A	reformed smoker	alive	245	35	male	2	tumor free
TCGA-IB-AAUV-01A	current smoker	alive	404	49	male	2	tumor free
TCGA-LB-A7SX-01A	current smoker	died	393	74	female	2
TCGA-LB-A9Q5-01A	reformed smoker	died	313	63	female	2	with tumor
TCGA-OE-A75W-01A	reformed smoker	died	267	75	male	2
TCGA-PZ-A5RE-01A	reformed smoker	died	470	44	female	2	with tumor
TCGA-RL-AAAS-01A	current smoker	alive	9	60	female	1	tumor free
TCGA-S4-A8RM-01A	reformed smoker	alive	737	67	male	2	tumor free
TCGA-S4-A8RP-01A	reformed smoker	died	702	77	female	2
TCGA-US-A774-01A	reformed smoker	died	695	76	female	2	with tumor
TCGA-US-A77E-01A	reformed smoker	died	430	73	male	2	with tumor
TCGA-XD-AAUI-01A	current smoker	died	366	50	female	2	with tumor
TCGA-XD-AAUL-01A	current smoker	alive	498	56	male	2	tumor free
TCGA-XN-A8T3-01A	reformed smoker	alive	951	67	male	1	with tumor
TCGA-XN-A8T5-01A	current smoker	alive	720	53	female	1	with tumor
TCGA-YY-A8LH-01A	current smoker	alive	2016	61	female	2	tumor free

## Sheet: the characteristics of patients
		BLCA(n)	BLCA(%)	CESE(n)	CESE(%)	ESCA(n)	ESCA(%)	HNSC(n)	HNSC(%)	LUAD(n)	LUAD(%)	LUSC(n)	LUSC(%)	PAAD(n)	PAAD(%)
smoking status	current smoker	91	31.4879	64	54.7009	37	33.6364	178	45.2926	122	28.1755	134	28.27	20	25
	reformed smoker	198	68.5121	53	45.2991	73	66.3636	215	54.7074	311	71.8245	340	71.73	60	75
age		68.20±9.87		47.03±13.42		63.53±12.42		61.21±11.02		65.13±10.09		66.34±12.40		64.51±11.34
gender	male	226	78.2007	0	0	96	87.2727	311	79.1349	215	49.6536	353	74.4726	49	61.25
	female	63	21.7993	117	100	14	12.7273	82	20.8651	218	50.3464	121	25.5274	31	38.75
stage	Ⅰ	2	0.692042	62	52.9915	11	10	14	3.56234	237	54.7344	234	49.3671	10	12.5
	Ⅱ	86	29.7578	24	20.5128	44	40	64	16.285	98	22.6328	151	31.8565	67	83.75
	Ⅲ	99	34.2561	21	17.9487	35	31.8182	81	20.6107	71	16.3972	79	16.6667	2	2.5
	Ⅳ	100	34.6021	8	6.83761	5	4.54545	222	56.4885	20	4.61894	6	1.26582	1	1.25
cancer status	tumor free	124	42.9066	73	62.3932	61	55.4545	251	63.8677	241	55.6582	302	63.7131	24	30
	with tumor	82	28.3737	31	26.4957	43	39.0909	121	30.7888	139	32.1016	103	21.73	45	56.25
HPV status	positive			105	89.7436			47	11.9593
	negative			10	8.54701			217	55.2163
