# Supplementary material for: The benefits of smoking cessation on survival in cancer patients by integrative analysis of multi‐omics data
Source: Mol Oncol. 2020 Jul 11;14(9):2069–80. doi: 10.1002/1878-0261.12755 (PMC7463331; doi:10.1002/1878-0261.12755)
Supplement: Supplementary file 3 — Table S2. Differentially expressed genes (DEGs) between reformed smokers and current smokers. Table S3. GO analysis. Table S4. KEGG analysis. Table S5. Relative mutations frequency of 71 genes was significantly different. Table S6. 781 genes were with different CNV. Table S7. 73 DEGs expression was closely related to their copy number variations. Table S8. 964 genes in reformed smokers with different DNA methylation compared to current smokers. Table S9. The lncRNA‐miRNA links. Table S10. The miRNA‐mRNA links. Table S11. The univariate Cox regression analysis. Table S12. The corresponding coefficients in LASSO‐COX analysis. Table S13. The smoking signature of each type of cancer in TCGA. [file MOL2-14-2069-s003.xlsx]

## Sheet: Stable2
row.names(tT)	log2FC	AveExpr	t	P.Value
CEP290	-0.383992	0.763032	-5.15378	3.76e-07
ENOSF1	-0.405196	1.70429	-5.08516	5.31e-07
PPFIA4	-0.751635	-0.521856	-5.04655	6.43e-07
RBM14-RBM4	-0.330785	-0.778479	-4.86328	1.58e-06
CTD-2313N18.7	-0.579999	-1.80486	-4.66962	4.09e-06
POLG	-0.255477	3.51499	-4.56617	6.35e-06
DDX11	-0.420167	2.01339	-4.53835	7.2e-06
GPR15	-0.904248	-1.34081	-4.43723	1.14e-05
KRT74	-0.871164	-1.52404	-4.39631	1.38e-05
SPDYE5	-0.42947	-2.78012	-4.36125	1.59e-05
ENSG00000279765	-0.483056	-2.97971	-4.33637	1.77e-05
UNKL	-0.377232	1.13683	-4.30669	2.02e-05
TICRR	-0.468507	1.05423	-4.30239	2.06e-05
ANKHD1	-0.257086	-1.12631	-4.29286	2.14e-05
RBM14	-0.179601	3.93107	-4.27035	2.36e-05
EP400NL	-0.306984	-0.206173	-4.22851	2.83e-05
ANKRD11	-0.279009	2.58696	-4.22466	2.87e-05
CALML4	-0.401262	-0.497272	-4.20469	3.13e-05
KLC2	-0.279972	3.1175	-4.19753	3.23e-05
WDR90	-0.429089	1.39396	-4.19557	3.25e-05
CEP152	-0.361397	0.213193	-4.17175	3.6e-05
RPS3A	0.341222	7.26946	4.15296	3.9e-05
FANCA	-0.348353	1.16583	-4.14324	4.06e-05
SLMO1	-0.390222	0.265404	-4.11486	4.57e-05
FAM160A2	-0.235128	2.7476	-4.08585	5.16e-05
NLRX1	-0.28631	2.43433	-4.08081	5.27e-05
CAPN15	-0.28122	2.69319	-4.08057	5.28e-05
CHTF18	-0.416143	2.07624	-4.07409	5.42e-05
MTX3	-0.232596	1.45599	-4.07139	5.48e-05
VAMP8	0.257779	6.91672	4.06872	5.54e-05
CDK3	-0.508965	-1.36322	-4.06148	5.71e-05
FGD6	-0.284946	2.11579	-4.05404	5.89e-05
MAN2C1	-0.307139	2.49563	-4.05066	5.97e-05
D2HGDH	-0.412355	1.97874	-4.04574	6.09e-05
LMNB2	-0.318221	4.85922	-4.02482	6.64e-05
DDX54	-0.239336	4.11136	-4.01601	6.89e-05
SLTM	-0.214974	3.36126	-4.00363	7.24e-05
CST2	0.864406	-0.523248	3.9869	7.79e-05
PTBP1	-0.155556	5.58074	-3.97447	8.16e-05
TCOF1	-0.253064	2.73557	-3.97355	8.19e-05
ARHGAP11B	-0.388501	-0.284725	-3.97332	8.2e-05
SFPQ	-0.169459	5.38389	-3.95819	8.72e-05
LUC7L	-0.31373	2.23652	-3.95433	8.85e-05
EWSR1	-0.189675	4.6729	-3.95094	8.98e-05
PABPN1	-0.253379	4.37361	-3.95061	8.99e-05
PDDC1	-0.272312	2.81397	-3.94175	9.31e-05
TTBK2	-0.272463	0.342546	-3.93547	9.55e-05
EBLN2	-0.45459	-1.47056	-3.92545	9.96e-05
TAF1C	-0.304778	2.85403	-3.92475	9.97e-05
GOLGA6L10	-0.602585	-2.78269	-3.92131	0.000101255
JMJD7-PLA2G4B	-0.562557	-0.17675	-3.9152	0.00010365
THOC1	-0.263631	1.62202	-3.91161	0.000105152
GOLGA8B	-0.595388	0.673327	-3.90999	0.00010584
ERGIC3	0.206566	5.44317	3.90911	0.000106213
RPS18	0.330449	9.54517	3.90805	0.000106666
HNRNPM	-0.173959	5.47237	-3.90375	0.000108518
PSMC3IP	-0.298921	1.37304	-3.90244	0.000109089
AGAP4	-0.36459	-1.11905	-3.89958	0.000110343
PHRF1	-0.284557	3.25314	-3.89924	0.000110496
DNHD1	-0.437243	-1.18839	-3.89497	0.000112397
PFAS	-0.278665	1.96519	-3.89012	0.000114596
C17orf85	-0.211467	1.57467	-3.8869	0.000116079
EIF4A1	-0.367224	0.892932	-3.8862	0.000116402
SF1	-0.16123	5.2568	-3.88567	0.00011665
ILF3	-0.223741	4.91977	-3.88216	0.00011829
MYL6	0.208935	7.14932	3.87706	0.000120722
CLEC9A	0.628506	-3.83006	3.87652	0.000121748
POLQ	-0.398216	0.833799	-3.8739	0.000122246
PCNXL3	-0.222774	3.66107	-3.87151	0.000123416
WDR73	-0.234067	-0.594429	-3.86315	0.000127584
TMPRSS9	-0.502128	-2.56453	-3.86126	0.000128682
LSM2	0.25944	5.39641	3.86036	0.000129005
MYBBP1A	-0.266861	3.58529	-3.85982	0.00012928
E2F7	-0.425803	1.27022	-3.85528	0.000131626
SACS	-0.335219	0.064793	-3.85027	0.000134266
MYBPC3	-0.488884	-4.04718	-3.84372	0.000137863
RP11-192H23.4	-0.414154	-1.01889	-3.83932	0.000140203
XRCC2	-0.378747	1.20916	-3.83662	0.000141706
SLC26A6	-0.284557	1.65048	-3.82851	0.000146312
SMYD4	-0.22569	1.10339	-3.8272	0.000147068
SNAPC4	-0.312324	1.85475	-3.81564	0.00015391
TCHP	-0.242991	1.17428	-3.81555	0.000153962
LMBRD1	0.210072	4.11729	3.81352	0.000155196
GDE1	0.204053	4.29237	3.81332	0.000155319
MTCL1	-0.513257	0.759989	-3.81241	0.000155873
LHX4	-0.436862	-2.24281	-3.8008	0.000163172
ANKRD12	-0.241359	1.56378	-3.80004	0.000163616
RAD9A	-0.286364	2.33632	-3.78811	0.000171428
U2AF1	-0.372542	-4.00712	-3.78556	0.000173143
TPT1	0.259338	8.14023	3.78379	0.000174346
TMEM59	0.215493	4.51533	3.7831	0.000174817
NFRKB	-0.244846	2.60427	-3.78256	0.000175183
GCNT7	-0.457332	-3.53692	-3.76785	0.000185836
YY2	-0.319744	-1.36964	-3.76427	0.000188105
SART1	-0.23012	4.31759	-3.76388	0.000188389
SAFB	-0.219181	3.88709	-3.7629	0.000189112
COL7A1	-0.708622	4.06348	-3.76069	0.000190739
POM121C	-0.227722	2.73136	-3.75928	0.00019179
PUS1	-0.25019	2.37965	-3.75469	0.000195234
GRIPAP1	-0.230586	2.93117	-3.75057	0.000198374
ACIN1	-0.230642	3.99958	-3.74219	0.000204906
CELF1	-0.195524	3.57743	-3.74013	0.000206544
CDAN1	-0.243278	1.68395	-3.73936	0.00020716
ZNF589	-0.370901	1.4412	-3.73553	0.000210243
ENSG00000269242	0.364357	-1.13817	3.72977	0.000214966
DAZAP1	-0.171419	3.69207	-3.72724	0.000217075
MPP3	-0.442327	0.956797	-3.72644	0.000217744
TRA2B	-0.18875	4.0231	-3.72356	0.000220173
DOT1L	-0.292805	1.90814	-3.72058	0.00022271
ENTHD2	-0.275818	1.61278	-3.71976	0.000223416
TMEM259	-0.232645	4.89804	-3.71695	0.000225842
POLE	-0.295607	1.78868	-3.71547	0.000227128
CNIH1	0.244655	4.27031	3.70974	0.000232183
DNM1L	-0.20073	3.73032	-3.70971	0.000232208
JMJD7	-0.464626	-2.20724	-3.70589	0.000235687
FEN1	-0.254632	4.42464	-3.7054	0.00023608
RPS6KA3	-0.233491	3.07618	-3.70232	0.000238878
PDE1A	0.522354	-1.13927	3.69989	0.000241117
YARS2	-0.199289	3.49759	-3.69378	0.000246813
GXYLT1	-0.239047	1.25639	-3.68564	0.000254609
CHKB-CPT1B	-0.552219	-1.91929	-3.68226	0.000257971
KNTC1	-0.283421	1.80347	-3.68135	0.000258814
EEF1A1	0.234784	9.50056	3.67941	0.000260738
RBM19	-0.338814	3.06705	-3.67715	0.000262993
DDX55	-0.209164	2.2193	-3.67568	0.000264465
CHAF1A	-0.31689	3.10314	-3.67471	0.000265444
PHKA2	-0.253115	2.01792	-3.66805	0.000272257
RSRC2	-0.160618	2.96846	-3.66735	0.00027298
ZC3HAV1L	-0.373878	2.04997	-3.66702	0.000273318
MYL3	0.52666	-2.84337	3.6672	0.000274489
SLC44A3	0.372234	1.52092	3.65948	0.000281256
CEP164	-0.249536	1.25037	-3.6544	0.000286725
GOLGA6L4	-0.519589	-5.71605	-3.65168	0.000291248
ENSG00000254469	-0.292883	-1.3477	-3.63957	0.000303269
ACAD10	-0.199495	1.50323	-3.63082	0.000313451
MPC1	0.264079	3.66682	3.62883	0.000315812
CDK10	-0.273019	2.53081	-3.62356	0.000322139
KIAA1551	-0.233562	2.99855	-3.61602	0.000331397
HNRNPA2B1	-0.161329	6.63834	-3.61544	0.000332129
PLAC8L1	-0.450192	-1.71163	-3.61456	0.000333797
ENSG00000272916	-0.40548	-5.13463	-3.61149	0.000337523
LRRC58	-0.253219	3.26971	-3.60853	0.000340843
GEN1	-0.278809	1.14242	-3.60846	0.000340938
CENPE	-0.307875	1.01759	-3.60491	0.000345504
NEURL4	-0.248564	1.61015	-3.60057	0.000351163
SLC35F1	0.558711	-4.55115	3.59778	0.000355682
CEP295	-0.267111	0.358672	-3.59348	0.000360597
THOP1	-0.214218	2.65078	-3.59317	0.000361015
PLEKHB2	0.158892	4.3181	3.59261	0.000361782
ARHGAP11A	-0.279334	2.31994	-3.59174	0.000362946
RBM10	-0.165253	4.17721	-3.5843	0.000373175
SART3	-0.168825	3.2478	-3.57844	0.000381411
SAFB2	-0.226895	2.90841	-3.57812	0.000381862
BRCA2	-0.296584	-0.151894	-3.57745	0.000382813
DENND4B	-0.224299	2.99249	-3.57449	0.000387052
HK2	-0.409983	4.79069	-3.57279	0.000389514
SRRM2	-0.280331	5.19355	-3.56884	0.000395276
BFSP2	0.653466	-3.56171	3.56985	0.000395996
ENSG00000281126	-0.435481	0.562335	-3.56716	0.000401579
HDAC4	-0.265398	0.813635	-3.56355	0.00040311
FUS	-0.203242	4.79814	-3.56354	0.000403128
GON4L	-0.22907	2.04301	-3.56027	0.000408056
TMBIM1	0.260946	5.72333	3.5587	0.000410436
RORA	-0.363647	0.461786	-3.5583	0.000411046
RPS6	0.279738	8.85713	3.55459	0.000416725
CEP250	-0.320747	1.80099	-3.55432	0.000417137
ZFC3H1	-0.256214	1.77214	-3.55109	0.000422156
LUC7L3	-0.265404	3.52665	-3.54458	0.000432451
METTL3	-0.227701	2.48772	-3.54121	0.000437855
C10orf10	0.428003	4.2986	3.53771	0.000443549
FAM229B	0.364357	1.07684	3.53548	0.00044721
ZNF292	-0.229257	1.66887	-3.53433	0.000449108
OCLM	-0.403626	-1.55834	-3.52949	0.000457367
KLC1	-0.228941	0.902515	-3.52914	0.00045778
RNF139	0.170961	4.00999	3.52842	0.000459001
DHX33	-0.229496	2.46054	-3.52761	0.000460363
PILRB	-0.518201	0.251741	-3.52613	0.000462875
N6AMT2	0.265522	1.5681	3.52475	0.000465238
HOOK2	-0.285371	2.8289	-3.52432	0.000465965
HSF4	-0.47214	1.10746	-3.52142	0.00047096
SRRT	-0.188881	4.75007	-3.52109	0.000471533
MSRB2	0.218027	3.01	3.51644	0.000479652
RHOT2	-0.249156	3.82152	-3.51621	0.000480063
IL10RB	0.179871	4.05363	3.51513	0.000481972
KIF14	-0.331252	1.1288	-3.51263	0.000486399
PLA2G4B	-0.593206	-2.30249	-3.50962	0.000491811
CCDC14	-0.333708	1.76358	-3.5093	0.000492371
PKD1L1	-0.412647	-3.85477	-3.50474	0.000500769
PPAN	-0.301054	1.36023	-3.50003	0.000509376
KLHL42	-0.263791	2.6298	-3.49722	0.00051463
EMC3	0.162404	3.45549	3.497	0.000515043
ZDHHC17	-0.184677	1.4709	-3.49381	0.000521077
ATG7	0.200396	1.31795	3.48883	0.00053063
RPAP1	-0.212985	2.40639	-3.48876	0.000530757
BBS1	-0.254731	-1.58345	-3.48736	0.000533474
RP3-461F17.3	-0.364828	-1.5439	-3.48621	0.000535826
AHSA2	-0.44113	2.04481	-3.48259	0.000542834
DST	-0.446479	3.1567	-3.47807	0.000551838
ENSG00000273154	-0.454257	-2.06588	-3.47612	0.000555763
ZGPAT	-0.305042	1.28215	-3.4761	0.000555791
CATSPER2	-0.409699	-1.3741	-3.47456	0.000558917
IGF1R	-0.351079	3.24861	-3.47449	0.000559067
CORO6	-0.518419	-0.27659	-3.46608	0.000576395
OR56B4	-0.618389	-3.54341	-3.46832	0.000583605
PFKFB4	-0.342106	1.55401	-3.46203	0.00058492
PKD1	-0.315743	1.5684	-3.45935	0.000590625
CIT	-0.2902	1.45359	-3.45908	0.000591189
S100P	0.896428	3.02825	3.4572	0.000595332
DHRS7	0.258627	3.83786	3.45318	0.000603956
NAA25	-0.182017	1.84372	-3.44988	0.000611196
MAP3K10	-0.329675	1.87058	-3.44683	0.00061797
ZCCHC14	-0.227729	2.50431	-3.44486	0.000622382
C19orf80	-0.397033	-4.06937	-3.44544	0.000625154
PIF1	-0.36246	0.749183	-3.44288	0.000626842
ZNF316	-0.263796	2.61176	-3.43928	0.000635017
EP400	-0.233976	1.94046	-3.43715	0.00063991
CPSF6	-0.14657	3.69737	-3.43243	0.000650875
AMDHD2	-0.252286	1.46155	-3.43044	0.000655552
MTG1	-0.257319	0.79162	-3.42738	0.000662789
TUBGCP4	-0.213641	0.853225	-3.42719	0.000663249
FUNDC2	0.210703	2.5082	3.42538	0.000667575
CLIC1	0.180327	7.51067	3.41934	0.000682194
FSIP2	-0.562569	-4.22362	-3.41835	0.000684876
NDFIP1	0.163359	3.97559	3.41767	0.000686291
RBM33	-0.191211	2.12464	-3.41573	0.000691082
C11orf91	-0.473797	-3.13677	-3.41714	0.000691293
TOP3B	-0.288655	-3.21154	-3.41507	0.000692731
CYP2C9	-0.838525	-3.43729	-3.41543	0.000697211
SNCB	-0.702537	-2.881	-3.41236	0.000701471
PCNT	-0.279121	1.52635	-3.40964	0.000706326
GDI2	0.184785	5.988	3.40643	0.000714467
ANKS3	-0.256421	0.634871	-3.40522	0.000717565
PAPD7	-0.236602	3.35651	-3.40352	0.000721942
RBM12B	-0.213725	1.35634	-3.39858	0.000734775
RBM41	-0.21194	0.819627	-3.39844	0.000735142
TELO2	-0.241106	3.20682	-3.39765	0.000737232
NCAPD3	-0.244115	2.36722	-3.39711	0.000738642
ZNF276	-0.279981	1.31386	-3.39544	0.000743073
ZNF335	-0.198479	2.1124	-3.39472	0.000744977
RP11-793H13.10	-0.367662	-1.15218	-3.39213	0.000752001
UHRF1	-0.315713	2.28941	-3.39035	0.000756655
C16orf95	-0.280289	-1.18676	-3.39008	0.000757383
PEX2	0.22137	3.21876	3.39006	0.000757431
TRPV1	-0.465721	-5.15522	-3.38715	0.000768162
HGS	-0.183512	3.51185	-3.38385	0.000774358
SLC25A22	-0.245755	2.80455	-3.38155	0.000780723
RNF133	-0.471571	-4.68363	-3.38913	0.000782111
BPGM	0.237484	3.59707	3.38004	0.000784925
NPHP3	-0.287194	0.0257323	-3.37625	0.000795555
FUBP3	-0.172769	3.53818	-3.37038	0.000812292
IGFN1	-0.793499	-5.69262	-3.37171	0.000813056
GCN1L1	-0.200111	4.03104	-3.36762	0.000820269
HNRNPD	-0.181286	4.981	-3.36603	0.000824901
SKP1	0.162253	3.89513	3.36549	0.000826475
KMT2A	-0.242687	1.60091	-3.36178	0.000837382
IKBKG	-0.207362	1.1724	-3.36132	0.000838755
CDC42	0.176986	6.13116	3.35747	0.00085023
FLG	-0.746486	-3.69439	-3.35082	0.00087115
KCNAB3	-0.416655	-1.50797	-3.34887	0.000876439
KAT6B	-0.236242	1.34758	-3.34871	0.000876935
FTSJ3	-0.189515	3.7739	-3.34159	0.000899189
EFCAB8	-0.636856	-4.63886	-3.34085	0.00090361
SPCS1	0.138386	3.77461	3.33964	0.000905382
OBSCN	-0.427207	-0.0955507	-3.33846	0.000909147
TRIM66	-0.323684	-0.131353	-3.33742	0.000912466
WDR4	-0.231904	2.51845	-3.33716	0.000913321
WWC3	-0.247379	2.92724	-3.33481	0.000920861
RPL10A	0.186406	8.54368	3.33319	0.00092613
MTA1	-0.236815	3.27739	-3.33311	0.000926388
CLASP1	-0.237946	2.95385	-3.33227	0.00092912
CGRRF1	0.244727	0.835405	3.33134	0.000932165
ING5	-0.227856	1.31375	-3.33105	0.000933114
CLK2	-0.217666	3.74368	-3.3298	0.000937214
ENSG00000261408	-0.383645	-1.29796	-3.32897	0.000939958
C21orf58	-0.324739	0.594868	-3.32764	0.000944357
MGP	0.471213	4.59464	3.32591	0.000950076
LPIN3	-0.324958	2.46794	-3.32036	0.00096873
KMT2B	-0.264771	2.99478	-3.31971	0.000970944
PDHA1	-0.176093	3.91181	-3.31812	0.00097634
YES1	-0.209936	4.10517	-3.31384	0.000991069
FBXL5	0.193465	4.09021	3.31329	0.000992987
NUMA1	-0.25548	3.5848	-3.31312	0.000993567
AARSD1	-0.235489	0.479681	-3.31141	0.000999504
ACAD11	-0.334762	-2.74033	-3.31097	0.00100105
AKAP17A	-0.257614	2.30341	-3.30944	0.00100643
ZC3H18	-0.178956	2.67983	-3.3087	0.00100901
ZBED2	-0.584998	0.865865	-3.30761	0.00101287
KIAA0907	-0.284693	3.24498	-3.30464	0.00102341
SFSWAP	-0.186251	2.15792	-3.30433	0.00102451
CROCC	-0.368153	1.66258	-3.30273	0.00103024
EIF4G1	-0.237824	6.66529	-3.30273	0.00103025
DNMT1	-0.247199	3.57922	-3.30194	0.0010331
QSER1	-0.215447	2.52637	-3.29939	0.0010423
GIGYF1	-0.292109	3.24115	-3.29927	0.00104272
DHX37	-0.19032	2.36274	-3.29829	0.00104631
C16orf59	-0.314431	1.58268	-3.29797	0.00104746
ATXN2	-0.165176	1.40938	-3.29748	0.00104926
AL589743.1	-0.629819	-2.75327	-3.28975	0.00107982
CPT1B	-0.448897	-0.534726	-3.28661	0.00108963
ATRX	-0.184405	1.70622	-3.28368	0.00110077
CDK17	-0.158315	2.32288	-3.28139	0.00110956
CLASRP	-0.255711	2.84552	-3.27811	0.00112223
KMT2D	-0.277467	2.30489	-3.27802	0.00112258
BRICD5	-0.404333	0.130796	-3.27786	0.00112319
ATP2A2	-0.18292	5.23735	-3.2772	0.00112577
GOLGA8A	-0.526913	1.86168	-3.27369	0.00113953
CAB39L	0.293581	0.673056	3.27199	0.00114627
PRR22	-0.432527	-0.00563529	-3.27108	0.00114986
NSMCE2	0.194257	2.86844	3.26623	0.00116931
ASPM	-0.313723	1.62097	-3.26602	0.00117012
HECTD4	-0.251878	1.1662	-3.26544	0.00117249
RER1	0.157289	4.05123	3.26488	0.00117477
MRI1	-0.243841	2.79196	-3.26394	0.00117858
SPG7	-0.184459	2.48159	-3.26322	0.00118149
IGFBP7	0.333897	6.62965	3.26192	0.00118681
CPED1	0.452478	-0.789355	3.26009	0.00119432
ANKRD13D	-0.22607	2.64223	-3.25782	0.00120371
SLC16A9	-0.650928	1.04911	-3.25641	0.00120977
TAF4	-0.189824	1.39515	-3.25505	0.00121524
HELLS	-0.266522	1.41446	-3.24993	0.00123686
ACCS	-0.334567	0.567723	-3.24729	0.0012481
NOM1	-0.205217	1.89898	-3.24686	0.00124997
ANKRD52	-0.217564	2.98179	-3.24322	0.00126567
UBAP1L	-0.371139	-1.75599	-3.24258	0.00126848
DDX5	-0.154466	6.29297	-3.24212	0.00127045
C19orf71	-0.342767	0.965511	-3.23965	0.00128129
MYO5A	-0.292196	2.08528	-3.23946	0.00128212
ENSG00000261732	-0.378856	-5.14907	-3.23689	0.00129516
ZSCAN29	-0.188198	1.85236	-3.23609	0.00129702
HRAS	-0.232893	4.76401	-3.23564	0.001299
CHD7	-0.326407	0.784536	-3.23466	0.00130339
ENGASE	-0.331075	2.01021	-3.23374	0.00130749
PKMYT1	-0.292401	2.21636	-3.23212	0.00131477
KLHDC4	-0.217089	1.22358	-3.23074	0.00132098
AXIN1	-0.196966	2.67039	-3.23052	0.00132198
QTRTD1	-0.191343	2.10406	-3.22893	0.0013292
MVD	-0.266423	3.17487	-3.22682	0.00133884
DUS3L	-0.232871	3.00819	-3.22605	0.00134233
INPP5E	-0.244267	2.35066	-3.22583	0.00134337
PLXNA1	-0.296256	4.07507	-3.22442	0.00134984
FAM71F2	-0.411089	-2.33105	-3.22265	0.00135803
CPB1	0.790528	-5.74642	3.22609	0.00136182
ENSG00000258555	-0.364443	-6.75151	-3.22378	0.00136249
CRAMP1L	-0.212606	1.24804	-3.22127	0.00136446
FAM76B	-0.200256	1.55844	-3.21633	0.00138763
CCDC167	0.217872	4.84642	3.21436	0.00139697
PPP2R3C	0.187454	2.16602	3.21401	0.00139867
ARAP1	-0.209296	3.65899	-3.21372	0.00140004
TRIM65	-0.180651	3.14211	-3.2135	0.00140109
JARID2	-0.229193	3.14719	-3.21221	0.00140724
CPOX	-0.212523	3.31042	-3.2109	0.00141357
RAI1	-0.266423	2.55262	-3.21023	0.00141676
TRAM1	0.20801	5.87631	3.20816	0.00142681
ZNF202	-0.179712	1.63587	-3.20799	0.00142763
POLD1	-0.234662	3.11991	-3.20765	0.00142926
TRNP1	0.42736	1.42066	3.20591	0.00143777
ANKRD36	-0.34126	-1.87305	-3.20565	0.00143905
BLM	-0.26984	1.22538	-3.20228	0.00145562
SPANXN5	-0.986218	-5.09397	-3.32107	0.00145756
CAPRIN2	-0.302536	1.16346	-3.20186	0.00145766
ACRV1	-0.356755	-2.90511	-3.19771	0.00147838
STAG3L5P-PVRIG2P-PILRB	-0.368531	-0.548641	-3.19444	0.00149487
NBPF12	-0.262106	0.00538938	-3.19166	0.001509
OSTC	0.179677	5.80531	3.19022	0.00151638
ZNF687	-0.197654	3.03187	-3.18913	0.00152196
HNRNPU	-0.131266	5.75165	-3.18784	0.00152862
CREBZF	-0.234857	3.27332	-3.18168	0.0015608
ENSG00000281370	-0.37458	-0.182593	-3.18395	0.00156239
ATAD5	-0.274891	0.751508	-3.17941	0.00157286
TNRC6A	-0.220544	1.97553	-3.17868	0.0015767
MTHFSD	-0.181733	1.12048	-3.17511	0.00159584
ALG5	0.188927	3.54847	3.17453	0.00159896
ULK1	-0.229864	3.45058	-3.17303	0.00160708
PAXIP1	-0.201803	1.17897	-3.1722	0.0016116
CBL	-0.202333	1.86351	-3.17135	0.0016162
ESPL1	-0.283918	1.56785	-3.16745	0.00163758
PIDD1	-0.280715	1.60973	-3.16527	0.00164961
TNRC6B	-0.216884	1.31352	-3.16527	0.00164961
WFIKKN1	-0.489634	-2.924	-3.16315	0.00166189
WDR60	-0.21434	1.3115	-3.16302	0.00166217
PIK3C2G	-0.756812	-2.96023	-3.16367	0.00166261
KDM3A	-0.212104	2.88257	-3.1629	0.00166283
ATP2B1	-0.350908	3.20018	-3.16289	0.00166289
C4orf17	-0.781238	-4.92689	-3.17063	0.00167137
NFKBID	-0.285502	0.691892	-3.15777	0.00169176
TCERG1	-0.167612	2.58618	-3.15516	0.00170662
CCDC84	-0.26583	1.48287	-3.15516	0.00170662
ZNF774	-0.254209	-0.966558	-3.15507	0.00170714
RBM25	-0.184365	3.05811	-3.1549	0.00170813
WDR25	0.170071	0.970082	3.15222	0.00172357
SLC9C1	-0.449508	-3.71207	-3.14904	0.00174225
OTUD5	-0.13575	4.28645	-3.14728	0.00175232
WDR92	-0.226399	-1.28438	-3.14701	0.0017539
HNRNPDL	-0.142708	5.09811	-3.14607	0.00175944
QTRT1	-0.231765	3.14162	-3.14459	0.00176817
AKAP8	-0.159287	3.10933	-3.14344	0.00177498
CACTIN	-0.192855	1.97705	-3.14064	0.0017917
TMEM158	-0.487833	2.7258	-3.14057	0.00179213
CENPO	-0.197718	1.87846	-3.13846	0.00180477
CHERP	-0.205812	3.25601	-3.13814	0.00180672
TMEM50A	0.131271	4.99728	3.13652	0.0018165
PPT2-EGFL8	-0.30846	-2.53858	-3.13524	0.00182431
ATP6V0E1	0.161911	6.56178	3.13491	0.0018263
BICD1	-0.243625	0.656005	-3.13459	0.00182829
RFX7	-0.220334	1.55376	-3.13443	0.00182927
EME2	-0.352917	0.525442	-3.12691	0.00187572
ASUN	-0.191933	3.64888	-3.12373	0.00189565
ARL3	0.207388	2.64793	3.12051	0.00191606
CXorf23	-0.192476	0.190576	-3.11902	0.00192563
DBF4B	-0.268284	0.750412	-3.11901	0.00192566
MMADHC	0.146528	5.47976	3.11889	0.00192645
ZGLP1	-0.317416	-1.46223	-3.11722	0.00193717
RTEL1-TNFRSF6B	-0.390146	-1.84267	-3.11609	0.00194444
NKTR	-0.274577	1.39261	-3.11591	0.00194558
NPEPL1	-0.289946	0.771591	-3.11434	0.0019558
HNRNPH1	-0.168639	4.87072	-3.11286	0.00196541
PRICKLE3	-0.209789	2.92224	-3.11278	0.00196592
AANAT	-0.414689	-3.03754	-3.11217	0.00197167
SYBU	0.554161	-0.160417	3.11146	0.00197454
MYO19	-0.2095	2.31102	-3.11081	0.0019788
CNTRL	-0.254987	1.31243	-3.11018	0.00198295
SEPW1	0.243479	4.90304	3.1095	0.00198744
FNBP4	-0.228835	3.06421	-3.10868	0.00199286
CDHR5	-0.514467	-3.72646	-3.10739	0.00200495
RAVER1	-0.232264	2.71933	-3.10682	0.0020052
BTD	0.197572	1.41016	3.10582	0.00201183
PTHLH	-0.773787	4.43853	-3.10576	0.00201227
SPDYE1	-0.338305	-3.22346	-3.10353	0.00202738
C11orf44	-0.751214	-6.01757	-3.12189	0.00202757
TSC22D3	0.313395	4.45615	3.10282	0.0020319
C14orf80	-0.278436	1.09152	-3.10233	0.00203521
SPDYE6	-0.326413	-2.05228	-3.10202	0.00203831
PHF8	-0.238576	2.65903	-3.10167	0.00203964
DPH3	0.175933	2.58354	3.10113	0.00204331
RBAK	-0.186099	1.89202	-3.10015	0.00204996
ALG14	0.175896	-0.215772	3.09999	0.00205105
SYNE2	-0.271286	2.0127	-3.09941	0.00205499
TINF2	0.156702	4.37391	3.09907	0.0020573
STAM2	0.131573	2.32688	3.09846	0.00206143
SETD1B	-0.204076	2.51543	-3.09838	0.00206199
COMMD7	0.208726	4.36514	3.09727	0.00206956
SELT	0.215433	5.0827	3.09543	0.00208219
CHTOP	-0.139381	4.10268	-3.09511	0.00208436
SETD6	-0.230165	1.48995	-3.09509	0.0020845
CCDC58	-0.226872	3.73347	-3.09352	0.0020954
CSAD	-0.337413	1.80923	-3.09221	0.00210442
RHOC	0.220567	5.45597	3.09033	0.00211756
C9orf114	-0.170064	2.9407	-3.08968	0.00212207
LAMP5	0.528033	0.850716	3.08824	0.00213223
FAM193B	-0.275951	2.28876	-3.08671	0.00214298
HYPK	-0.282949	-1.73347	-3.08376	0.00216391
SGK494	-0.369086	-0.408049	-3.08315	0.00216826
CCDC150	-0.377096	-1.69902	-3.08126	0.00218178
AAAS	-0.143527	3.46314	-3.08005	0.00219049
WDR59	-0.165717	2.08952	-3.07677	0.00221425
GTF2H5	0.173129	1.88898	3.07289	0.00224269
C12orf71	-0.429568	-3.35063	-3.07326	0.00225057
E4F1	-0.191951	2.18623	-3.07056	0.00225992
SPDYA	-0.313983	-1.92235	-3.07038	0.00226123
SNRNP70	-0.202518	5.10707	-3.07026	0.00226213
ENSG00000261884	-0.264067	-1.44703	-3.06995	0.00226444
SRSF1	-0.114693	5.78075	-3.06877	0.00227325
SLC26A10	-0.502386	-3.47782	-3.06869	0.00227517
SNTB2	-0.180105	2.14683	-3.0678	0.00228047
BCL2L1	0.182538	5.00556	3.06666	0.002289
OR8U1	4.49249	-4.41915	6.01548	0.00230392
TP53RK	0.153661	2.74637	3.06374	0.00231102
PRADC1	0.211631	3.44996	3.06278	0.00231829
NT5DC3	-0.262632	1.06699	-3.0618	0.00232575
TUBGCP6	-0.26834	2.52113	-3.06163	0.00232707
BRCA1	-0.259421	1.41751	-3.06117	0.00233054
AP000866.1	-0.391595	-1.96132	-3.06016	0.00233936
CEP72	-0.268751	1.56736	-3.05797	0.00235512
RECQL5	-0.200576	1.90091	-3.05726	0.00236055
BRIP1	-0.279907	0.728904	-3.05571	0.00237254
TAS2R20	-0.371985	-1.6895	-3.05542	0.0023759
RBM4B	-0.149608	2.09952	-3.05489	0.00237892
ASS1	0.426255	4.72316	3.05443	0.00238249
MSTO1	-0.187271	1.77209	-3.05349	0.00238984
MOB2	-0.160566	2.51013	-3.05222	0.0023998
PRDM15	-0.204432	-0.0984152	-3.05068	0.00241189
UBE2O	-0.195251	3.2928	-3.04975	0.00241921
MAPKBP1	-0.266286	1.95713	-3.04936	0.00242228
NAT10	-0.19109	4.03491	-3.049	0.00242514
PROSER3	-0.252589	1.28718	-3.04884	0.00242642
ORC6	-0.259737	1.89495	-3.04817	0.00243173
BAZ1B	-0.172215	4.15361	-3.04803	0.00243285
PLA2G6	-0.314408	1.37456	-3.04788	0.00243403
YJEFN3	-0.471015	-0.0434535	-3.04784	0.00243461
DGCR8	-0.195092	2.5299	-3.04611	0.00244815
ENSG00000136051	-0.140396	2.57283	-3.04605	0.00244855
GALNT18	-0.315916	3.07807	-3.04603	0.00244871
FAM111B	-0.340448	1.90345	-3.04571	0.00245132
USP14	-0.161565	4.04618	-3.04532	0.00245445
ZNF592	-0.184864	2.77298	-3.04262	0.00247608
ZNF627	0.215351	1.85943	3.04234	0.00247833
YEATS2	-0.275537	3.60276	-3.04197	0.00248139
LENG8	-0.310322	4.03675	-3.04133	0.00248653
CHD2	-0.199298	2.39844	-3.04	0.00249734
KCNMB3	-0.368357	-1.47522	-3.03958	0.00250077
PPARGC1B	-0.288352	-0.213364	-3.0393	0.00250303
BRK1	0.132116	6.49919	3.03887	0.00250656
RHBDD3	-0.196393	3.41251	-3.03741	0.00251849
C2orf66	-0.52611	-2.64068	-3.03685	0.00252781
POGZ	-0.198596	3.04657	-3.03528	0.00253602
GMEB2	-0.156877	2.73446	-3.0294	0.00258488
ZDBF2	-0.431359	-0.170916	-3.02909	0.00258746
ZNF236	-0.209516	0.59936	-3.02847	0.00259269
DNAJC8	0.125967	4.99363	3.02832	0.002594
ALKBH6	-0.301337	-0.158417	-3.02685	0.00260633
SCML1	-0.303398	0.828913	-3.02404	0.00263024
OST4	0.159738	7.59919	3.02347	0.00263508
ANKZF1	-0.205522	2.6689	-3.02289	0.00264006
SRRM5	-0.334114	-1.11103	-3.02266	0.00264199
ENSG00000256349	-0.469035	-7.16196	-3.06696	0.00264852
IFT52	0.186702	3.56889	3.01988	0.00266594
LAPTM4A	0.134927	7.29974	3.01946	0.00266955
SFI1	-0.231612	0.943056	-3.01817	0.00268069
FASN	-0.289577	5.01548	-3.01638	0.00269629
CCAR1	-0.138529	3.57384	-3.01479	0.00271016
TMEM219	0.164155	4.83973	3.01476	0.00271047
EML5	-0.609996	-4.40335	-3.01468	0.0027145
SSX2IP	-0.213075	1.73294	-3.01287	0.00272708
CENPF	-0.301826	2.88729	-3.01208	0.00273405
BTF3L4	0.165844	3.22872	3.01192	0.00273542
TET3	-0.259046	2.46618	-3.0119	0.00273565
AC073657.1	-0.356815	-1.07852	-3.01239	0.00274023
KHSRP	-0.175291	5.65476	-3.01003	0.00275219
RNF126	-0.185713	3.65615	-3.00891	0.00276216
PIAS4	-0.165865	2.75633	-3.00863	0.00276468
SDK1	-0.41963	2.34519	-3.0078	0.00277211
FANCB	-0.250554	-0.136236	-3.00687	0.00278043
RHOA	0.11893	7.26516	3.00661	0.00278273
TMBIM4	0.18839	2.90832	3.0066	0.00278281
FLCN	-0.163944	1.61558	-3.00365	0.00280942
C11orf87	-0.921491	-4.07467	-3.00502	0.00281924
BRD1	-0.198061	3.15589	-2.9998	0.00284454
WDR81	-0.217234	2.34452	-2.99929	0.0028492
KDM4B	-0.206349	1.7154	-2.9977	0.00286386
POLA1	-0.199759	2.03214	-2.99664	0.00287365
PLGRKT	0.23566	3.50613	2.99658	0.00287415
PTPN11	-0.161671	4.19234	-2.9965	0.0028749
SARAF	0.169184	5.92458	2.99645	0.0028754
HERC2	-0.230043	1.84058	-2.99611	0.00287854
COL4A5	-0.51222	2.86661	-2.99522	0.00288674
TMEM120B	-0.172411	0.977962	-2.99406	0.00289756
KDM5C	-0.179072	3.9443	-2.99266	0.00291061
TPO	-0.651066	-4.67865	-2.99345	0.00291216
PNN	-0.218319	4.58543	-2.99165	0.00292008
RRAGA	0.143957	5.3373	2.98959	0.0029395
CEP97	-0.211577	1.04287	-2.98952	0.00294012
REXO1	-0.194121	2.82925	-2.9893	0.00294222
RPL32	0.188234	7.24518	2.98913	0.00294385
PFDN5	0.183642	5.93243	2.98877	0.00294725
HBB	0.665591	2.82229	2.98831	0.00295163
DNAJB9	0.228723	3.8286	2.98613	0.00297227
BFSP1	-0.344743	0.0739567	-2.98567	0.00297673
CEP83	-0.169975	0.662022	-2.98148	0.00301695
TMED3	0.163	2.63941	2.98077	0.00302381
KDM2A	-0.177471	3.93193	-2.9803	0.00302843
C3orf38	0.215261	2.35236	2.98019	0.00302944
PTPRU	0.412481	2.28845	2.98014	0.00302991
TSPYL2	-0.229413	2.29302	-2.98014	0.00302994
BRD4	-0.185879	3.5567	-2.97898	0.00304126
INCENP	-0.209696	3.07391	-2.97842	0.00304669
DVL2	-0.195726	3.11674	-2.97767	0.00305405
DCBLD2	-0.295515	2.55684	-2.97635	0.00306696
OR1L8	0.377852	-4.53354	2.98264	0.00307549
XRCC3	-0.240312	1.46718	-2.97524	0.00307782
BMS1	-0.164229	3.04394	-2.97523	0.00307799
AHDC1	-0.282803	2.81132	-2.97496	0.00308056
H3F3A	0.162694	3.63952	2.97453	0.00308482
EAPP	0.151311	4.02417	2.97151	0.00311479
SLC11A1	-0.33724	1.13258	-2.97147	0.00311516
APEX2	-0.142038	3.9794	-2.97127	0.00311712
ATG16L2	-0.325707	0.821681	-2.97064	0.00312341
ARID3B	-0.258232	0.920099	-2.96938	0.00313609
PSME1	0.196762	6.48799	2.96712	0.00315875
TMEM110-MUSTN1	-0.335424	-4.10142	-2.96651	0.00316523
PRR15L	0.560094	1.65405	2.96591	0.00317097
LMNTD2	-0.356755	-0.132336	-2.96524	0.00317773
IGSF11	-0.632403	0.0420731	-2.96466	0.0031843
IZUMO4	-0.395481	-0.350766	-2.9609	0.00322201
WEE1	-0.224586	2.41046	-2.96089	0.00322218
WBSCR17	0.548277	-1.72479	2.95999	0.00323174
NBPF9	-0.221059	-0.367735	-2.95919	0.00323961
MSH5	-0.368515	-1.07909	-2.95902	0.00324145
SPDYE2	-0.37489	-3.15796	-2.95875	0.00324827
RABGAP1	-0.168766	2.76538	-2.9575	0.00325718
CCDC23	0.180613	3.45265	2.95743	0.00325788
KAT2A	-0.22457	4.29073	-2.95676	0.00326483
OSBPL3	-0.23072	2.16659	-2.9565	0.00326749
LYRM1	0.209384	2.56204	2.95586	0.00327418
TAF1D	-0.206522	2.9767	-2.9557	0.00327586
CFAP44	-0.396833	-0.948767	-2.95506	0.00328254
SCLY	-0.189539	-1.82133	-2.95243	0.00331008
CDK13	-0.135789	2.77171	-2.94948	0.00334128
INO80	-0.148662	2.44007	-2.94789	0.0033582
RPS29	0.210101	4.75006	2.94758	0.00336146
MYH7B	-0.424153	-1.99354	-2.94754	0.00336197
CSNK1G2	-0.179149	4.38745	-2.94557	0.00338298
ARL6IP4	-0.253389	-0.357011	-2.94512	0.00338788
NCOR2	-0.224122	3.76	-2.9447	0.00339232
ATP6V0B	0.200423	5.11991	2.94435	0.0033961
OPRD1	0.446313	-5.32582	2.94333	0.00340885
C3orf67	-0.34283	-0.538939	-2.94111	0.00343118
MAP7D2	-0.71121	-0.185867	-2.94074	0.00343519
TAS2R14	-0.278239	-1.07936	-2.94063	0.00343648
ANKRD62	-0.569418	-4.85274	-2.94185	0.00344252
SNX11	0.146853	3.13228	2.93821	0.00346284
TMEM41B	-0.152497	3.28461	-2.93685	0.00347781
NOL12	-0.207077	1.09242	-2.93425	0.0035065
DNAJB7	-0.377878	-3.84732	-2.93305	0.00352198
AEBP2	-0.187955	3.08274	-2.93265	0.00352432
NUP62CL	-0.327414	0.456197	-2.92909	0.0035642
SERP1	0.173163	5.58334	2.92905	0.00356463
KIAA0753	-0.178836	1.35604	-2.92863	0.00356944
URGCP	-0.155223	2.37445	-2.92793	0.00357727
CCDC115	0.140778	3.73023	2.92719	0.00358565
CLDN6	0.734938	-3.4356	2.92801	0.00358693
GOLGA6L9	-0.351922	-0.766892	-2.92684	0.00359002
NAA40	-0.188075	2.66622	-2.92591	0.00360021
RPL39	0.232771	5.83818	2.92584	0.003601
ANKRD29	-0.454657	0.398141	-2.9254	0.00360598
POM121	-0.199522	2.39077	-2.92531	0.00360701
SIPA1L3	-0.274954	3.06195	-2.92529	0.00360726
HRNR	-0.531178	-4.80139	-2.92488	0.00361481
DDX47	-0.268098	-0.805636	-2.92462	0.00361487
C5orf45	-0.263198	0.429073	-2.92342	0.00362864
CYTH1	-0.198038	3.38449	-2.92269	0.00363692
PTPN3	-0.217457	1.88723	-2.91866	0.00368345
NACC1	-0.180525	4.4478	-2.91859	0.00368421
PATL1	-0.153653	4.13797	-2.91814	0.00368943
SYS1	0.143983	2.68914	2.9181	0.00368993
CUTA	0.149872	5.53559	2.91721	0.00370035
TARDBP	-0.109179	4.29263	-2.91653	0.00370823
BCL11B	-0.446754	0.94621	-2.91652	0.0037084
SNX3	0.15417	6.31225	2.91457	0.00373123
SF3B4	-0.150618	5.75451	-2.91455	0.00373139
SUN1	-0.164256	3.72202	-2.91319	0.00374737
TFAP4	-0.196392	1.46135	-2.91282	0.00375175
STX16	-0.189666	3.87121	-2.91121	0.00377077
DHODH	-0.167749	0.929148	-2.91113	0.00377169
CLUH	-0.205037	3.87761	-2.90946	0.00379161
MTMR1	-0.192556	3.35669	-2.90926	0.00379393
MAP2K1	-0.128548	4.35863	-2.90755	0.00381444
C6orf141	-0.614622	0.274016	-2.90611	0.00383203
ANO9	-0.365001	1.65926	-2.9046	0.00384984
MYL9	0.334166	5.41413	2.90437	0.00385264
CLK3	-0.149269	1.28931	-2.90318	0.0038671
RFC4	-0.260751	4.1227	-2.90296	0.00386974
SUGP2	-0.221747	2.7096	-2.90246	0.00387587
FBXW12	-0.453513	-4.26707	-2.90294	0.00387857
WIZ	-0.189186	3.13101	-2.90078	0.00389634
QSOX2	-0.207478	2.8775	-2.90065	0.00389783
HCFC1	-0.189991	3.85617	-2.90039	0.00390111
UBA5	-0.153281	2.72114	-2.89919	0.00391576
TAB3	-0.158399	1.49405	-2.89917	0.00391606
FIGNL1	-0.211112	2.28207	-2.89872	0.00392152
ENSG00000234857	-0.288496	-2.66435	-2.89692	0.00394408
DMTF1	-0.187351	2.31703	-2.89644	0.00394959
STX16-NPEPL1	-0.438864	-2.50445	-2.89591	0.00395731
ARL5C	-0.379902	-6.83684	-2.91048	0.00396052
SPPL2B	-0.223274	2.56298	-2.89521	0.00396486
USP28	-0.195834	2.80441	-2.8949	0.00396865
MUC13	0.865517	-2.76078	2.8946	0.00397665
TSSK3	-0.328648	-2.9661	-2.89434	0.00397677
RAB3C	0.537554	-5.45986	2.89412	0.00398594
RPTOR	-0.182918	2.27196	-2.89335	0.00398795
DNASE1	-0.275136	-0.184698	-2.88874	0.00404583
C11orf95	-0.205315	1.74145	-2.88869	0.00404646
ENSG00000280537	-0.433481	-3.5729	-2.888	0.00405604
AL133335.1	-0.391217	-3.92632	-2.91812	0.00407279
JAKMIP3	-0.723181	-1.83332	-2.88492	0.00409445
MEN1	-0.156296	3.63201	-2.88427	0.00410274
SSH1	-0.177539	2.2884	-2.88337	0.00411423
BNIP3	-0.291032	3.83625	-2.88326	0.00411568
ENSG00000281584	-0.337066	-0.151212	-2.88483	0.00411809
SRI	0.17873	4.1885	2.88297	0.00411942
ULK3	-0.190471	3.59407	-2.88286	0.00412087
CNBD2	0.333596	-4.55757	2.88204	0.00413252
SIK3	-0.164883	1.89083	-2.88146	0.00413886
ESF1	-0.195725	2.99114	-2.88141	0.00413949
ADCY3	-0.22294	3.28388	-2.87943	0.00416506
ADCY10	-0.738047	-2.95085	-2.87926	0.00416774
ANKRD61	-0.30202	-1.45206	-2.87724	0.00419401
PPP6R3	-0.141813	3.62143	-2.87709	0.00419562
METTL7A	0.396825	3.54292	2.87653	0.00420293
TSSC4	-0.153265	3.54529	-2.87589	0.00421134
ETHE1	0.2468	4.13886	2.87455	0.0042289
FBF1	-0.265737	-0.759432	-2.87445	0.00423017
SLX4	-0.209895	0.624846	-2.87388	0.00423774
PASK	-0.242154	0.70408	-2.87284	0.00425139
GABPB2	-0.241045	1.03457	-2.87261	0.00425444
ZNF343	-0.194925	1.44186	-2.8709	0.00427717
BRD9	-0.212448	2.66529	-2.87082	0.00427818
KIF18B	-0.30176	2.46953	-2.87046	0.00428305
CEP131	-0.258545	2.37121	-2.87016	0.00428696
GOLGA3	-0.166072	3.26705	-2.86888	0.0043041
ENSG00000272762	-0.349736	-4.3394	-2.87448	0.00432162
WSB1	-0.225173	3.71054	-2.86647	0.00433638
PRPF3	-0.190293	3.24882	-2.86643	0.00433694
DHX38	-0.168943	3.27972	-2.86598	0.004343
ZNF500	-0.16168	1.00319	-2.86486	0.00435819
DDX42	-0.146698	3.93088	-2.86442	0.00436415
CLCN2	-0.307287	1.97331	-2.86421	0.00436693
KIF21A	-0.288969	1.93198	-2.86364	0.00437465
FLRT1	-0.449892	-2.82639	-2.86231	0.00439362
CDK5RAP2	-0.303901	2.75724	-2.86004	0.00442375
TYMS	-0.251789	3.86063	-2.85984	0.0044265
CCDC66	-0.1792	-0.0341385	-2.85973	0.00442801
WDR27	-0.274954	0.472346	-2.85957	0.00443023
TRMU	-0.192588	1.94102	-2.85663	0.00447075
LRP5L	-0.295336	0.308358	-2.85538	0.00448809
ENSG00000281527	-0.344857	0.851387	-2.85411	0.00450732
LRFN4	-0.257768	2.94257	-2.85344	0.00451513
NCLN	-0.149662	4.6334	-2.8527	0.00452544
TPRG1L	0.175159	4.88109	2.84748	0.00459907
DIDO1	-0.168487	2.43545	-2.84708	0.00460474
ATP5F1	0.149619	5.18043	2.84646	0.0046135
RPS5	0.213445	7.49359	2.84476	0.00463777
PITPNM3	-0.33856	0.698962	-2.84473	0.00463816
RAB33B	0.16629	1.04161	2.84458	0.00464032
STK31	-0.348781	-0.861132	-2.84442	0.00464266
VAMP3	0.13855	5.17686	2.84434	0.00464374
ZSWIM6	-0.170032	2.02177	-2.84375	0.00465228
HSP90B1	-0.151857	7.84822	-2.84318	0.00466051
MAPK7	-0.166663	2.04902	-2.84131	0.00468743
UTP20	-0.162925	1.84739	-2.84056	0.00469822
HBD	0.485478	-4.06373	2.8436	0.00471268
GRP	0.674331	-0.753264	2.8398	0.00471612
HMGXB3	-0.119097	3.09163	-2.83931	0.00471636
KIAA2018	-0.19976	1.02267	-2.83892	0.00472207
SMS	-0.233109	5.74942	-2.83886	0.00472289
CTRB2	-0.453294	-5.81012	-2.84653	0.004739
TIPIN	-0.180812	1.69095	-2.83676	0.00475354
BUB1B	-0.238955	2.78505	-2.83664	0.00475524
RPS14	0.188963	6.91614	2.83654	0.00475681
CHD1	-0.152425	1.63978	-2.83427	0.00479009
RAD52	-0.216717	1.15264	-2.83407	0.00479313
AIG1	0.172429	2.49077	2.83404	0.00479356
PLCXD1	-0.278582	0.848971	-2.83297	0.0048093
TMTC3	-0.210174	3.39905	-2.83255	0.00481554
EDEM2	0.152574	4.6243	2.83228	0.00481946
HM13	0.137538	4.39863	2.83214	0.00482158
AP5B1	-0.192077	2.7325	-2.83015	0.00485125
ENSG00000262304	-0.37166	-5.72997	-2.82906	0.00487491
IQGAP3	-0.276086	2.39577	-2.82762	0.00488897
RRM1	-0.200199	4.68185	-2.827	0.00489838
FGD1	-0.244941	2.36688	-2.8269	0.00489988
PLCB3	-0.189835	3.52703	-2.82682	0.00490111
ZNF326	-0.158548	1.53919	-2.82644	0.00490674
UBE2F-SCLY	-0.287536	-5.87652	-2.8271	0.00491869
DPP9	-0.148513	3.1698	-2.82409	0.00494227
C2CD5	-0.195484	2.60755	-2.82385	0.00494588
SAYSD1	0.148239	2.52272	2.823	0.00495889
DMXL2	-0.227376	0.868932	-2.82252	0.00496618
ZBED1	-0.191299	3.08919	-2.82165	0.00497934
ACTR10	0.13687	3.62802	2.82165	0.00497944
TBC1D3E	-0.669899	-5.92296	-2.84043	0.00499194
PRR4	-0.427761	-1.42791	-2.81992	0.00500592
RPL10	0.158997	7.85095	2.81881	0.00502289
CCDC18	-0.229519	-0.170186	-2.81679	0.00505403
BDNF	-0.565621	-1.97877	-2.81636	0.0050612
HBP1	0.167554	3.06414	2.81524	0.00507807
JRKL	-0.178491	2.21179	-2.81494	0.00508275
KIAA0895L	-0.256967	1.73683	-2.81455	0.00508877
PLXNB1	-0.236866	3.3785	-2.81392	0.00509862
TTC14	-0.273982	2.06036	-2.81391	0.00509877
PIGA	-0.164558	2.43826	-2.81199	0.00512887
MTMR6	0.172034	2.40716	2.81042	0.00515353
ARL6IP5	0.202298	5.16625	2.81005	0.00515929
MBD6	-0.178688	3.90946	-2.80988	0.00516196
TROAP	-0.259025	2.88655	-2.80984	0.00516271
PPIL6	0.369574	-1.47829	2.80981	0.00516308
KLHL15	-0.192265	1.06014	-2.80944	0.00516892
NEU1	0.17947	4.14804	2.80895	0.00517666
SLX1A-SULT1A3	-0.370645	-5.24795	-2.80918	0.00518281
ZNF621	-0.17121	1.22105	-2.80587	0.00522565
RBM15	-0.123119	1.4979	-2.80522	0.00523604
LONP1	-0.178838	4.35762	-2.80458	0.00524623
GP1BA	-0.360684	-1.48473	-2.80441	0.00524889
C9orf131	-0.407816	-6.00903	-2.80703	0.00525514
COL4A6	-0.701158	0.972728	-2.80397	0.00525601
CDCA5	-0.218192	3.57561	-2.80368	0.00526065
HUS1	-0.146017	2.19789	-2.80354	0.00526286
ZNF513	-0.175576	3.18292	-2.80354	0.0052629
CCDC77	-0.200836	1.80004	-2.80352	0.00526327
SOX21	-0.782646	1.86711	-2.80346	0.00526513
CEP192	-0.19458	1.65613	-2.80138	0.00529766
ADAMTS13	-0.377083	-0.949424	-2.80081	0.00530691
AMER1	-0.245683	0.816529	-2.80052	0.00531151
NRDE2	-0.162456	-0.00212968	-2.80035	0.00531436
FANCI	-0.227832	3.10894	-2.79893	0.00533726
MAPK14	0.116445	3.42179	2.79876	0.00534015
OPN1MW	-3.55326	-6.73597	-4.90002	0.00536691
ZBTB43	-0.18318	1.47073	-2.7956	0.00539172
TMEM167B	0.128905	3.40951	2.79538	0.00539538
MDN1	-0.224923	1.47309	-2.79537	0.00539544
STX12	0.136521	3.66574	2.79397	0.00541846
CRYBB3	-0.452019	-0.683485	-2.79359	0.00542563
DIP2B	-0.211125	3.40597	-2.79296	0.00543521
KIF23	-0.21161	2.63364	-2.79249	0.00544298
GORASP2	0.108531	4.75936	2.79221	0.00544761
INTS1	-0.202171	3.9618	-2.79212	0.005449
FAM229A	-0.301859	-0.850647	-2.79209	0.00544959
PELP1	-0.170572	3.53654	-2.79157	0.00545814
TRIM41	-0.168126	1.25344	-2.79078	0.00547137
MRRF	-0.164317	1.48778	-2.78925	0.00549672
AK3	0.192049	3.68659	2.78836	0.0055116
RRP8	-0.112406	1.25635	-2.78819	0.00551459
CDT1	-0.239504	3.14517	-2.78689	0.00553635
MRPL49	0.163627	4.58234	2.7865	0.00554294
TAF6L	-0.158985	2.19411	-2.78607	0.00555016
CCDC137	-0.189316	3.90392	-2.78554	0.00555902
DCAF4L1	-0.369088	-3.68412	-2.78487	0.00557177
PEA15	0.149892	5.99782	2.78359	0.005592
CENPJ	-0.226316	1.28504	-2.78288	0.00560413
ZNF598	-0.184624	3.52647	-2.78273	0.00560659
SMIM10	0.329892	0.219264	2.7824	0.00561217
POLG2	-0.202191	1.57939	-2.78198	0.00561944
PRKCSH	-0.141748	6.10978	-2.78198	0.00561945
ELOVL3	0.512348	-1.32536	2.78149	0.0056301
LMO7DN	-0.41628	-4.3981	-2.7847	0.00563413
NDUFV1	-0.142943	4.96435	-2.77973	0.00565784
TLE2	0.376591	1.74681	2.77938	0.00566375
NEIL1	-0.329587	0.169945	-2.77859	0.00567736
ANG	0.267384	1.28662	2.77793	0.0056888
CEP95	-0.188552	1.88014	-2.77735	0.00569875
TGM4	-0.554856	-4.72043	-2.77641	0.00572422
TRIM52	-0.232021	0.267048	-2.77578	0.00572589
MANBAL	0.134579	5.08915	2.77574	0.00572653
UBXN10	0.561071	-1.42413	2.77406	0.00575573
CCNF	-0.201211	2.15469	-2.77378	0.0057606
CTSV	-0.392259	2.52173	-2.77367	0.00576256
TRPV4	-0.358269	2.86033	-2.77335	0.00576807
RNMT	-0.158242	2.90656	-2.77322	0.00577033
EFHD1	0.481549	0.00461661	2.7721	0.00578987
DNAJB11	-0.183588	4.6859	-2.77133	0.00580346
EZH2	-0.253776	2.88138	-2.76979	0.00583044
VAMP1	-0.268814	1.26528	-2.76924	0.00584018
ADAM23	-0.813064	2.38482	-2.76889	0.00584641
RPS8	0.172615	8.38572	2.7682	0.00585847
SUV39H1	-0.178747	2.32942	-2.76807	0.00586092
CPSF7	-0.131098	4.15161	-2.76547	0.00590704
SSR3	0.168918	5.68545	2.76501	0.00591517
MRE11A	-0.154605	2.00536	-2.76482	0.00591855
ORAOV1	-0.317426	1.37736	-2.7647	0.00592071
CRIPAK	-0.264582	0.512849	-2.76413	0.00593088
ENO3	-0.314228	-0.0851695	-2.76407	0.00593206
PDCD7	-0.139531	2.95698	-2.76405	0.00593241
YIPF1	0.131558	3.92743	2.7639	0.00593512
UBE3B	-0.119678	2.19319	-2.76265	0.00595742
FEZF1	-0.783528	-0.830419	-2.76286	0.00596062
TRIO	-0.237452	2.90997	-2.76199	0.00596924
IGHMBP2	-0.215049	1.70017	-2.76097	0.00598761
NUTM2G	-0.269442	-4.08013	-2.76102	0.00598777
ZNF638	-0.152006	2.77101	-2.7609	0.00598889
HNRNPUL2	-0.172475	3.62798	-2.7601	0.00600344
HEXIM1	-0.18472	3.78094	-2.75996	0.00600594
KRI1	-0.195128	3.63398	-2.75905	0.00602241
ST6GALNAC3	0.367218	-2.45189	2.75891	0.006025
USP36	-0.177936	2.7589	-2.75879	0.00602708
NAIF1	-0.121349	1.5953	-2.7577	0.00604686
MUS81	-0.138567	2.60278	-2.75717	0.00605661
WHSC1	-0.207076	2.30262	-2.75702	0.00605933
TAF12	0.137351	3.13932	2.75693	0.00606098
ARHGAP8	-0.309292	-1.16869	-2.75591	0.00608013
C1orf210	0.297511	2.09894	2.75564	0.00608445
SNX6	0.15928	4.27928	2.75527	0.00609134
GPR144	-0.510813	-4.7584	-2.75566	0.00609536
RNASE4	0.288483	-1.97684	2.75496	0.00609688
SH2D5	-0.59602	-1.32794	-2.75433	0.00610949
CNTROB	-0.159719	2.62046	-2.75242	0.00614375
RPL21	0.190901	6.2038	2.75232	0.00614557
SENP3-EIF4A1	-0.330478	-4.32884	-2.75218	0.00615016
ARID3A	-0.237448	1.29561	-2.75205	0.00615054
DROSHA	-0.197865	3.44093	-2.75051	0.00617903
HOXA3	-0.28675	0.829412	-2.75041	0.00618092
OR5D16	4.82735	-4.22831	5.66134	0.00618564
TANC2	-0.232831	1.23913	-2.74972	0.00619377
RYR3	-0.46588	-2.9557	-2.74969	0.00619434
KMT2C	-0.187546	1.83945	-2.74954	0.00619715
DIS3L2	-0.152611	1.21228	-2.74876	0.0062116
HSFX1	-0.365373	-5.35681	-2.75698	0.00621349
PKP3	-0.244381	5.00623	-2.74851	0.00621634
DNAH1	-0.302851	-1.0319	-2.74843	0.00621773
ATXN2L	-0.153091	4.72108	-2.74661	0.00625174
F8	0.234324	-0.0501173	2.74551	0.00627246
HUS1B	-0.302079	-2.25248	-2.74415	0.00630006
DHFRL1	-0.215389	1.19854	-2.7438	0.00630466
COL27A1	-0.400313	1.22926	-2.74334	0.00631347
PPP1R26	-0.284769	2.02329	-2.74327	0.00631479
SPIN2B	-0.219514	0.390098	-2.74256	0.00632822
BAZ2A	-0.153673	3.65363	-2.74107	0.00635642
PABPC1L	-0.377751	2.08516	-2.74089	0.00635983
SSR4	0.190173	5.4256	2.73968	0.00638302
PIGK	0.149677	2.35432	2.73966	0.00638339
SMCHD1	-0.18064	2.29507	-2.73937	0.00638885
NOP58	-0.157356	4.77826	-2.73837	0.00640798
ATP5C1	0.160058	5.92379	2.73752	0.0064244
CTRL	-0.307753	-5.69214	-2.73793	0.00645227
SEC11C	0.238573	3.22876	2.73605	0.00645276
PRRC2B	-0.233136	3.91604	-2.73457	0.00648131
CSRP2	-0.310409	2.35366	-2.73382	0.00649592
EGFL8	-0.373466	-1.4625	-2.7335	0.00650257
ARHGAP33	-0.352425	0.802962	-2.73302	0.0065114
ANO10	0.117064	2.16056	2.73228	0.00652578
RAPGEF1	-0.187245	3.8633	-2.73094	0.00655202
MAGEB16	1.74911	-4.46652	2.77563	0.00659208
CHMP2B	0.181335	3.6649	2.72884	0.0065931
ARPIN	-0.192373	2.09603	-2.72765	0.0066167
MNT	-0.161497	1.69047	-2.72696	0.00663025
HRK	0.583053	-3.63243	2.72711	0.00663042
CHEK1	-0.192523	1.99923	-2.72665	0.00663636
RARRES1	0.453755	3.27533	2.7247	0.00667503
NANOS3	0.346627	-2.09116	2.72474	0.00667579
GPS2	-0.233558	0.22629	-2.72351	0.00669872
NSRP1	-0.141491	2.69274	-2.72331	0.00670278
EME1	-0.266498	1.23723	-2.72286	0.00671186
INTS3	-0.168747	2.73908	-2.72269	0.00671529
NHSL1	-0.21731	2.31901	-2.72195	0.00672999
HSPB8	0.418764	2.70664	2.72174	0.00673414
SIN3B	-0.166766	2.64784	-2.7216	0.006737
COMMD1	0.164715	3.30533	2.72145	0.00674009
COMMD10	0.190827	2.70446	2.7213	0.00674315
L3MBTL1	-0.341456	-0.767031	-2.72073	0.00675461
PNISR	-0.216048	2.55488	-2.72013	0.00676651
CAPN11	-0.372991	-3.00904	-2.71951	0.00677917
ZC3H12C	-0.242933	0.580643	-2.71813	0.006807
TIMELESS	-0.195863	3.68468	-2.71784	0.00681276
SMC6	-0.191344	2.5539	-2.71714	0.00682704
BAK1	0.174285	4.20238	2.71639	0.00684231
RABL6	-0.165374	3.1984	-2.71625	0.0068451
CLDN20	-0.544753	-1.33497	-2.71584	0.00685614
TRIQK	0.253405	1.6646	2.71554	0.00685958
KIAA1524	-0.224957	2.18816	-2.71521	0.00686638
MPPED1	-0.973289	-2.92932	-2.7153	0.00688358
SPSB3	-0.200489	-1.07052	-2.71283	0.00691553
SH2B1	-0.202882	2.57581	-2.7128	0.00691562
VPRBP	-0.119364	2.39718	-2.71268	0.00691807
TRIM25	-0.158253	3.21571	-2.71154	0.00694171
DIP2A	-0.185048	1.34541	-2.70997	0.00697396
ANP32A	-0.146599	4.13038	-2.70924	0.00698911
HSPBAP1	-0.169588	1.3774	-2.70918	0.0069905
BCL2L2	-0.181859	3.55974	-2.70891	0.00699605
ENSG00000277726	-0.345421	-5.99967	-2.71537	0.00701498
NOP2	-0.18721	3.97164	-2.70762	0.00702277
PSMC5	-0.119434	4.97677	-2.70647	0.00704679
NADSYN1	-0.21309	2.16071	-2.70615	0.00705357
FAM186A	-0.326813	-5.01921	-2.70603	0.00705826
RELT	-0.194061	1.17396	-2.70589	0.00705903
FAM122B	-0.183961	3.37036	-2.70559	0.0070652
NPPC	-0.797247	-0.316753	-2.70474	0.00709064
CCDC93	-0.150492	2.145	-2.704	0.00709867
FO538757.2	-0.229978	0.394345	-2.70353	0.00710857
POLRMT	-0.174773	3.13196	-2.70324	0.0071146
PRR12	-0.208536	3.00476	-2.70308	0.00711802
DDX39B	-0.26382	3.54405	-2.70305	0.00711864
C17orf99	-0.502415	-2.09239	-2.70279	0.0071263
HEATR9	-0.401008	-4.62483	-2.70222	0.00715499
RPA4	-0.411849	-4.02283	-2.70197	0.00716972
KCTD14	0.417446	-0.322615	2.7005	0.00717246
GEMIN4	-0.159663	2.79701	-2.69875	0.00720981
LYSMD4	-0.197009	0.932363	-2.69862	0.00721251
NIPA1	-0.196476	2.00812	-2.69796	0.00722657
ZNF337	-0.253247	-0.354493	-2.69794	0.00722718
REC114	-0.360946	-3.638	-2.69877	0.00723656
CHAF1B	-0.210809	1.89951	-2.69629	0.00726245
SAA4	0.555435	-2.17042	2.69847	0.00726579
CNNM1	-0.612133	-0.87379	-2.69603	0.00726914
RBM39	-0.144834	4.36076	-2.69486	0.00729316
ARL13A	-0.331042	-2.84511	-2.69473	0.00729807
SDF2	0.139227	3.70892	2.69429	0.00730552
TLN2	-0.293197	0.0798314	-2.69272	0.00733952
TSTA3	0.188875	4.56536	2.69202	0.00735455
HDAC10	-0.227038	0.977011	-2.69174	0.0073606
TNRC18	-0.198627	3.50354	-2.69114	0.00737372
FRZB	0.392583	0.882929	2.69029	0.00739237
TOP3A	-0.167721	2.16501	-2.69028	0.0073924
TMEM262	-0.219002	-1.70429	-2.68973	0.00740457
MBD1	-0.146767	3.28137	-2.68921	0.00741586
FBXW10	-0.51253	-4.54397	-2.68928	0.00742996
GPATCH8	-0.149167	2.77192	-2.68802	0.00744185
RFWD3	-0.162738	3.22199	-2.68771	0.00744867
RCAN2	0.338736	0.908934	2.68713	0.00746151
TRMT1	-0.183724	3.50892	-2.68641	0.00747741
BICD2	-0.260282	4.07595	-2.68609	0.00748433
CABIN1	-0.179966	3.15046	-2.68526	0.00750278
TUT1	-0.155656	1.68073	-2.68467	0.00751581
AGAP5	-0.307896	-3.93875	-2.68474	0.00751872
POLR2A	-0.177592	5.08361	-2.68292	0.00755461
ANKRD36B	-0.2501	-2.21395	-2.68194	0.00757646
WBSCR16	-0.116924	3.96169	-2.68172	0.00758136
GGCT	-0.181556	5.16771	-2.68105	0.0075962
LTB4R2	-0.341664	0.474592	-2.68	0.00761985
SLFNL1	-0.325651	-2.75739	-2.67936	0.00763419
TRPM7	-0.179435	2.10393	-2.67886	0.00764551
MUM1	-0.15223	1.70869	-2.67852	0.00765314
CAD	-0.198268	3.61091	-2.67824	0.0076593
MATR3	-0.18289	-1.50966	-2.67696	0.00768814
PMFBP1	-0.329949	-2.43758	-2.67606	0.00770857
SLPI	0.531499	7.72016	2.67595	0.00771103
SERPINA5	0.532334	-2.97347	2.67451	0.00774596
PRDM4	-0.133902	2.96712	-2.67209	0.00779894
MYSM1	-0.201425	1.4714	-2.67187	0.00780405
FBXO41	-0.28594	1.10054	-2.67115	0.00782061
LPPR3	0.598773	-3.16483	2.67148	0.00782282
TYK2	-0.202703	3.44157	-2.67102	0.00782354
RICTOR	-0.174552	1.59901	-2.67013	0.00784388
TMEM50B	0.166173	3.06495	2.67011	0.00784439
GSG2	-0.233452	0.804542	-2.66961	0.00785602
TMEM256-PLSCR3	-0.232067	-1.50418	-2.66824	0.00788765
HNRNPA0	-0.119765	4.24955	-2.66697	0.00791699
INPPL1	-0.202608	3.82473	-2.66689	0.00791875
MED12	-0.176934	3.00063	-2.66566	0.00794743
UQCC2	0.18307	3.04548	2.6643	0.00797908
MMEL1	0.452218	-2.78483	2.66356	0.00799646
SBF2	-0.179234	1.00124	-2.66333	0.00800184
PPM1N	0.294951	-0.967725	2.66323	0.00800405
CXXC1	-0.162221	3.40931	-2.66309	0.0080074
ESCO1	-0.152505	2.471	-2.66242	0.00802321
KCNRG	0.310538	-2.29299	2.66243	0.00802395
RBM28	-0.156731	1.39024	-2.66221	0.00802817
H2AFB2	-4.3578	-2.73138	-5.2352	0.00803103
REEP5	0.117003	4.68892	2.66185	0.00803645
OGFOD2	-0.156877	-0.951091	-2.66155	0.00804352
SARS2	-0.222359	1.38794	-2.66068	0.00806399
TJAP1	-0.161826	2.50909	-2.66026	0.00807404
MECP2	-0.135734	1.59956	-2.65889	0.00810646
SNRPA1	-0.140885	3.63671	-2.65866	0.00811195
ASB1	-0.132239	1.76906	-2.65754	0.00813848
DPY19L1	-0.235025	2.91295	-2.65727	0.00814499
MCM8	-0.207331	2.01604	-2.65683	0.00815528
RAB40C	-0.177287	3.24415	-2.65679	0.0081563
CDK11A	-0.256458	0.189056	-2.65653	0.00816253
TMEM86A	0.269517	0.490263	2.6564	0.00816569
CASP8AP2	-0.170172	1.39605	-2.6554	0.0081895
GOLGA4	-0.159065	2.75513	-2.65536	0.00819035
TRIM56	-0.210568	2.60888	-2.65425	0.00821705
SRSF10	-0.108284	3.26302	-2.65423	0.00821758
PRR5-ARHGAP8	-0.362023	-3.2781	-2.65443	0.0082179
HAUS7	-0.19119	-0.789648	-2.65409	0.00822083
ERICH1	-0.190117	0.485714	-2.65365	0.00823143
IGSF9	-0.361251	3.25525	-2.65133	0.00828742
EML3	-0.14991	3.12976	-2.65108	0.00829346
NBEAL2	-0.229632	2.79119	-2.64982	0.00832384
RALBP1	-0.151061	4.16031	-2.64802	0.00836764
RPA2	0.145913	4.55439	2.64765	0.00837684
C5orf49	0.572797	-1.95421	2.64762	0.00838394
DIRC3	-0.546746	-1.7561	-2.64709	0.00839165
RREB1	-0.162455	2.02462	-2.64688	0.00839553
GPR108	0.116221	4.16096	2.64673	0.00839934
MAP3K19	0.552749	-4.65781	2.64698	0.00840026
GTF3C1	-0.161109	3.35183	-2.64614	0.00841371
DERL1	0.107022	4.04987	2.64589	0.00841987
DHX34	-0.181679	2.67831	-2.64548	0.00842978
SLC12A7	-0.294563	3.87904	-2.64479	0.00844672
CUX1	-0.175406	3.18214	-2.64285	0.00849458
ATM	-0.171803	0.888046	-2.64229	0.00850856
FXR2	-0.13206	3.27368	-2.64227	0.00850898
ZNF177	-0.365052	-6.13796	-2.64793	0.00853916
RBPMS	0.239171	1.59008	2.64066	0.00854896
ZBTB7A	-0.155162	3.07625	-2.6402	0.00856027
ZNF507	-0.174327	1.54617	-2.63996	0.00856627
RNF11	0.142013	4.90568	2.63902	0.00858976
PICK1	-0.176125	2.65198	-2.63861	0.00859991
TTN	-0.299155	-3.89258	-2.63842	0.00860478
UCP1	-0.562069	-4.09811	-2.64211	0.00861598
GTF2H3	-0.126527	3.54222	-2.63794	0.00861682
TRPV3	-0.493547	-1.7142	-2.63771	0.00862251
FAM118B	0.157918	2.19038	2.63666	0.0086488
SNRNP48	-0.154614	1.47763	-2.6366	0.00865045
MKI67	-0.26084	3.15093	-2.6362	0.00866046
RWDD2A	0.179419	0.772172	2.63544	0.00867961
TIMD4	0.498274	-2.64568	2.63553	0.00868513
TCEAL7	0.362202	-0.134609	2.63458	0.00870115
CCDC142	-0.184188	0.729424	-2.63437	0.00870646
44089	0.164452	6.29263	2.63358	0.00872653
SNX15	-0.229089	-2.44545	-2.63349	0.00872879
CEACAM1	0.386119	1.611	2.6334	0.00873117
MSRA	0.233003	0.420352	2.63159	0.00877706
ARGLU1	-0.206176	3.78941	-2.63072	0.00879925
TVP23C	-0.201697	-1.16064	-2.63039	0.00880753
KIF13A	-0.198088	2.6435	-2.63019	0.00881271
SMG1	-0.176505	1.96706	-2.62961	0.00882768
VPS53	-0.131784	1.05196	-2.62875	0.00884964
LY6G5B	-0.304235	-0.706237	-2.62867	0.0088523
RAD51D	-0.176244	0.749541	-2.62849	0.00885627
TMEM89	-0.346759	-3.7717	-2.63221	0.00885821
ACSF3	-0.157429	1.02496	-2.62798	0.00886925
NSUN2	-0.169188	4.55492	-2.6278	0.00887394
MSH6	-0.187687	3.35599	-2.62764	0.00887812
NAP1L5	0.360185	0.444899	2.6236	0.0089824
OTUD3	-0.231119	0.902267	-2.62227	0.0090172
PPP2R3B	-0.255823	-0.153645	-2.62224	0.00901787
UTP3	-0.148674	3.82936	-2.62218	0.00901944
SEMA6D	-0.524947	0.40716	-2.6216	0.00903465
ENSG00000268279	-0.321337	-2.16453	-2.62147	0.00903923
DYNC1I2	0.101341	4.1457	2.61961	0.00908659
RAB40AL	-0.390571	-4.55916	-2.62134	0.00908707
ZBTB34	-0.173247	1.1291	-2.61951	0.00908941
TUBA1A	0.308172	4.94657	2.61927	0.00909561
SOX2	-0.663043	5.26366	-2.61898	0.00910317
MINK1	-0.158539	3.95392	-2.61869	0.00911076
MKNK2	-0.208821	5.25392	-2.61767	0.00913763
RAB4A	0.138046	3.66409	2.61701	0.00915512
TREX1	-0.232666	-4.61363	-2.6162	0.00917667
SMC1A	-0.166124	3.69629	-2.61614	0.0091783
SURF6	-0.180701	3.0938	-2.61597	0.00918284
RAB12	-0.139848	4.38799	-2.61493	0.00921021
LRCH3	-0.1585	1.90182	-2.6137	0.00924308
LAT	-0.331186	-2.83289	-2.61341	0.0092514
SCAF11	-0.122834	3.10057	-2.61295	0.0092631
ZNF414	-0.169303	1.85221	-2.61286	0.00926543
NEDD1	-0.207882	2.8633	-2.61268	0.00927033
ABCD3	0.155368	2.50318	2.61179	0.00929417
MAPK8IP3	-0.276276	2.22549	-2.61141	0.0093044
NUP188	-0.159596	3.48038	-2.61019	0.00933691
SHCBP1	-0.191506	1.81504	-2.60874	0.00937602
ATOX1	0.144475	2.59573	2.60861	0.00937966
SGSM2	-0.222471	1.9993	-2.60753	0.0094089
DHX35	-0.198459	2.29529	-2.60685	0.00942721
SPATA25	-0.31906	-0.560739	-2.60671	0.0094322
ZNF282	-0.149601	3.55152	-2.60426	0.00949783
DHCR7	-0.266815	4.93441	-2.60396	0.00950591
ZCCHC17	0.130455	4.20986	2.60363	0.00951502
PCDH19	-0.730398	-0.320646	-2.60246	0.0095483
SLC22A13	-0.343492	-5.33629	-2.60321	0.00957171
HINT1	0.159406	6.41254	2.60091	0.00958954
MCM5	-0.178849	4.0016	-2.60088	0.00959059
TMEM132E	0.395503	-4.19084	2.60101	0.00959326
DPH5	0.148194	2.65323	2.60078	0.00959329
NPRL3	-0.136403	2.87764	-2.59913	0.00963886
GPR52	-0.311589	-4.74787	-2.60252	0.00964901
SAR1B	0.126958	2.05888	2.59843	0.00965829
ELOVL1	0.127517	5.19651	2.59841	0.00965868
CUL9	-0.205101	1.55992	-2.59786	0.00967403
CIB2	0.315018	2.05813	2.59766	0.00967956
ATP5O	0.14233	4.17492	2.59757	0.00968213
IL31RA	-0.55497	-2.25205	-2.59725	0.00969412
RPL15	0.145578	6.37819	2.59692	0.00970025
LARP1	-0.149597	4.68595	-2.59686	0.00970191
NSUN5	-0.173604	3.14747	-2.59129	0.00985802
CNN3	0.25998	5.51	2.59062	0.00987686
NDFIP2	0.195948	3.53543	2.59038	0.00988358
FAM76A	0.13246	1.66558	2.59036	0.00988421
CDK5R1	-0.27028	1.53984	-2.59035	0.00988444
MCIDAS	-0.380536	-1.27722	-2.59013	0.00989206
SCAF1	-0.163895	4.31203	-2.5898	0.00990013
PGS1	-0.149272	2.91035	-2.58969	0.00990328
NR2C1	-0.142292	1.41885	-2.58956	0.00990687
PIK3R4	-0.149765	3.22934	-2.58934	0.00991305
MPPED2	0.613209	-2.0172	2.5884	0.00994122
C22orf46	-0.213853	1.66044	-2.58788	0.00995474
COX7A2	0.170162	5.67548	2.58769	0.00996
CCDC57	-0.212135	1.05565	-2.58747	0.00996647
SPICE1	-0.158579	1.56466	-2.58741	0.00996815
LSS	-0.182645	3.24521	-2.58707	0.0099779
ISY1	-0.129597	2.82463	-2.58592	0.0100107
ENSG00000243696	-0.332512	-3.20367	-2.58548	0.0100232
WHAMM	-0.14844	1.73705	-2.58522	0.0100306
CLSPN	-0.255119	0.885546	-2.58381	0.0100712
GPRC5C	0.341619	1.89982	2.58347	0.0100809
TAF1	-0.16449	2.10766	-2.58271	0.0101031
GGA1	-0.148326	2.80046	-2.58259	0.0101064
HNRNPH3	-0.127754	4.44676	-2.58234	0.0101135
MCM2	-0.224871	4.85461	-2.58179	0.0101296
DDX51	-0.18342	2.01337	-2.58176	0.0101303
DDTL	-0.236947	0.503923	-2.58093	0.0101543
CTTN	-0.258945	5.2689	-2.58021	0.0101753
PPP2R3A	-0.22357	1.86641	-2.58	0.0101813
E2F4	-0.127945	4.60644	-2.57994	0.0101832
CALM2	0.155756	6.20756	2.57895	0.010212
RPL8	0.173909	9.61993	2.57817	0.0102346
BPTF	-0.171602	2.33347	-2.5774	0.0102571
MICAL3	-0.24729	0.534185	-2.57676	0.0102759
FXYD1	0.32528	-2.57786	2.57678	0.0102759
OTOGL	-0.40459	-4.85214	-2.57568	0.0103095
TMEM194A	-0.193078	3.05956	-2.57545	0.0103144
RPS10	0.183349	6.65084	2.57537	0.0103169
LTB4R	-0.360698	2.58002	-2.57513	0.0103239
SNTA1	0.225594	2.97102	2.57502	0.010327
RHOXF1	-0.458357	-3.17879	-2.57642	0.0103419
SLC5A7	-0.982686	-3.67269	-2.57695	0.0103587
PITPNM2	-0.210477	1.0724	-2.57393	0.0103591
PNPLA8	0.131819	2.92132	2.57293	0.0103888
TSC22D1	0.195527	4.27455	2.57132	0.0104366
RCCD1	-0.190347	1.94942	-2.57117	0.0104409
PIFO	0.548258	-1.27723	2.57059	0.010459
ENSG00000273088	-0.443648	-5.13305	-2.65525	0.0104595
TCTN3	0.115625	3.79879	2.57053	0.01046
MC1R	-0.292576	-0.303327	-2.57051	0.0104607
CCL14	0.515513	-3.42887	2.57037	0.0104763
CHRNA10	-0.279861	-2.41607	-2.5679	0.0105399
SREK1	-0.131494	1.53501	-2.56615	0.0105913
TMEM86B	-0.262762	-0.493715	-2.56588	0.0105994
RTEL1	-0.225559	-2.36902	-2.56566	0.010606
EFNB2	-0.278878	3.59912	-2.56543	0.0106129
MAF	-0.293007	3.15288	-2.56488	0.0106294
NFATC2IP	-0.148109	3.12906	-2.56464	0.0106367
ZNF397	-0.196535	1.43563	-2.56401	0.0106556
ZGRF1	-0.211768	-0.469502	-2.56345	0.0106726
CELSR1	-0.275137	3.76195	-2.56172	0.0107252
NPIPA1	-0.272272	-1.33031	-2.55995	0.0107792
DNMT3A	-0.190777	2.23389	-2.55965	0.0107883
EDN2	0.656458	0.791777	2.55897	0.0108133
PNCK	-0.590812	1.25514	-2.5587	0.0108176
SEC16A	-0.154979	3.61453	-2.55854	0.0108224
S100A13	0.188568	3.84816	2.5585	0.0108235
KRAS	-0.171086	3.31626	-2.55761	0.010851
FAN1	-0.163096	1.65017	-2.55701	0.0108696
VEZT	-0.107602	3.02976	-2.55657	0.0108832
SIRT3	-0.131924	1.79766	-2.55492	0.0109339
C1orf123	0.117793	2.38899	2.55462	0.0109433
CACNA1I	-0.530217	-3.17271	-2.55463	0.0109466
ASAH1	0.179468	4.84496	2.55437	0.010951
LEO1	-0.126819	3.31038	-2.55399	0.0109628
BNIP1	0.137512	1.91906	2.5539	0.0109656
RNF181	0.134764	5.76753	2.55353	0.0109772
LAMA3	-0.42727	3.18407	-2.55325	0.0109859
ENSG00000167807	-0.32261	-3.25025	-2.55326	0.0109884
MUSTN1	-0.306809	-4.30209	-2.55543	0.0110142
C9orf152	0.520617	-1.34933	2.55164	0.0110388
TMEM230	0.139991	5.31989	2.5515	0.0110406
TSR1	-0.140914	3.277	-2.55128	0.0110474
TAS2R4	-0.348758	-3.10008	-2.55114	0.0110585
PDK4	0.467701	0.617135	2.55051	0.0110716
DHX16	-0.123372	3.74578	-2.55016	0.0110825
TCF3	-0.171498	4.17246	-2.55007	0.0110853
EDC4	-0.157596	2.7857	-2.54964	0.0110986
TIMM9	0.13653	3.88276	2.54953	0.0111022
DVL3	-0.219169	5.39212	-2.5489	0.0111219
TCF20	-0.181089	3.55337	-2.54787	0.0111544
CD200R1L	-0.408142	-3.52581	-2.5489	0.0111613
PDZD9	-0.290282	-4.72175	-2.54902	0.0111744
TUFT1	-0.276512	4.06468	-2.54722	0.0111749
TRAF2	-0.179608	2.81517	-2.54704	0.0111806
PRDM10	-0.120075	0.895068	-2.54622	0.0112065
NUP98	-0.124883	3.55547	-2.54573	0.0112222
B4GALNT3	-0.40174	2.80256	-2.54537	0.0112335
NFAT5	-0.195086	1.03136	-2.54363	0.0112888
CACNA1B	-0.753086	-1.08156	-2.54281	0.0113192
CTAGE4	-0.435163	-4.00144	-2.54364	0.0113221
C14orf166	0.11545	3.70714	2.54207	0.0113387
CCDC82	-0.149888	1.57289	-2.54203	0.0113399
GPR34	0.369111	0.793192	2.54141	0.0113597
NCAPG2	-0.191898	2.56489	-2.54035	0.0113936
PRSS53	-0.315858	-1.78101	-2.53953	0.0114201
ZNF786	-0.179975	1.74187	-2.53923	0.0114297
LAS1L	-0.128365	3.17251	-2.539	0.0114372
GABARAPL2	0.145277	4.42267	2.53876	0.011445
NIPSNAP3A	0.191412	2.95543	2.53759	0.0114829
RFC5	-0.165084	3.24101	-2.53751	0.0114854
AHRR	-0.370169	-1.13648	-2.53681	0.0115081
IGF2BP2	-0.451695	3.8134	-2.53664	0.0115135
CEP350	-0.144173	1.95025	-2.53634	0.0115231
PC	-0.294765	2.58778	-2.53566	0.0115453
RPAIN	-0.161229	1.73712	-2.53449	0.0115835
SSR2	0.133467	5.20456	2.53312	0.0116281
LIME1	-0.296277	-0.1537	-2.5324	0.0116516
FAM57A	-0.200963	4.08238	-2.5323	0.0116552
HAUS3	-0.1219	1.04597	-2.53218	0.011659
ASH1L	-0.168323	2.5258	-2.53144	0.0116831
ZNF354B	-0.200337	0.733922	-2.5313	0.0116879
ZNF780B	-0.21408	0.339059	-2.53094	0.0116997
HERC1	-0.170047	1.50811	-2.53079	0.0117048
CSNK1E	-0.143759	4.56556	-2.52982	0.0117365
NSL1	0.156319	2.73718	2.52928	0.0117545
LRRC69	-0.329596	-1.56418	-2.5291	0.0117604
IKBKAP	-0.144316	3.09683	-2.52869	0.011774
CHIC1	-0.171266	0.336287	-2.52863	0.011776
MBD3	-0.174096	3.21133	-2.52845	0.0117819
UPF3B	-0.181458	3.09758	-2.52722	0.0118227
PRPF40B	-0.178564	0.399613	-2.52693	0.0118322
CEP135	-0.213674	0.543987	-2.52604	0.0118618
YPEL5	0.128239	5.07313	2.52537	0.0118843
RGS5	0.288616	2.47627	2.52513	0.0118921
CDK9	-0.120078	4.32682	-2.52453	0.0119124
DYNLT1	0.151655	4.73834	2.52442	0.0119158
PLN	0.479345	0.316565	2.52415	0.0119256
GRB10	-0.267753	2.26721	-2.52326	0.0119549
EDRF1	-0.151298	1.07989	-2.52215	0.011992
FOXM1	-0.250539	4.0903	-2.52166	0.0120087
TMEM14C	0.152069	5.98312	2.52163	0.0120096
TP53BP1	-0.161993	1.77053	-2.52149	0.0120142
BGLAP	-0.303689	-1.26223	-2.52064	0.0120437
ABCF3	-0.167799	4.42662	-2.52054	0.0120463
TRIM3	-0.159425	0.49518	-2.51851	0.012115
NXPE3	-0.254393	1.71459	-2.51815	0.0121272
DHDDS	0.128425	2.68545	2.51749	0.0121497
FXYD5	0.267375	4.55476	2.51712	0.0121623
HIP1R	-0.205162	2.78505	-2.5169	0.0121697
CLCN7	-0.152244	2.87399	-2.51641	0.0121864
SF3A2	-0.159053	4.55556	-2.51561	0.0122138
VAMP5	0.264915	4.47772	2.51497	0.0122355
ADAMTS20	-0.60915	-2.7284	-2.51505	0.0122484
SLC3A2	-0.202027	5.81446	-2.51409	0.0122658
TAS2R30	-0.357347	-5.39772	-2.51772	0.0122739
AC090154.1	-0.321292	0.449186	-2.51303	0.0123064
KANSL1	-0.143112	2.14798	-2.51252	0.0123199
RILPL1	-0.143129	1.03437	-2.51213	0.0123334
PLXNA3	-0.226868	2.11989	-2.51113	0.0123677
BDP1	-0.140139	0.968367	-2.5109	0.0123759
CDC42BPG	-0.237343	2.51408	-2.51061	0.0123857
UQCRC2	0.129973	4.81853	2.51054	0.0123883
SMDT1	0.151059	4.1326	2.51015	0.0124017
ZNF385B	0.56291	-1.72318	2.51013	0.0124046
AC110615.1	-0.289673	-4.25567	-2.50985	0.0124407
DES	0.538223	-0.13769	2.50888	0.0124464
TAS2R19	-0.302422	-2.77698	-2.50856	0.0124633
FAF1	0.126683	2.8334	2.50678	0.0125189
PAN2	-0.191327	2.37179	-2.50581	0.0125528
CHML	-0.222025	1.76808	-2.50528	0.0125714
FZR1	-0.143486	3.44496	-2.50502	0.0125804
TLR5	0.263857	1.08636	2.50476	0.0125896
LATS1	-0.124274	2.23316	-2.50472	0.0125911
DDX17	-0.134385	5.43416	-2.50416	0.0126108
CDKL5	-0.20924	-0.185939	-2.50354	0.0126325
ZNF518A	-0.165003	1.13931	-2.50292	0.0126545
RRP1	-0.15437	3.31792	-2.50291	0.012655
ENSG00000277877	-0.307403	-0.0959774	-2.50274	0.0126623
RTN2	0.221067	1.17157	2.50234	0.0126748
KRIT1	-0.151377	2.68022	-2.50194	0.0126891
ZDHHC23	-0.281984	0.498215	-2.50113	0.0127179
TFG	-0.140718	5.12908	-2.50092	0.0127251
PELI3	-0.168154	1.75623	-2.50076	0.0127309
GREB1L	-0.525976	-3.42045	-2.50056	0.0127378
UBL3	0.168866	3.06282	2.50035	0.0127453
EYS	-0.332242	-4.01452	-2.49945	0.0127773
PSMA5	0.124344	4.05611	2.49944	0.0127777
CALCOCO2	0.121119	3.32864	2.49904	0.0127921
ATAD2B	-0.153373	1.03933	-2.4988	0.0128004
PLBD2	-0.153607	4.55634	-2.49742	0.0128498
ZNF519	-0.242991	-1.80271	-2.49607	0.0128983
OTUD7B	-0.165377	1.70397	-2.49554	0.012917
CBX8	-0.174444	1.42368	-2.4955	0.0129188
NEGR1	0.408701	-3.14659	2.4953	0.0129257
PLEKHJ1	-0.142759	3.15912	-2.49451	0.0129543
SLC30A2	0.448792	-4.8608	2.49485	0.0129613
SMARCA4	-0.195512	3.95883	-2.4942	0.0129653
BTAF1	-0.158539	2.32574	-2.49324	0.0130002
DNAJC2	-0.158419	2.70982	-2.49271	0.0130192
ZXDB	-0.143236	1.21253	-2.49233	0.0130331
NODAL	-0.395255	-3.6078	-2.49256	0.0130429
NDUFV2	-0.149849	1.88682	-2.4918	0.013052
DOCK1	-0.158709	2.83036	-2.49111	0.0130771
FGFR1OP2	-0.132543	2.72834	-2.49097	0.0130822
EEF1B2	0.167087	7.04065	2.49063	0.0130946
FSD1L	-0.217712	-1.3734	-2.4906	0.0130956
BRWD1	-0.138715	1.27906	-2.49058	0.0130965
CYB5R2	-0.346116	1.69102	-2.48955	0.0131339
RPS15A	0.165564	6.01124	2.48886	0.0131591
POLR3H	-0.1398	2.97722	-2.48808	0.0131878
PIGX	-0.23775	3.78069	-2.48721	0.0132197
AFG3L2	-0.150454	3.38558	-2.48713	0.0132225
NDOR1	-0.183945	2.46169	-2.48653	0.0132446
ARL13B	-0.18756	2.10559	-2.486	0.0132639
CREG2	-0.51756	-1.67015	-2.48583	0.0132701
TARSL2	-0.173213	1.35755	-2.48559	0.0132792
MAP3K11	-0.136755	3.03302	-2.48524	0.0132918
KDM6B	-0.182868	2.90427	-2.4846	0.0133156
NECAP2	0.140153	3.68519	2.48437	0.0133241
RPL18	0.14103	7.33243	2.48404	0.0133361
ZNF746	-0.184708	1.89792	-2.48254	0.0133919
RPL23A	0.151136	6.99193	2.48246	0.0133948
ARF4	0.133616	6.14354	2.48217	0.0134055
ENSG00000259529	-0.277104	-3.21006	-2.48182	0.01342
RAMP2	0.21559	2.91882	2.48172	0.0134223
SARS	0.118398	5.01649	2.48136	0.0134357
PRPF39	-0.148254	2.29727	-2.4811	0.0134452
SULT1A3	-0.306701	-5.14901	-2.48216	0.0134453
MST1	-0.28004	-0.353588	-2.48096	0.0134503
RAD51AP2	-0.392855	-3.26441	-2.48098	0.0134619
SDHB	0.116101	4.82518	2.48004	0.0134846
KLHDC7A	0.613785	-3.01423	2.48002	0.0134986
GTPBP3	-0.188019	2.3875	-2.47925	0.0135143
XRCC5	0.118759	5.91396	2.47889	0.0135279
PCDH1	0.310252	2.12952	2.47886	0.0135289
MAMDC4	-0.342765	-0.447206	-2.47874	0.0135333
SERAC1	0.166715	0.276452	2.47867	0.0135362
INADL	-0.142073	2.23809	-2.47865	0.0135368
MAP4K2	-0.157111	2.20659	-2.47685	0.0136041
CSNK1G1	-0.140385	1.9917	-2.47672	0.0136091
UBE2G2	-0.137888	3.23734	-2.4761	0.0136325
KLHDC2	0.136703	2.18919	2.47575	0.0136456
PPHLN1	-0.100761	2.16225	-2.47573	0.0136466
RP11-315D16.2	-0.32748	-3.75071	-2.47756	0.0136605
RNPC3	-0.180636	0.333052	-2.4752	0.0136664
OTX1	-0.370811	1.28026	-2.47436	0.0136983
DUT	-0.14665	3.93656	-2.47367	0.0137242
IFNAR2	0.169053	1.96627	2.47233	0.0137752
RECQL4	-0.246635	3.09174	-2.4718	0.0137955
CAPZA2	0.169655	3.7797	2.47149	0.0138074
NDUFAF7	-0.129408	2.02369	-2.47105	0.0138241
MSANTD2	-0.184908	0.932134	-2.47102	0.0138251
HIP1	-0.186639	2.52672	-2.47076	0.0138351
GHRH	0.813815	-3.28117	2.48293	0.0138551
DOHH	-0.190334	2.39778	-2.46962	0.0138786
FKBP7	0.208589	1.42245	2.46946	0.0138846
PGBD5	-0.466006	0.115364	-2.46852	0.0139209
KLF16	-0.16189	3.07562	-2.46717	0.0139726
MRPL33	0.132915	4.40878	2.46703	0.013978
TMEM81	-0.167624	0.948015	-2.46644	0.0140009
CCDC22	-0.11315	3.33241	-2.46634	0.0140048
NPC1	-0.176927	3.1867	-2.46551	0.0140367
BRF1	-0.167602	0.346544	-2.46533	0.0140439
BANP	-0.116063	0.698791	-2.46417	0.0140887
ACACB	-0.232177	-0.739359	-2.46415	0.0140893
LBHD1	-0.198035	-0.285095	-2.46385	0.014101
C8orf44	-0.196834	0.493936	-2.46348	0.0141155
PGR	0.374837	-4.07001	2.46293	0.0141371
CST1	0.730114	2.15043	2.46309	0.0141376
PPFIBP1	-0.182201	2.60964	-2.4626	0.0141497
DDX10	-0.148555	2.03945	-2.46069	0.0142242
CYP51A1	-0.229197	0.751231	-2.46012	0.0142467
BPNT1	0.132998	3.51285	2.45949	0.0142712
RP11-1035H13.3	0.308095	-3.16455	2.45876	0.0143142
ZC3H4	-0.143903	2.89595	-2.45825	0.0143202
SLC47A2	-0.564196	-2.01283	-2.45825	0.0143202
RPL36AL	0.136027	7.25452	2.45758	0.0143465
KIAA0556	-0.161629	1.25609	-2.45719	0.014362
RP11-540D14.8	-0.377819	-4.89512	-2.46646	0.0143676
TRAIP	-0.18099	1.26985	-2.45678	0.014378
KLRG1	0.310569	-1.6921	2.45605	0.0144067
CDC7	-0.195963	2.01523	-2.45574	0.0144191
ZXDA	-0.164112	-0.2006	-2.45558	0.0144253
RPS6KA4	-0.155192	3.90582	-2.45557	0.0144258
ENSG00000275954	-0.417826	-6.95963	-2.49823	0.0144388
PPP1R14C	-0.437998	3.88661	-2.455	0.0144485
ACD	-0.135625	2.80951	-2.45489	0.0144528
POLA2	-0.16004	2.55377	-2.45396	0.0144899
PLIN4	-0.365522	-1.87628	-2.45265	0.0145419
AC108938.5	0.37407	-3.4621	2.45225	0.0145666
CDRT4	-0.314421	-2.67799	-2.45194	0.0145702
KCNC1	-0.509486	-6.15563	-2.45238	0.0145784
EIF3E	0.142716	5.65315	2.45159	0.0145843
RABAC1	0.167341	5.07937	2.45048	0.0146288
SASS6	-0.160093	1.30669	-2.45005	0.0146462
LAMTOR5	0.133753	4.53448	2.44965	0.0146622
MOB4	0.12934	2.92619	2.44956	0.0146655
MATN3	0.391161	0.321545	2.44889	0.0146927
MED22	-0.140346	2.1375	-2.4477	0.0147405
SOWAHC	-0.228377	3.61646	-2.44758	0.0147455
HELZ	-0.138398	1.81564	-2.4475	0.0147486
OR10G9	4.07828	-4.65239	4.3408	0.0147544
DUS1L	-0.163517	4.07639	-2.44729	0.0147573
SLC22A9	-0.383974	-5.35009	-2.45043	0.0147578
CDC42SE2	0.144019	3.27027	2.44661	0.0147847
FAM72A	-0.218636	-1.0912	-2.44606	0.0148069
CCDC88B	-0.277462	1.16695	-2.44582	0.0148169
NPSR1	-0.586544	-2.3718	-2.44621	0.0148321
NAB2	-0.196199	4.18138	-2.44506	0.0148478
SORL1	-0.291666	2.81539	-2.44501	0.0148494
TTC1	0.113892	4.28363	2.44468	0.0148633
EHBP1L1	-0.195943	3.5786	-2.44457	0.0148674
TNPO2	-0.157899	3.88058	-2.44401	0.0148903
CLCN5	-0.193966	0.559911	-2.44363	0.0149057
ARFIP1	0.1172	2.99154	2.44347	0.0149123
AP1G2	-0.192391	2.49438	-2.44346	0.0149126
STARD4	-0.212035	2.06798	-2.44316	0.0149251
PRR11	-0.196049	2.79789	-2.4428	0.0149395
KIF18A	-0.202206	1.41254	-2.44134	0.0149993
UVSSA	-0.219724	0.487526	-2.44132	0.0150001
COG7	-0.11396	2.68243	-2.44037	0.0150391
C2orf82	-0.271682	-1.62726	-2.43982	0.0150619
CENPI	-0.199075	1.09168	-2.43976	0.0150643
GABBR1	-0.299156	1.35706	-2.43959	0.0150714
GOLGA2	-0.152258	3.6548	-2.43949	0.0150757
PCED1A	-0.180874	3.74038	-2.43927	0.0150845
TMEM130	0.415042	-1.08548	2.43869	0.0151085
KLHL31	-0.310163	-1.82632	-2.43825	0.0151273
SREBF1	-0.197224	4.25334	-2.43792	0.0151402
CYP1A1	-0.578626	-4.82397	-2.43938	0.0151422
CH507-9B2.3	-0.31665	-1.69156	-2.43782	0.0151446
HCRTR1	-0.314873	-4.54668	-2.43784	0.0151557
FBRSL1	-0.180872	2.67782	-2.43663	0.0151936
KLHL17	-0.248771	1.17169	-2.43651	0.0151987
SPTBN5	-0.339812	-1.63565	-2.43643	0.015202
PQLC3	0.163184	3.46563	2.43631	0.0152071
CASC5	-0.192124	0.964468	-2.4355	0.0152408
ZMYM3	-0.154704	2.78305	-2.43518	0.0152541
DGKH	-0.228001	0.488043	-2.43455	0.0152802
ANKRD26	-0.171938	0.144511	-2.43443	0.0152854
PRIMA1	-0.592004	-0.228923	-2.43363	0.015321
SLC40A1	0.336112	4.35419	2.43319	0.0153369
CYB5D1	-0.157095	-1.20397	-2.4325	0.015366
YTHDC2	-0.135113	1.29572	-2.43231	0.0153738
C19orf38	0.277371	0.0564398	2.43218	0.0153794
ABL2	-0.163062	1.54657	-2.43217	0.0153797
TBL1X	-0.238352	3.10686	-2.43182	0.0153943
DPF1	-0.372126	-1.48633	-2.43143	0.0154109
ZNF653	-0.144449	0.521587	-2.43	0.0154707
ZNF777	-0.158195	2.95468	-2.4293	0.0155003
SVIL	-0.193151	3.59722	-2.42886	0.0155188
PUS7L	-0.125771	0.686808	-2.42783	0.0155626
WFDC10B	-0.437262	-2.3996	-2.42855	0.0155718
PSCA	0.623866	0.456245	2.42673	0.0156092
TAOK1	-0.131504	2.33415	-2.42665	0.0156126
EVPL	-0.316884	3.52617	-2.42652	0.0156184
TRIP13	-0.20992	3.62488	-2.42636	0.0156251
C1orf189	0.472514	-1.90299	2.42703	0.0156264
ENSG00000262730	-0.587834	-4.00826	-2.56895	0.0156779
VARS2	-0.161583	2.3605	-2.42433	0.0157117
ALG10B	-0.174381	0.122171	-2.42351	0.0157467
TMEM183A	0.142523	3.59644	2.42293	0.0157715
LSM8	-0.140767	2.27631	-2.42271	0.0157809
XAGE5	1.1827	-3.74969	2.44807	0.015813
UBC	0.0999995	7.40022	2.42098	0.0158552
NAP1L6	-0.776261	-3.35477	-2.42316	0.0158736
PRELID1	0.130401	4.55214	2.42047	0.015877
ENSG00000281855	-0.352252	0.641825	-2.42138	0.0158908
LAMA5	-0.283971	4.07377	-2.42011	0.0158929
BAIAP2L2	-0.355541	0.901158	-2.41824	0.0159735
PCCA	0.160315	1.04455	2.41809	0.01598
COMMD4	-0.12439	2.99312	-2.41804	0.0159823
LIMS3	0.425758	-6.55587	2.5501	0.0159898
A4GNT	-0.429733	-4.51937	-2.41932	0.0160152
PRPF4B	-0.123811	3.2608	-2.41727	0.0160158
RAD54L	-0.219952	2.10719	-2.41706	0.016025
CHMP3	0.104149	3.82234	2.4169	0.0160316
ACLY	-0.142032	5.2287	-2.4168	0.0160361
WDFY2	-0.165925	0.976685	-2.4162	0.0160621
NPIPB4	-0.278648	-2.33374	-2.41593	0.0160739
DEFB106B	2.71839	-2.85825	3.38508	0.0160997
RPS6KB1	-0.12235	2.41778	-2.41476	0.0161249
ZNF195	-0.15447	1.73988	-2.41467	0.0161289
FKRP	-0.157654	1.83514	-2.41378	0.016168
SLC29A2	-0.250725	2.92588	-2.41267	0.0162166
FANCC	-0.170494	0.992245	-2.4124	0.0162286
PHYH	0.198948	2.34236	2.41232	0.0162321
GRIFIN	-0.355626	-4.90621	-2.42284	0.0162369
NUP107	-0.14151	2.77334	-2.41189	0.0162509
SMC5	-0.150326	2.57075	-2.41165	0.0162613
RNASEH2C	-0.133146	2.75667	-2.41114	0.0162841
MAP3K7CL	0.212208	-0.152168	2.41047	0.0163134
ARPC5	0.12167	4.3924	2.41014	0.016328
RPS11	0.144445	9.56961	2.40988	0.0163397
WASF1	-0.311167	2.82053	-2.40928	0.0163661
TIAF1	-0.233558	-1.52666	-2.40915	0.0163719
RPS4X	0.151318	8.55415	2.40911	0.0163739
PPIP5K1	-0.154735	0.737867	-2.40867	0.0163931
LRP12	-0.287462	1.76226	-2.40835	0.0164075
HDGFRP2	-0.145827	3.63694	-2.40683	0.0164749
UBAP2L	-0.118143	4.79342	-2.40639	0.0164948
LMAN1L	0.590407	-6.62671	2.42086	0.0165018
SYN3	0.495566	-4.73732	2.40658	0.0165049
SLCO1B3	-0.825286	-2.45735	-2.40725	0.0165257
AIRE	-0.499409	-5.58529	-2.40685	0.0165347
RNF32	-0.207966	-0.452879	-2.40495	0.0165592
SLC23A3	-0.348704	-1.92472	-2.40355	0.0166226
B4GALNT4	-0.405658	2.38884	-2.40282	0.0166545
NPC2	0.185775	6.30258	2.40281	0.016655
APBB3	-0.221553	1.14581	-2.40244	0.0166718
ZNF84	-0.171588	1.31425	-2.40242	0.0166724
MTG2	-0.132475	2.50521	-2.40236	0.016675
TRIML1	-0.678182	-4.8499	-2.41145	0.0166824
CHORDC1	-0.167869	1.74934	-2.40218	0.0166831
GTSE1	-0.205559	2.32021	-2.40177	0.0167019
MACF1	-0.198513	2.18866	-2.40173	0.0167038
C16orf93	-0.245429	-1.92132	-2.4014	0.0167187
MMS22L	-0.164787	0.0873651	-2.4006	0.0167546
UBN2	-0.16267	0.766032	-2.40032	0.0167674
PSMB1	0.131808	6.30785	2.40012	0.0167765
44076	0.110744	5.70582	2.39957	0.0168014
RNASE2	0.347981	-0.258978	2.39846	0.0168516
SH3D21	-0.248071	0.780485	-2.39824	0.0168615
TONSL	-0.230665	2.12869	-2.39763	0.0168896
RGS7BP	0.454219	-3.7178	2.39697	0.0169415
ADAM20	-0.354924	-4.76114	-2.39637	0.0169625
SLC35G5	-0.330865	-4.42971	-2.39708	0.0169724
CDC25A	-0.208429	1.48108	-2.39527	0.016997
RWDD1	0.113341	2.82878	2.39525	0.0169981
C20orf196	0.175728	1.7499	2.39504	0.0170076
RPL9	0.194703	6.74495	2.39474	0.0170212
RC3H2	-0.117753	2.30508	-2.39468	0.0170243
OR5M11	-0.437725	-3.68487	-2.39889	0.0170398
CMPK1	0.120091	5.14537	2.3943	0.0170418
MRPL38	-0.162092	1.20768	-2.39424	0.0170444
PAXBP1	-0.162495	1.87629	-2.39381	0.0170641
NMBR	0.386287	-5.19051	2.39897	0.0170688
ENSG00000272442	-0.299063	-4.13673	-2.3933	0.0170933
VPS13A	-0.174482	0.527528	-2.39277	0.0171119
MTERF2	-0.176498	1.11596	-2.39266	0.0171172
PDSS2	0.123682	2.12969	2.39207	0.0171444
ARMC5	-0.157898	1.48046	-2.39056	0.0172142
ZNF462	-0.272741	0.986173	-2.39036	0.0172235
CDHR2	-0.317629	-3.59593	-2.39015	0.0172338
TRIM68	-0.174829	1.64273	-2.38992	0.0172437
PPT1	0.17294	6.04713	2.38811	0.0173278
AKTIP	0.130854	1.84225	2.38807	0.0173296
RNH1	-0.122067	4.53001	-2.38802	0.0173321
CARD18	-0.66167	-1.4411	-2.3902	0.0173338
KIAA1549	-0.389643	0.638398	-2.38788	0.0173383
BPI	0.411376	-5.37263	2.38827	0.0173499
TRMT12	0.126572	2.83811	2.38753	0.0173549
SLC35A1	0.153104	2.09004	2.38736	0.0173629
C1GALT1C1	0.132208	3.67394	2.38705	0.0173774
EIF3A	-0.126849	5.13753	-2.38673	0.0173921
RSRP1	-0.226397	2.39671	-2.38657	0.0173997
FPR1	0.369284	1.60663	2.38595	0.0174287
GPATCH4	-0.146795	3.04186	-2.38557	0.0174466
ENSG00000254732	-0.334546	-1.74507	-2.38505	0.0174829
GAN	-0.193814	0.646679	-2.38463	0.0174905
ZNF783	-0.196502	1.36089	-2.38386	0.0175265
SPATA5	-0.139326	0.455914	-2.38343	0.017547
CRABP2	0.448816	5.60585	2.383	0.0175674
ANKRD23	-0.289463	-2.17364	-2.38298	0.0175681
UBE2D3	0.0988488	4.56416	2.38255	0.0175886
SMIM1	0.278734	0.0349688	2.38208	0.0176106
ATRAID	0.132669	5.98683	2.38164	0.0176314
PCNXL2	-0.17441	0.471402	-2.38068	0.0176767
PLA2G12A	0.115729	2.31378	2.38031	0.0176944
AHNAK	-0.237399	5.28284	-2.38029	0.0176952
PLEKHG3	-0.227984	2.43537	-2.38025	0.0176972
ABCC5	-0.35988	4.33937	-2.37969	0.0177237
ZXDC	-0.155298	2.57568	-2.37849	0.0177812
TFEB	0.183686	1.51835	2.37843	0.0177837
CRYBB2	-0.370967	-2.37538	-2.37835	0.0178073
USP42	-0.126655	1.63168	-2.37789	0.0178093
DDB2	-0.150033	2.94012	-2.37748	0.0178291
KCTD20	0.121582	3.83421	2.37714	0.0178452
NUDT1	-0.16867	3.69727	-2.37676	0.0178635
TUBGCP5	-0.143548	1.7567	-2.37673	0.0178649
UROD	0.131056	4.05127	2.37654	0.0178739
DOCK7	-0.132517	1.75127	-2.3763	0.0178855
DISC1	-0.258841	-1.19554	-2.37594	0.0179027
MYH3	-0.303688	-1.72645	-2.37531	0.0179329
DOCK6	-0.160687	1.9243	-2.3753	0.0179334
TCF7L2	-0.142794	2.34521	-2.37465	0.0179649
RBFOX3	-0.469385	-5.75684	-2.37438	0.0179906
CLDN23	0.278848	0.956041	2.37288	0.0180498
SMIM12	0.112659	2.12038	2.3728	0.018054
HUWE1	-0.15737	4.06047	-2.37262	0.0180624
GPRC5D	-0.40801	1.11204	-2.37248	0.0180693
CSN3	-1.46976	-2.81919	-2.38756	0.0180936
COX19	-0.141237	1.54911	-2.37188	0.0180985
RFX1	-0.133851	1.74876	-2.37171	0.0181063
APLNR	0.328514	1.01363	2.37102	0.0181397
GOLGB1	-0.160238	3.51214	-2.37067	0.0181571
TMEM261	0.175532	3.2691	2.37064	0.0181584
ENSG00000260300	-0.256562	-3.89432	-2.37044	0.0181724
RNASEH1	-0.11963	3.10648	-2.36991	0.0181939
ZBTB37	-0.174273	-0.565359	-2.36955	0.0182111
PPP1R12A	-0.0947025	2.48323	-2.36908	0.0182344
AGO2	-0.162187	2.45761	-2.36798	0.0182879
SCO1	-0.108256	1.48956	-2.36635	0.0183675
KCNJ8	0.254552	1.50004	2.36551	0.0184087
ST6GAL1	0.330353	2.85392	2.36484	0.018442
SMCO2	-0.319952	-1.78475	-2.36439	0.0184647
B2M	0.239688	9.0713	2.36423	0.018472
RGS18	0.327241	-1.03381	2.36416	0.0184752
CREBBP	-0.161974	2.87996	-2.36328	0.0185186
WDR62	-0.245712	1.06246	-2.36198	0.0185827
NAPA	0.116579	3.59032	2.36183	0.0185903
PCBD1	0.160434	4.85406	2.36178	0.0185931
VSIG1	-0.352613	-1.24729	-2.3614	0.0186117
TMEM161B	-0.127472	0.338477	-2.36124	0.0186195
DNMBP	-0.170834	2.14468	-2.36101	0.018631
SMARCC2	-0.143656	3.35824	-2.36074	0.0186447
BBS12	0.191838	0.113988	2.35944	0.0187093
DTL	-0.202284	2.60615	-2.35922	0.01872
TSR3	-0.115565	4.97586	-2.35793	0.0187847
UFC1	0.130621	5.12491	2.35764	0.0187988
LRRFIP2	-0.108037	1.90845	-2.35713	0.0188245
FTSJ2	-0.114627	3.72774	-2.35666	0.018848
USP10	-0.118343	4.08088	-2.35624	0.0188691
AOC2	-0.301722	-1.11605	-2.35612	0.0188751
THUMPD2	-0.131485	1.83512	-2.35604	0.0188792
GSAP	-0.232365	1.19122	-2.35549	0.0189067
MCOLN3	-0.442853	-0.270024	-2.35525	0.0189186
OXSR1	-0.106727	3.16059	-2.35513	0.0189248
CAMKK1	-0.219171	0.689421	-2.35501	0.018931
GCNT4	0.285031	-1.20195	2.35459	0.0189521
SIRT7	-0.162707	2.33368	-2.35372	0.018996
PPP1R12C	-0.167897	2.75339	-2.35202	0.0190819
ODF2	-0.139313	3.04187	-2.3516	0.0191034
PLA2G3	-0.582863	-0.25597	-2.35161	0.0191124
EIF3J	-0.110221	4.62012	-2.35113	0.0191272
SETD4	-0.154629	1.29556	-2.3504	0.0191641
WNT3	-0.275956	0.373013	-2.34999	0.019185
ADRBK1	-0.125486	4.36689	-2.3499	0.0191898
FLYWCH1	-0.177128	2.49067	-2.34986	0.0191919
FAM183B	-0.375927	-4.41286	-2.35092	0.0192286
MAP2K7	-0.135168	2.9643	-2.34858	0.0192568
MCM3	-0.165523	5.26426	-2.34779	0.0192974
ZFP2	0.262066	-2.54269	2.34681	0.0193476
NAP1L4	-0.109812	4.84428	-2.34678	0.0193493
TRMT11	-0.137445	2.16548	-2.34555	0.0194122
USP40	-0.182124	2.05394	-2.34545	0.0194175
CENPT	-0.17679	2.35268	-2.34513	0.0194343
DHRS3	0.256564	4.98467	2.34451	0.0194659
MZF1	-0.207193	1.20766	-2.34398	0.0194934
ACKR2	0.363073	-2.55512	2.3436	0.0195131
C4orf32	0.229672	-0.256899	2.34356	0.0195152
SAA2-SAA4	0.578382	-1.03582	2.34384	0.0195281
LRIT2	-0.469048	-5.54983	-2.34787	0.0195311
C19orf68	-0.21529	1.04445	-2.34237	0.0195767
HEATR5B	-0.124223	2.15978	-2.34234	0.0195784
ARR3	-0.267436	-2.92144	-2.34204	0.0195965
SLC19A1	-0.164284	1.12012	-2.34185	0.0196039
TAC4	-0.302424	-2.42556	-2.34152	0.0196298
RPL7A	0.153582	8.76328	2.34095	0.0196503
FAM46B	0.392539	1.15264	2.34015	0.0196922
PCSK7	-0.144698	0.148138	-2.33988	0.0197062
LCAT	-0.238504	0.930461	-2.33988	0.0197062
MCM7	-0.170441	5.56709	-2.33909	0.0197475
SELO	-0.16703	3.6237	-2.33797	0.019806
VN1R1	-0.306638	-1.57265	-2.33527	0.0199488
SUPT6H	-0.137275	3.74104	-2.33505	0.0199594
RPS26	0.185252	5.84848	2.33498	0.019963
FBXL18	-0.181125	0.588728	-2.33496	0.0199643
GALR1	0.681155	-8.08452	2.34818	0.0200317
COG6	0.129916	1.66474	2.33347	0.020043
PCDHA10	0.439702	-4.90655	2.33274	0.0200905
CIRBP	-0.147011	4.57857	-2.3313	0.0201578
ATP5SL	0.11614	3.40211	2.33082	0.0201833
HACL1	0.145006	2.24498	2.33009	0.0202225
PFKL	-0.132795	4.52841	-2.32979	0.0202384
MUTYH	-0.159206	1.93725	-2.32958	0.0202498
SPAG6	0.632274	-2.81066	2.3297	0.0202531
OR6C70	-0.646453	-2.29512	-2.33712	0.0202822
TAF1A	-0.146313	1.46206	-2.32761	0.0203548
GPR113	-0.231512	-2.80121	-2.32758	0.0203568
TANK	0.112875	2.85104	2.32754	0.0203588
FOXRED1	-0.137469	2.36906	-2.32747	0.0203625
C17orf107	-0.244092	-0.0737341	-2.32579	0.0204528
TAZ	-0.143893	2.62267	-2.32523	0.0204831
PPIAL4D	-0.307417	-4.51735	-2.34593	0.0205081
AGAP6	-0.221048	0.807622	-2.32461	0.0205163
XCR1	0.403179	-2.18046	2.32426	0.0205362
CHMP4A	-0.156299	0.574138	-2.32395	0.0205522
ATG9B	-0.351746	-0.533195	-2.32394	0.0205527
WT1	0.458012	-1.93781	2.32387	0.0205602
METTL17	-0.15028	2.96516	-2.32356	0.0205731
MID1IP1	-0.156506	3.8619	-2.32334	0.0205851
TXLNG	-0.144559	2.60206	-2.32264	0.0206232
AXL	0.263035	2.81978	2.32238	0.0206371
KCNIP2	-0.279485	-1.4738	-2.32207	0.0206543
GTF3A	0.155648	4.91428	2.32196	0.0206603
RNF207	-0.306707	0.446464	-2.3217	0.0206744
FAM72D	-0.261532	-1.43722	-2.32157	0.0206815
CHST8	0.514635	-3.80418	2.32057	0.0207574
ENO2	-0.269153	4.31507	-2.31992	0.0207711
ENSG00000255339	-0.306942	-4.9235	-2.32087	0.0207828
COQ2	-0.13925	2.18621	-2.31946	0.0207963
RSU1	0.137942	3.73655	2.31938	0.0208007
AOX1	0.349009	-0.965327	2.31932	0.0208046
FAM153B	-0.564209	-5.149	-2.3196	0.0208098
VEGFA	-0.222902	3.8438	-2.31803	0.0208745
RFK	0.172651	2.43012	2.31787	0.0208835
FBXW8	-0.137688	1.9554	-2.3167	0.0209475
EIF2B5	-0.168596	4.17354	-2.31668	0.0209488
NOL8	-0.128999	2.13996	-2.31646	0.020961
STK16	0.117395	2.66806	2.31574	0.0210004
INTS12	0.0979297	2.14801	2.31572	0.0210015
EPB42	-0.27349	-6.04934	-2.31615	0.0210124
PPRC1	-0.136304	3.39189	-2.31531	0.021024
ENSG00000256950	-0.261229	-3.37586	-2.31521	0.0210331
CXorf49B	-0.446677	-6.17318	-2.36851	0.0210611
CCDC154	-0.387246	-2.37185	-2.31413	0.0210905
GMFB	0.129857	3.0129	2.31338	0.0211308
GPR146	-0.207009	-1.50281	-2.31334	0.0211329
SUV420H1	-0.129192	2.53281	-2.31327	0.0211371
MED18	0.124493	2.7732	2.31316	0.0211433
C9orf173	-0.393366	-3.05297	-2.31333	0.0211528
SERPINB11	-0.787605	-2.10757	-2.31191	0.0212638
KIAA1875	-0.414704	-2.59936	-2.31087	0.0212714
PRCP	0.153921	3.17472	2.31024	0.0213057
IFT81	-0.152107	0.902401	-2.30968	0.0213369
RBM5	-0.13539	2.44776	-2.30946	0.021349
44166	-0.516548	-3.34383	-2.3087	0.021405
TSR2	-0.125149	5.04159	-2.30738	0.0214658
MTCH1	0.0990652	6.09074	2.30736	0.0214671
NELL1	-0.868681	-2.13104	-2.30744	0.0214874
C8G	-0.304335	-0.983929	-2.30617	0.0215349
MAFK	-0.201887	2.81856	-2.30604	0.0215411
SPRN	-0.23992	0.16643	-2.30494	0.0216032
ANKRD13B	-0.291842	1.76711	-2.30396	0.0216587
MAP4K4	-0.149336	3.70271	-2.30388	0.0216633
CCER1	-0.612967	-6.04317	-2.31824	0.0216812
GABARAP	0.118	4.33079	2.30339	0.0216912
RASIP1	0.285582	0.999775	2.30318	0.0217027
MROH7-TTC4	-0.363883	-6.65577	-2.30471	0.0217364
AGAP10	-0.269501	-0.154774	-2.30249	0.021742
PPP1R3E	-0.216505	0.959361	-2.30242	0.0217462
C10orf113	-0.375187	-4.29564	-2.31	0.021838
ENSG00000260729	-0.344876	-4.88285	-2.30062	0.021869
NUDT7	0.251952	0.318329	2.30004	0.0218818
CRYBG3	-0.20645	0.817171	-2.29874	0.0219559
EPYC	0.569645	-2.84376	2.29931	0.0219564
GSK3B	-0.132677	3.56532	-2.29868	0.0219594
TAS2R31	-0.302755	-2.69547	-2.29889	0.0219628
THOC2	-0.126201	2.65777	-2.2979	0.0220044
CDCA7L	-0.233224	3.09115	-2.29771	0.0220149
MINOS1	0.110647	2.26339	2.29739	0.0220338
ACTG2	0.358794	1.36049	2.29706	0.0220527
SCML2	-0.418792	-0.683538	-2.29653	0.0220828
VKORC1	0.129251	3.79473	2.29642	0.0220891
ACOT4	0.256806	0.0802016	2.29605	0.0221109
LEPROT	0.138761	4.21859	2.29545	0.0221452
FAM71F1	-0.580818	-3.55869	-2.29613	0.0221524
SPATA6L	0.244019	-2.20044	2.29469	0.0221891
FLT3	0.383226	-2.99526	2.29441	0.0222065
AES	0.121901	5.76488	2.29425	0.0222145
C11orf84	-0.149975	3.73499	-2.29408	0.0222245
GINS2	-0.209832	2.78987	-2.29407	0.0222251
HPS4	-0.141049	2.29997	-2.29374	0.0222441
ZC3H7B	-0.152268	3.61702	-2.29374	0.0222445
ARFRP1	-0.162761	2.33035	-2.29369	0.0222473
ZNF169	-0.186636	-0.961484	-2.29353	0.0222567
TSC2	-0.150817	2.65375	-2.29254	0.0223138
PLK4	-0.16799	1.57247	-2.29188	0.0223522
AKAP1	-0.155203	3.81642	-2.29179	0.0223576
PRKRA	0.114696	3.67903	2.29144	0.022378
CADM3	0.467701	-1.69006	2.29067	0.0224237
SERTM1	-0.625885	-3.74891	-2.29153	0.022467
CAPN10	-0.17581	1.08723	-2.28975	0.0224768
OR51B4	-0.74445	-3.52727	-2.29954	0.0225191
TIFA	0.157777	2.02497	2.28899	0.0225213
TMEM231	0.239676	0.47476	2.28874	0.0225359
FABP9	-0.363278	-3.26472	-2.29302	0.0225706
ADRM1	-0.109355	6.01185	-2.288	0.0225794
ABHD17C	-0.185005	3.93748	-2.28788	0.0225863
LRP8	-0.273288	1.64904	-2.28779	0.0225913
CATSPER3	-0.216122	-2.32618	-2.28756	0.0226053
SCD	-0.245613	6.56872	-2.2874	0.0226141
DPEP1	0.431525	-1.64979	2.28738	0.0226163
FAM111A	-0.174743	2.30451	-2.28707	0.022634
HP1BP3	-0.124622	4.60314	-2.28706	0.0226345
TAAR5	5.36315	-3.40866	4.77068	0.022652
ZBTB39	-0.16513	1.35787	-2.28671	0.0226549
DUSP11	0.112781	3.41699	2.28625	0.022682
KSR1	-0.207809	1.46331	-2.28442	0.02279
DIAPH3	-0.180453	0.610624	-2.28442	0.0227902
FOCAD	0.202453	1.78486	2.28371	0.0228323
RIF1	-0.12151	1.82878	-2.28286	0.022883
DTX3	-0.186047	2.82462	-2.28271	0.0228916
TSPAN2	0.345327	0.010519	2.28186	0.0229424
COPS4	0.116987	3.39267	2.28173	0.0229503
THRAP3	-0.0940873	4.97229	-2.28132	0.0229742
TRIM73	-0.317246	-4.71815	-2.28103	0.0229929
WNK2	-0.458221	1.18282	-2.28077	0.0230072
SLC5A3	-0.164884	1.82459	-2.28074	0.023009
WTAP	0.106119	4.19937	2.28041	0.0230289
ATN1	-0.156759	5.53569	-2.28028	0.0230367
AP4E1	-0.120597	1.20297	-2.27936	0.0230916
STAR	-0.516949	-0.996389	-2.27932	0.0230959
SETD1A	-0.14033	2.78538	-2.27908	0.023108
PPFIA1	-0.23412	2.86491	-2.27906	0.0231094
SLC44A4	0.485624	1.31869	2.27888	0.0231203
FAM184B	-0.364088	-3.53807	-2.27886	0.0231235
CT62	-0.410255	-4.95034	-2.28013	0.0231259
DLG2	0.314531	-2.76931	2.27795	0.0231762
ZNF212	-0.127923	2.65976	-2.27787	0.0231807
CCNL1	-0.201012	3.55901	-2.27757	0.0231988
FKSG54	-0.308216	-3.02413	-2.28052	0.0231997
ZC3H11A	-0.125582	3.81801	-2.27602	0.0232926
ZFYVE27	-0.123133	2.74721	-2.2759	0.0232993
EGR2	-0.298906	2.03765	-2.27579	0.0233062
IQCA1	-0.388829	0.433942	-2.27573	0.0233096
ATP6V1E1	0.116838	5.52765	2.27536	0.0233323
RHOU	0.287912	1.7093	2.27508	0.0233489
HDAC8	-0.102476	1.66604	-2.27377	0.0234283
ZCCHC8	-0.103657	1.61457	-2.27357	0.0234408
MIS18A	-0.152004	3.34238	-2.27324	0.0234606
FGF22	-0.308296	-4.95167	-2.27431	0.023464
LRAT	-0.505064	-1.94102	-2.27158	0.0235652
MAGEB17	-0.654697	-3.55482	-2.27278	0.0235903
SLC16A3	-0.225203	3.61897	-2.2709	0.0236028
SAP18	0.112471	4.75936	2.27084	0.0236067
ACAD9	-0.122818	3.8528	-2.2707	0.023615
VWDE	-0.522431	-1.17206	-2.27072	0.0236152
TRRAP	-0.175842	2.79344	-2.27067	0.0236173
CKAP5	-0.148877	4.05708	-2.27027	0.0236414
NDC80	-0.199072	2.47382	-2.27003	0.0236559
MKRN3	-0.69234	-1.86482	-2.27048	0.0236571
COL17A1	-0.593747	4.36914	-2.26952	0.0236876
BBS5	-0.169009	0.160366	-2.26921	0.0237061
HCN3	-0.235561	0.395283	-2.26911	0.0237125
CABS1	-1.00416	-4.62033	-2.31168	0.0237147
FMO3	0.464546	1.45895	2.26869	0.0237385
CCDC130	-0.152798	2.8719	-2.26804	0.0237781
HELB	-0.169605	-0.54586	-2.26766	0.0238016
EHBP1	-0.165505	2.99748	-2.26736	0.0238197
PTTG1IP	0.117209	6.08256	2.26703	0.0238405
SLC25A45	-0.195194	-0.259601	-2.26676	0.0238569
FBXO6	0.167271	3.3639	2.26653	0.0238714
FBXL13	0.302564	-2.47023	2.26637	0.0238807
OGT	-0.176955	3.63192	-2.26601	0.0239031
CHKB	-0.217254	0.653884	-2.26578	0.0239176
SFXN5	-0.157262	0.443487	-2.26542	0.0239398
C6orf57	0.178377	2.79202	2.26528	0.0239485
FAM222A	-0.30688	0.572462	-2.26512	0.0239579
ZNF23	-0.184525	-2.65173	-2.26486	0.0239745
GAP43	-0.544695	-0.672096	-2.2647	0.0239858
ZNF740	-0.118379	2.17067	-2.26453	0.0239945
LGALS3	0.190496	6.29179	2.26444	0.0240001
MRPS33	0.147666	2.76808	2.2642	0.0240153
PAICS	-0.172315	4.50557	-2.264	0.0240278
ANLN	-0.194232	3.54649	-2.26381	0.0240395
KRT12	0.430256	-4.85141	2.26608	0.0240484
FAM21C	-0.123282	2.09163	-2.26353	0.0240564
ACSBG2	-0.285178	-4.62749	-2.26358	0.0240623
GLP1R	0.427842	-4.82546	2.26467	0.024064
PPTC7	-0.12323	3.48987	-2.26303	0.024088
DRD4	-0.284665	-0.7289	-2.26294	0.0240941
CRYBB1	0.287773	-1.60286	2.26289	0.0240982
SMC2	-0.171536	2.73827	-2.26275	0.024105
HARS2	-0.104909	3.08899	-2.26237	0.0241289
NOP56	-0.140443	4.85341	-2.26208	0.0241466
ASB16	-0.265819	-0.95346	-2.26118	0.0242031
RNF43	-0.206376	2.24314	-2.26073	0.0242307
SMAP2	0.18154	3.82557	2.2607	0.0242327
TFE3	-0.100261	4.09453	-2.26065	0.0242362
ARHGEF1	-0.163597	3.59648	-2.26027	0.0242595
PSMC6	0.117132	3.40343	2.26009	0.0242708
GOLGA1	-0.120098	2.15066	-2.26008	0.0242717
PLEKHA1	-0.168439	1.78519	-2.26005	0.0242736
UNG	-0.13821	4.80565	-2.25865	0.0243611
PTEN	0.196379	2.48731	2.25853	0.0243686
GPR125	-0.173786	1.96644	-2.25833	0.0243815
NASP	-0.158123	3.81781	-2.25828	0.0243846
EHMT1	-0.146079	2.03758	-2.25807	0.0243974
RANBP10	-0.118448	2.19658	-2.25799	0.0244028
SLC12A8	-0.210605	2.62995	-2.25704	0.024462
C9orf66	0.320866	-3.45847	2.25702	0.0244687
DNAJC13	-0.131753	2.89158	-2.25683	0.0244755
PPP1R8	0.0930625	4.13141	2.25596	0.0245301
WNT7A	-0.595912	-1.89475	-2.25605	0.0245348
IFNA16	2.98738	-4.16738	3.03809	0.0245363
ARHGEF11	-0.139497	3.03128	-2.2557	0.0245465
ZBTB14	-0.100911	2.08903	-2.25454	0.0246204
TBX4	0.35644	-0.266502	2.25431	0.0246345
LARS2	-0.111434	1.9853	-2.25427	0.0246372
PRC1	-0.176847	3.7578	-2.25421	0.0246413
ASXL2	-0.1194	2.1168	-2.25418	0.024643
SH3RF2	-0.349709	1.55733	-2.25417	0.0246433
FAM83G	-0.207499	2.60333	-2.25411	0.0246473
NOSIP	0.131998	3.32121	2.25398	0.0246557
TM4SF19	-0.430088	-0.134152	-2.25379	0.0246678
NR2C2	-0.122569	1.70428	-2.25344	0.02469
RBM6	-0.173103	2.91892	-2.25285	0.0247274
ART4	0.44891	-4.33607	2.25296	0.0247322
B3GNT4	-0.264148	-0.824378	-2.2518	0.0247941
DICER1	-0.1321	2.57682	-2.2516	0.0248067
DCTPP1	0.169091	4.90619	2.25152	0.0248122
TCAF2	-0.224704	-0.0938182	-2.25127	0.0248279
SPAG5	-0.210375	3.01001	-2.25116	0.024835
SSU72	0.103406	4.09783	2.25107	0.0248408
GNL3L	-0.160295	2.38856	-2.25105	0.0248422
CLDN24	-0.453825	-3.36346	-2.25516	0.0248449
TAGLN	0.284173	5.03849	2.25057	0.0248729
IFI27	0.432023	5.0172	2.25046	0.0248795
DSP	-0.243582	6.55082	-2.24927	0.0249556
FBLN5	0.274084	1.83968	2.2491	0.0249666
CDC45	-0.209913	3.36258	-2.24894	0.0249767
DNA2	-0.184273	1.24082	-2.24852	0.0250039
EPT1	-0.186161	3.43332	-2.24822	0.025023
MTBP	-0.165128	0.25304	-2.24822	0.0250234
ZNF280C	-0.184794	1.10244	-2.24735	0.0250793
TRMT10B	-0.164744	1.47074	-2.24593	0.0251704
KATNAL1	-0.162062	0.358648	-2.24566	0.0251882
CBLC	-0.312707	4.18808	-2.24538	0.0252061
NBPF11	-0.208393	-0.0345113	-2.24489	0.0252376
SP8	-0.623915	-2.63014	-2.24503	0.025274
RPL29	0.128941	7.60958	2.244	0.0252952
GBP6	-0.628664	3.48376	-2.24297	0.025362
NXF1	-0.110216	3.60386	-2.24256	0.0253888
DYTN	-0.430747	-5.68569	-2.25181	0.0254457
CKLF	0.179422	2.42408	2.24157	0.0254532
GET4	-0.132202	-0.0546292	-2.24142	0.0254629
SGTA	-0.104676	4.49247	-2.24126	0.0254736
MED17	-0.108373	1.46783	-2.24004	0.025553
ZNF491	0.27903	-2.26724	2.23951	0.0255888
C12orf42	-0.34833	-4.03286	-2.23954	0.0255924
USP19	-0.10462	3.22805	-2.23923	0.0256065
FRG2C	-0.4827	-5.59484	-2.24455	0.0256393
KIF15	-0.188381	1.2746	-2.23833	0.0256653
SDC4	0.220891	6.54905	2.23823	0.0256717
NUDT13	-0.182646	-0.517645	-2.23805	0.025684
CLHC1	-0.185216	-0.413314	-2.23788	0.0256951
ZNF841	-0.207184	1.18283	-2.2376	0.0257133
TXNDC12	0.0965477	4.73481	2.23689	0.0257601
SULT1C4	0.385963	-1.31354	2.23658	0.0257802
OBFC1	0.140844	3.55309	2.23635	0.0257954
CEP170B	-0.204529	3.658	-2.23621	0.0258047
P3H2	-0.424662	2.84672	-2.23618	0.0258071
GGPS1	0.098366	3.23074	2.23616	0.0258079
LHX4-AS1	-0.120612	2.50196	-2.23615	0.0258086
MYO10	-0.238658	3.09696	-2.23533	0.0258627
AGO3	-0.130313	0.150539	-2.23431	0.0259304
CAPZB	0.100862	6.16306	2.23403	0.0259489
MAGEE2	-0.497802	-4.43583	-2.23531	0.0259689
FBXL19	-0.178019	2.84	-2.23345	0.0259871
ZW10	-0.123076	3.15892	-2.23223	0.0260684
SS18L1	-0.167811	2.10779	-2.23214	0.0260745
C3orf49	-0.223185	-3.93895	-2.23189	0.0260992
CLEC17A	0.40035	-2.61534	2.23176	0.0261048
[truncated: 900 more rows]

## Sheet: Stable3
ONTOLOGY	ID	Description	GeneRatio	BgRatio	pvalue	p.adjust	qvalue	geneID	Count
BP	GO:0006260	DNA replication	102/2446	274/18670	2.52018e-24	1.50253e-20	1.37204e-20	POLG/DDX11/TICRR/RBM14/CHTF18/THOC1/POLQ/E2F7/RAD9A/CDAN1/POLE/FEN1/CHAF1A/GEN1/BRCA2/ATG7/PIF1/ING5/ATRX/HRAS/POLD1/BLM/ATAD5/EME2/DBF4B/E4F1/BRCA1/RECQL5/BRIP1/ORC6/POLA1/TSPYL2/INO80/RFC4/WIZ/SLX4/TIPIN/RRM1/HUS1/CDT1/POLG2/MRE11/IGHMBP2/CHEK1/EME1/TIMELESS/RPA4/CHAF1B/TOP3A/RFWD3/ESCO1/MCM8/RPA2/ATM/MSH6/TREX1/SMC1A/MCM5/MCIDAS/CLSPN/MCM2/RTEL1/NUP98/RFC5/RPAIN/CDK9/FAF1/DNAJC2/DUT/RECQL4/CDC…	102
BP	GO:0008380	RNA splicing	130/2446	469/18670	1.37526e-17	4.09965e-14	3.7436e-14	PTBP1/SFPQ/LUC7L/PABPN1/THOC1/HNRNPM/SF1/LSM2/U2AF1/SART1/ACIN1/CELF1/DAZAP1/TRA2B/RBM19/HNRNPA2B1/RBM10/SART3/SRRM2/FUS/LUC7L3/METTL3/SRRT/RBM41/HNRNPD/CLK2/AKAP17A/KHDC4/SFSWAP/CLASRP/DDX5/HNRNPU/RBM25/CACTIN/CHERP/HNRNPH1/SNRNP70/SRSF1/RBM4B/DNAJC8/CCAR1/KHSRP/PNN/CDK13/ARL6IP4/DDX47/TARDBP/SF3B4/CLK3/SUGP2/PRPF3/DHX38/DDX42/ZNF326/RBM15/CPSF7/PDCD7/ZNF638/NSRP1/DDX39B/GEMIN4/RBM39/POLR2A/HNRN…	130
BP	GO:0006261	DNA-dependent DNA replication	62/2446	153/18670	2.10549e-17	4.1843e-14	3.8209e-14	POLG/DDX11/TICRR/CHTF18/THOC1/POLQ/E2F7/POLE/FEN1/GEN1/BRCA2/ATG7/ATRX/POLD1/BLM/ATAD5/EME2/DBF4B/RECQL5/ORC6/POLA1/INO80/RFC4/WIZ/TIPIN/CDT1/POLG2/MRE11/EME1/TIMELESS/RPA4/RFWD3/RPA2/MSH6/SMC1A/MCM5/MCM2/RTEL1/RFC5/RPAIN/CDK9/RECQL4/CDC7/POLA2/MMS22L/TONSL/RNASEH1/MCM3/MCM7/GINS2/HELB/CDC45/DNA2/MCM4/LIG1/SENP2/CDC6/UPF1/BOD1L1/RECQL/PNKP/REV3L	62
BP	GO:0000724	double-strand break repair via homologous recombination	57/2446	134/18670	2.87493e-17	4.28508e-14	3.91293e-14	SFPQ/POLQ/XRCC2/FEN1/GEN1/BRCA2/FUS/NSMCE2/BLM/BRCA1/RECQL5/FANCB/XRCC3/INO80/MRNIP/FIGNL1/SLX4/RAD52/KLHL15/HUS1/MRE11/MUS81/HUS1B/SMCHD1/CHEK1/TIMELESS/RPA4/RFWD3/MCM8/RPA2/ATM/RAD51D/MCM5/MCM2/RTEL1/FAN1/TP53BP1/RECQL4/CDC7/RAD54L/SMC5/MMS22L/TONSL/SHLD1/MCM3/MCM7/GINS2/RIF1/HELB/CDC45/SLX1A/NABP1/MCM4/RECQL/H2AX/RAD54B/REV3L	57
BP	GO:0000725	recombinational repair	57/2446	135/18670	4.3482e-17	5.18479e-14	4.7345e-14	SFPQ/POLQ/XRCC2/FEN1/GEN1/BRCA2/FUS/NSMCE2/BLM/BRCA1/RECQL5/FANCB/XRCC3/INO80/MRNIP/FIGNL1/SLX4/RAD52/KLHL15/HUS1/MRE11/MUS81/HUS1B/SMCHD1/CHEK1/TIMELESS/RPA4/RFWD3/MCM8/RPA2/ATM/RAD51D/MCM5/MCM2/RTEL1/FAN1/TP53BP1/RECQL4/CDC7/RAD54L/SMC5/MMS22L/TONSL/SHLD1/MCM3/MCM7/GINS2/RIF1/HELB/CDC45/SLX1A/NABP1/MCM4/RECQL/H2AX/RAD54B/REV3L	57
BP	GO:0006310	DNA recombination	92/2446	292/18670	1.52349e-16	1.51384e-13	1.38237e-13	RBM14/SFPQ/THOC1/PSMC3IP/POLQ/XRCC2/NFRKB/FEN1/GEN1/BRCA2/FUS/PIF1/NSMCE2/BLM/ATAD5/PAXIP1/EME2/BRCA1/RECQL5/BRIP1/FANCB/XRCC3/APEX2/MSH5/INO80/MRNIP/BCL11B/FIGNL1/SLX4/RAD52/KLHL15/HUS1/MRE11/IGHMBP2/MUS81/NSD2/HUS1B/SMCHD1/CHEK1/EME1/TIMELESS/SMC6/DCAF1/RPA4/REC114/HDAC10/RFWD3/MCM8/RPA2/ATM/RAD51D/MSH6/TREX1/MCM5/MCM2/RTEL1/FAN1/TCF3/RPAIN/TP53BP1/XRCC5/RECQL4/PGBD5/CDC7/TRIP13/RAD54L/SMC5/MMS…	92
BP	GO:0006302	double-strand break repair	79/2446	248/18670	1.08691e-14	9.25739e-12	8.4534e-12	DDX11/SFPQ/POLQ/XRCC2/FEN1/GEN1/BRCA2/FUS/TENT4A/MTA1/NSMCE2/BLM/PAXIP1/EME2/BRCA1/RECQL5/BRIP1/PIAS4/FANCB/POLA1/HERC2/KDM2A/XRCC3/INO80/MRNIP/FIGNL1/SLX4/RAD52/KLHL15/CDCA5/HUS1/MRE11/MUS81/NSD2/HUS1B/SMCHD1/CHEK1/EME1/TIMELESS/RPA4/RFWD3/MCM8/RPA2/ATM/ZBTB7A/RAD51D/MCM5/MCM2/RTEL1/FAN1/FOXM1/TP53BP1/XRCC5/RECQL4/CDC7/TRIP13/RAD54L/SMC5/MMS22L/TONSL/SHLD1/MCM3/MCM7/GINS2/RIF1/HELB/CDC45/DNA2/SL…	79
BP	GO:0071103	DNA conformation change	92/2446	327/18670	3.1162e-13	2.24507e-10	2.05009e-10	DDX11/CHTF18/POLQ/ACIN1/CDAN1/CHAF1A/HNRNPA2B1/SART3/PIF1/TOP3B/TENT4A/NCAPD3/KAT6B/ATRX/HELLS/CHD7/BLM/AKAP8/CENPO/GTF2H5/RECQL5/BRIP1/CHD2/TSPYL2/H3-3A/INO80/RFC4/CHD1/CDCA5/MRE11/IGHMBP2/SMCHD1/CHAF1B/TOP3A/CABIN1/H2AB2/MCM8/TTN/GTF2H3/NAP1L5/TREX1/MCM5/MCM2/RTEL1/NCAPG2/RFC5/ASH1L/XRCC5/RECQL4/CENPI/KNL1/UBC/RAD54L/DDB2/MCM3/NAP1L4/CENPT/MCM7/GINS2/HP1BP3/MIS18A/HELB/SMC2/NASP/CDC45/DNA2/UBB/…	92
BP	GO:0032508	DNA duplex unwinding	45/2446	110/18670	3.38908e-13	2.24507e-10	2.05009e-10	DDX11/CHTF18/POLQ/PIF1/ATRX/CHD7/BLM/GTF2H5/RECQL5/BRIP1/CHD2/INO80/RFC4/CHD1/MRE11/IGHMBP2/MCM8/GTF2H3/TREX1/MCM5/MCM2/RTEL1/RFC5/XRCC5/RECQL4/UBC/DDB2/MCM3/MCM7/GINS2/HELB/CDC45/DNA2/UBB/CHD1L/MCM4/RUVBL1/UBA52/RECQL/GTF2H2/CHD8/RAD54L2/RAD54B/DHX30/DHX9	45
BP	GO:0000075	cell cycle checkpoint	69/2446	216/18670	4.49812e-13	2.59089e-10	2.36588e-10	TICRR/THOC1/E2F7/RAD9A/DOT1L/KNTC1/GEN1/RPS6/HRAS/BLM/PIDD1/EME2/BCL2L1/BRCA1/BRIP1/CENPF/PTPN11/XRCC3/WEE1/MRNIP/USP28/CDK5RAP2/TIPIN/BUB1B/HUS1/MAPK14/CDT1/PEA15/MRE11/MUS81/ARID3A/HUS1B/CHEK1/EME1/INTS3/TIMELESS/DDX39B/RPA4/RFWD3/RPA2/ATM/NSUN2/TREX1/CLSPN/E2F4/TP53BP1/FZR1/TAOK1/TRIP13/GTSE1/DTL/NDC80/FBXO6/CDC45/DNA2/ZW10/CDK5RAP3/NABP1/ATR/TOPBP1/CNOT8/LCMT1/CDC6/TPR/STK33/EP300/MAD1L1/HMGA…	69
BP	GO:0032392	DNA geometric change	47/2446	119/18670	4.78024e-13	2.59089e-10	2.36588e-10	DDX11/CHTF18/POLQ/HNRNPA2B1/PIF1/ATRX/CHD7/BLM/GTF2H5/RECQL5/BRIP1/CHD2/INO80/RFC4/CHD1/MRE11/IGHMBP2/MCM8/GTF2H3/TREX1/MCM5/MCM2/RTEL1/RFC5/XRCC5/RECQL4/UBC/RAD54L/DDB2/MCM3/MCM7/GINS2/HELB/CDC45/DNA2/UBB/CHD1L/MCM4/RUVBL1/UBA52/RECQL/GTF2H2/CHD8/RAD54L2/RAD54B/DHX30/DHX9	47
BP	GO:0044839	cell cycle G2/M phase transition	79/2446	266/18670	7.04713e-13	3.50125e-10	3.19717e-10	CEP290/TICRR/CEP152/CEP164/CEP250/KIF14/CIT/PCNT/SKP1/CLASP1/PKMYT1/BLM/ATAD5/PAXIP1/AKAP8/DBF4B/CNTRL/BRCA1/CEP72/SFI1/CENPF/BRD4/PSME1/WEE1/MRNIP/CEP131/CDK5RAP2/HUS1/CEP192/CENPJ/MRE11/HUS1B/CHEK1/PSMC5/MECP2/HAUS7/ATM/DYNC1I2/TUBA1A/NEDD1/CLSPN/HAUS3/CSNK1E/CEP135/FOXM1/FZR1/LATS1/PSMA5/CDC7/TAOK1/GTSE1/PSMB1/CDC25A/PPP1R12A/DTL/ODF2/FBXL18/PLK4/CKAP5/PSMC6/CDK5RAP3/YWHAG/PPME1/TOPBP1/PSMB8/D…	79
BP	GO:0016569	covalent chromatin modification	118/2446	474/18670	1.61194e-12	7.39262e-10	6.75058e-10	RBM14/SFPQ/DOT1L/RESF1/SART3/BRCA2/HDAC4/HSF4/EP400/ZNF335/UHRF1/SKP1/KMT2A/KAT6B/MTA1/ING5/KMT2B/DNMT1/ATRX/KMT2D/HELLS/JARID2/PAXIP1/KDM3A/AKAP8/PHF8/SETD1B/CHTOP/SETD6/BRCA1/BAZ1B/YEATS2/TET3/FLCN/BRD1/KDM4B/KDM5C/KDM2A/BRD4/KAT2A/NAA40/HCFC1/MEN1/CHD1/TAF6L/EZH2/SUV39H1/USP36/NSD2/TAF12/KMT2C/BAZ2A/CHEK1/SIN3B/DCAF1/HDAC10/MBD1/PRDM4/MYSM1/HASPIN/CXXC1/MECP2/ATM/TAF1/DNMT3A/SIRT3/LEO1/ASH1L/M…	118
BP	GO:1902749	regulation of cell cycle G2/M phase transition	67/2446	213/18670	2.1796e-12	9.28197e-10	8.47584e-10	CEP290/TICRR/CEP152/CEP164/CEP250/KIF14/PCNT/SKP1/CLASP1/BLM/ATAD5/PAXIP1/DBF4B/CNTRL/BRCA1/CEP72/SFI1/CENPF/BRD4/PSME1/MRNIP/CEP131/CDK5RAP2/HUS1/CEP192/CENPJ/MRE11/HUS1B/CHEK1/PSMC5/MECP2/HAUS7/ATM/DYNC1I2/TUBA1A/NEDD1/CLSPN/HAUS3/CSNK1E/CEP135/FZR1/PSMA5/CDC7/TAOK1/GTSE1/PSMB1/CDC25A/DTL/ODF2/PLK4/CKAP5/PSMC6/CDK5RAP3/YWHAG/TOPBP1/PSMB8/DCTN2/CEP78/CDC6/AKAP9/HMGA2/CSNK1D/PRKAR2B/USP47/CDC25B/…	67
BP	GO:0019083	viral transcription	59/2446	177/18670	2.99647e-12	1.191e-09	1.08756e-09	RPS3A/RPS18/POM121C/RPS6/RPL10A/AAAS/RPL32/RPS29/RPL39/POM121/TARDBP/TFAP4/RPS5/RPS14/CHD1/RPL10/RPS8/RPL21/POLR2A/NUP188/RPL15/RPL8/RPS10/NUP98/CDK9/SMARCA4/RPS15A/RPL18/RPL23A/NUP107/RPS11/RPS4X/RPL9/RPL7A/RPS26/RPL29/SUPT4H1/RPL27/GTF2F1/NUP85/RPS3/RPL28/SEC13/RPL5/UBA52/RPS13/TPR/EP300/NUP37/HMGA2/NUP153/NELFA/RPL13A/POLR2G/RPSA/NUP214/RANBP2/REST/DHX9	59
BP	GO:0000070	mitotic sister chromatid segregation	53/2446	151/18670	3.94742e-12	1.47091e-09	1.34316e-09	GEN1/CENPE/KIF14/TENT4A/NCAPD3/NUMA1/ATRX/NSMCE2/HNRNPU/ESPL1/AKAP8/MSTO1/POGZ/CENPF/INCENP/XRCC3/INO80/KIF18B/CDK5RAP2/BUB1B/CDCA5/KIF23/CDT1/DIS3L2/CHMP2B/HASPIN/ATM/TTN/SMC1A/NSL1/KIF18A/TRIP13/SMC5/CHMP4A/NDC80/SMC2/PRC1/SPAG5/ZW10/LCMT1/AKAP8L/CDC6/KIF4A/SMC4/NCAPD2/CENPK/CHMP4B/TPR/NAA50/MAD1L1/KPNB1/NCAPH/ANAPC1	53
BP	GO:0033044	regulation of chromosome organization	92/2446	342/18670	5.09504e-12	1.78686e-09	1.63168e-09	DDX11/SFPQ/FEN1/RESF1/HNRNPA2B1/GEN1/CENPE/SART3/PIF1/ZNF335/HNRNPD/KMT2A/KMT2B/NUMA1/DNMT1/ATRX/NSMCE2/JARID2/HNRNPU/PAXIP1/ESPL1/KDM3A/AKAP8/PHF8/TINF2/CHTOP/BRCA1/NAT10/CENPF/FLCN/BRD4/XRCC3/H3-3A/KAT2A/NAA40/SLX4/CDK5RAP2/BUB1B/CDCA5/CDT1/MRE11/CHEK1/MECP2/ATM/MKI67/SMG1/MCM2/RTEL1/CDK9/ATAD2B/XRCC5/PPHLN1/RPS6KA4/ACD/SREBF1/TRIP13/SMC5/PAXBP1/MAP2K7/SUPT6H/VEGFA/RIF1/SETD1A/HDAC8/NDC80/OGT/G…	92
BP	GO:0006401	RNA catabolic process	102/2446	397/18670	7.27032e-12	2.40809e-09	2.19895e-09	RPS3A/RPS18/HNRNPM/LSM2/FEN1/RBM10/RPS6/METTL3/TENT4A/HNRNPD/RPL10A/EIF4G1/DDX5/HNRNPU/TNRC6A/TNRC6B/KHSRP/RPL32/SLC11A1/PSME1/RPS29/RPL39/PATL1/TARDBP/RPS5/STK31/RPS14/RPL10/MAPK14/RPS8/RPL21/DROSHA/DIS3L2/PKP3/NANOS3/ANP32A/PSMC5/HNRNPA0/DHX34/ATM/FXR2/SMG1/RPL15/LARP1/RPL8/RPS10/EDC4/IGF2BP2/UPF3B/PAN2/PSMA5/RPS15A/RPL18/RPL23A/EIF3E/UBC/RNASEH2C/RPS11/RPS4X/PSMB1/RNASE2/RPL9/RNH1/RNASEH1/AGO2…	102
BP	GO:1903311	regulation of mRNA metabolic process	88/2446	324/18670	8.42874e-12	2.5689e-09	2.3458e-09	SLTM/PTBP1/PABPN1/HNRNPM/SAFB/CELF1/DAZAP1/TRA2B/RBM19/HNRNPA2B1/RBM10/SART3/SAFB2/METTL3/CPSF6/TENT4A/HNRNPD/SFSWAP/EIF4G1/DDX5/HNRNPU/TNRC6A/TNRC6B/RBM25/SNRNP70/SRSF1/RBM4B/KHSRP/SLC11A1/PSME1/TARDBP/SF3B4/RBM15/MAPK14/CPSF7/PKP3/NANOS3/NSRP1/ANP32A/PSMC5/HNRNPA0/CDK11A/SRSF10/DHX34/FXR2/ZBTB7A/LARP1/SREK1/LEO1/NUP98/IGF2BP2/CDK9/DDX17/PSMA5/UBC/PSMB1/RBFOX3/AGO2/SUPT6H/CIRBP/RBM5/THRAP3/WTAP/…	88
BP	GO:0000375	RNA splicing, via transesterification reactions	99/2446	382/18670	8.61758e-12	2.5689e-09	2.3458e-09	PTBP1/SFPQ/LUC7L/PABPN1/HNRNPM/SF1/LSM2/U2AF1/SART1/CELF1/DAZAP1/TRA2B/RBM19/HNRNPA2B1/RBM10/SART3/SRRM2/FUS/LUC7L3/METTL3/SRRT/RBM41/HNRNPD/KHDC4/SFSWAP/DDX5/HNRNPU/RBM25/CACTIN/CHERP/HNRNPH1/SNRNP70/SRSF1/RBM4B/DNAJC8/CCAR1/KHSRP/PNN/CDK13/SF3B4/PRPF3/DHX38/DDX42/RBM15/CPSF7/PDCD7/NSRP1/DDX39B/GEMIN4/POLR2A/HNRNPA0/SNRPA1/SRSF10/ZBTB7A/SNRNP48/SCAF11/DHX35/ISY1/HNRNPH3/SREK1/DHX16/NUP98/UPF3B/P…	99
BP	GO:0019080	viral gene expression	61/2446	191/18670	1.02082e-11	2.89816e-09	2.64646e-09	RPS3A/PTBP1/RPS18/POM121C/RPS6/RPL10A/AAAS/RPL32/RPS29/RPL39/POM121/TARDBP/TFAP4/RPS5/RPS14/CHD1/RPL10/RPS8/RPL21/POLR2A/NUP188/RPL15/RPL8/RPS10/NUP98/CDK9/SMARCA4/RPS15A/RPL18/RPL23A/NUP107/RPS11/RPS4X/RPL9/EIF3A/RPL7A/RPS26/RPL29/SUPT4H1/RPL27/GTF2F1/NUP85/RPS3/RPL28/SEC13/RPL5/UBA52/RPS13/TPR/EP300/NUP37/HMGA2/NUP153/NELFA/RPL13A/POLR2G/RPSA/NUP214/RANBP2/REST/DHX9	61
BP	GO:0010389	regulation of G2/M transition of mitotic cell cycle	62/2446	196/18670	1.0972e-11	2.97341e-09	2.71517e-09	CEP290/TICRR/CEP152/CEP164/CEP250/KIF14/PCNT/SKP1/CLASP1/BLM/DBF4B/CNTRL/BRCA1/CEP72/SFI1/CENPF/BRD4/PSME1/MRNIP/CEP131/CDK5RAP2/HUS1/CEP192/CENPJ/MRE11/HUS1B/PSMC5/MECP2/HAUS7/ATM/DYNC1I2/TUBA1A/NEDD1/CLSPN/HAUS3/CSNK1E/CEP135/PSMA5/CDC7/TAOK1/PSMB1/CDC25A/DTL/ODF2/PLK4/CKAP5/PSMC6/CDK5RAP3/YWHAG/TOPBP1/PSMB8/DCTN2/CEP78/CDC6/AKAP9/HMGA2/CSNK1D/PRKAR2B/USP47/CDC25B/ACTR1A/ALMS1	62
BP	GO:0000377	RNA splicing, via transesterification reactions with bulged adenosine as nucleophile	98/2446	379/18670	1.26494e-11	3.14233e-09	2.86942e-09	PTBP1/SFPQ/LUC7L/PABPN1/HNRNPM/SF1/LSM2/U2AF1/SART1/CELF1/DAZAP1/TRA2B/RBM19/HNRNPA2B1/RBM10/SART3/SRRM2/FUS/LUC7L3/METTL3/SRRT/RBM41/HNRNPD/KHDC4/SFSWAP/DDX5/HNRNPU/RBM25/CACTIN/CHERP/HNRNPH1/SNRNP70/SRSF1/RBM4B/DNAJC8/CCAR1/PNN/CDK13/SF3B4/PRPF3/DHX38/DDX42/RBM15/CPSF7/PDCD7/NSRP1/DDX39B/GEMIN4/POLR2A/HNRNPA0/SNRPA1/SRSF10/ZBTB7A/SNRNP48/SCAF11/DHX35/ISY1/HNRNPH3/SREK1/DHX16/NUP98/UPF3B/PRPF40B…	98
BP	GO:0000398	mRNA splicing, via spliceosome	98/2446	379/18670	1.26494e-11	3.14233e-09	2.86942e-09	PTBP1/SFPQ/LUC7L/PABPN1/HNRNPM/SF1/LSM2/U2AF1/SART1/CELF1/DAZAP1/TRA2B/RBM19/HNRNPA2B1/RBM10/SART3/SRRM2/FUS/LUC7L3/METTL3/SRRT/RBM41/HNRNPD/KHDC4/SFSWAP/DDX5/HNRNPU/RBM25/CACTIN/CHERP/HNRNPH1/SNRNP70/SRSF1/RBM4B/DNAJC8/CCAR1/PNN/CDK13/SF3B4/PRPF3/DHX38/DDX42/RBM15/CPSF7/PDCD7/NSRP1/DDX39B/GEMIN4/POLR2A/HNRNPA0/SNRPA1/SRSF10/ZBTB7A/SNRNP48/SCAF11/DHX35/ISY1/HNRNPH3/SREK1/DHX16/NUP98/UPF3B/PRPF40B…	98
BP	GO:0051052	regulation of DNA metabolic process	107/2446	429/18670	1.57941e-11	3.76657e-09	3.43945e-09	DDX11/TICRR/CHTF18/THOC1/POLQ/E2F7/CDAN1/RESF1/HNRNPA2B1/BRCA2/FUS/ATG7/PIF1/HNRNPD/KMT2A/DNMT1/ATRX/HRAS/BLM/HNRNPU/ATAD5/PAXIP1/DBF4B/TINF2/BRCA1/RECQL5/NAT10/FANCB/FLCN/TSPYL2/INO80/MRNIP/RFC4/WIZ/FIGNL1/MEN1/SLX4/TIPIN/RAD52/KLHL15/HUS1/CDT1/MRE11/NSD2/SMCHD1/CHEK1/TIMELESS/SH2B1/NPPC/DDX39B/HDAC10/MBD1/ESCO1/MECP2/RPA2/ATM/SMG1/MSH6/SMC1A/MCIDAS/RTEL1/RFC5/MBD3/CDK9/FOXM1/TP53BP1/FAF1/CBX8/D…	107
BP	GO:0000086	G2/M transition of mitotic cell cycle	72/2446	247/18670	1.93702e-11	4.3975e-09	4.01558e-09	CEP290/TICRR/CEP152/CEP164/CEP250/KIF14/CIT/PCNT/SKP1/CLASP1/PKMYT1/BLM/DBF4B/CNTRL/BRCA1/CEP72/SFI1/CENPF/BRD4/PSME1/WEE1/MRNIP/CEP131/CDK5RAP2/HUS1/CEP192/CENPJ/MRE11/HUS1B/PSMC5/MECP2/HAUS7/ATM/DYNC1I2/TUBA1A/NEDD1/CLSPN/HAUS3/CSNK1E/CEP135/FOXM1/LATS1/PSMA5/CDC7/TAOK1/PSMB1/CDC25A/PPP1R12A/DTL/ODF2/FBXL18/PLK4/CKAP5/PSMC6/CDK5RAP3/YWHAG/PPME1/TOPBP1/PSMB8/DCTN2/LCMT1/CEP78/CDC6/AKAP9/SKP2/HMG…	72
BP	GO:0000819	sister chromatid segregation	60/2446	189/18670	1.99149e-11	4.3975e-09	4.01558e-09	DDX11/SFPQ/FEN1/GEN1/CENPE/KIF14/TENT4A/NCAPD3/NUMA1/ATRX/NSMCE2/HNRNPU/ESPL1/AKAP8/MSTO1/POGZ/CENPF/INCENP/XRCC3/INO80/KIF18B/CDK5RAP2/BUB1B/CDCA5/KIF23/CDT1/MRE11/DIS3L2/CHMP2B/HASPIN/ESCO1/ATM/TTN/SMC1A/NSL1/LATS1/KIF18A/TRIP13/SMC5/CHMP4A/HDAC8/NDC80/SMC2/PRC1/SPAG5/ZW10/LCMT1/AKAP8L/CDC6/KIF4A/SMC4/NCAPD2/CENPK/CHMP4B/TPR/NAA50/MAD1L1/KPNB1/NCAPH/ANAPC1	60
BP	GO:0016570	histone modification	111/2446	454/18670	2.4826e-11	5.28616e-09	4.82706e-09	RBM14/SFPQ/DOT1L/SART3/BRCA2/HDAC4/HSF4/EP400/ZNF335/UHRF1/SKP1/KMT2A/KAT6B/MTA1/ING5/KMT2B/DNMT1/ATRX/KMT2D/JARID2/PAXIP1/KDM3A/AKAP8/PHF8/SETD1B/CHTOP/SETD6/BRCA1/BAZ1B/YEATS2/TET3/FLCN/BRD1/KDM4B/KDM5C/KDM2A/BRD4/KAT2A/NAA40/HCFC1/MEN1/TAF6L/EZH2/SUV39H1/USP36/NSD2/TAF12/KMT2C/BAZ2A/CHEK1/SIN3B/DCAF1/HDAC10/PRDM4/MYSM1/HASPIN/CXXC1/MECP2/ATM/TAF1/SIRT3/LEO1/ASH1L/MBD3/CDK9/KANSL1/CBX8/KDM6B/RP…	111
BP	GO:0044786	cell cycle DNA replication	32/2446	71/18670	4.05666e-11	8.33992e-09	7.61562e-09	E2F7/POLE/FEN1/BRCA2/ATRX/POLD1/ATAD5/DBF4B/POLA1/INO80/RFC4/WIZ/TIPIN/CDT1/MRE11/RPA2/MSH6/SMC1A/MCM5/MCM2/RTEL1/RFC5/CDC7/POLA2/MCM3/MCM7/CDC45/DNA2/MCM4/LIG1/SENP2/UPF1	32
BP	GO:0006402	mRNA catabolic process	93/2446	364/18670	8.51621e-11	1.69246e-08	1.54547e-08	RPS3A/RPS18/HNRNPM/LSM2/RBM10/RPS6/METTL3/TENT4A/HNRNPD/RPL10A/EIF4G1/DDX5/HNRNPU/TNRC6A/TNRC6B/KHSRP/RPL32/SLC11A1/PSME1/RPS29/RPL39/PATL1/TARDBP/RPS5/RPS14/RPL10/MAPK14/RPS8/RPL21/DIS3L2/PKP3/NANOS3/ANP32A/PSMC5/HNRNPA0/DHX34/ATM/FXR2/SMG1/RPL15/LARP1/RPL8/RPS10/EDC4/IGF2BP2/UPF3B/PAN2/PSMA5/RPS15A/RPL18/RPL23A/EIF3E/UBC/RPS11/RPS4X/PSMB1/RPL9/RNH1/AGO2/RPL7A/RPS26/CIRBP/THRAP3/PSMC6/RPL29/AGO3…	93
BP	GO:0050684	regulation of mRNA processing	47/2446	137/18670	1.57404e-10	3.02724e-08	2.76433e-08	SLTM/PTBP1/PABPN1/SAFB/CELF1/DAZAP1/TRA2B/RBM19/HNRNPA2B1/RBM10/SART3/SAFB2/CPSF6/SFSWAP/DDX5/HNRNPU/RBM25/SNRNP70/SRSF1/RBM4B/SF3B4/RBM15/CPSF7/NSRP1/CDK11A/SRSF10/ZBTB7A/SREK1/LEO1/NUP98/CDK9/DDX17/RBFOX3/SUPT6H/CIRBP/RBM5/THRAP3/WTAP/SAP18/U2AF2/SRSF2/SRSF9/RNPS1/RBM4/PTCD2/REST/DHX9	47
BP	GO:0140014	mitotic nuclear division	73/2446	264/18670	2.07181e-10	3.86005e-08	3.52481e-08	KNTC1/GEN1/CENPE/KIF14/TENT4A/NCAPD3/CLASP1/NUMA1/ATRX/NSMCE2/PKMYT1/HNRNPU/ESPL1/AKAP8/AAAS/MSTO1/POGZ/CENPF/RHOA/CEP97/INCENP/XRCC3/CDK13/INO80/KIF18B/CDK5RAP2/BUB1B/CDCA5/CEP192/KIF23/CDT1/DIS3L2/CHMP2B/CHEK1/L3MBTL1/SH2B1/HASPIN/ATM/TTN/MKI67/SMC1A/CUL9/SPICE1/NSL1/KIF18A/GOLGA2/TRIP13/SMC5/SIRT7/CHMP4A/NDC80/ANLN/SMC2/PRC1/SPAG5/MTBP/ZW10/LCMT1/AKAP8L/CDC6/KIF4A/SMC4/NCAPD2/CENPK/CHMP4B/TPR/…	73
BP	GO:0097711	ciliary basal body-plasma membrane docking	37/2446	95/18670	2.28532e-10	4.1288e-08	3.77022e-08	CEP290/CEP152/TTBK2/CEP164/CEP250/PCNT/CLASP1/CNTRL/CEP72/SFI1/CEP97/CEP83/FBF1/CEP131/CDK5RAP2/CEP192/CENPJ/HAUS7/DYNC1I2/TUBA1A/NEDD1/TCTN3/HAUS3/CSNK1E/CEP135/ODF2/PLK4/CKAP5/YWHAG/DCTN2/TCTN2/CEP78/AKAP9/CSNK1D/PRKAR2B/ACTR1A/ALMS1	37
BP	GO:1901990	regulation of mitotic cell cycle phase transition	106/2446	444/18670	3.06689e-10	5.37788e-08	4.91082e-08	CEP290/TICRR/CEP152/E2F7/KNTC1/CEP164/CDK10/GEN1/CENPE/CEP250/KIF14/PKD1/PCNT/SKP1/CLASP1/EIF4G1/NSMCE2/BLM/ATAD5/ESPL1/PIDD1/DBF4B/CNTRL/BRCA1/CEP72/SFI1/CENPF/BRD4/XRCC3/PSME1/WEE1/INO80/MRNIP/TFAP4/RPTOR/CEP131/CDK5RAP2/BUB1B/CDCA5/HUS1/CEP192/CDT1/CENPJ/EZH2/MRE11/ARID3A/HUS1B/PSMC5/RFWD3/MECP2/HAUS7/RPA2/ATM/DYNC1I2/TUBA1A/NEDD1/CLSPN/E2F4/HAUS3/CSNK1E/CEP135/FZR1/PSMA5/CDC7/CYP1A1/TAOK1/TRI…	106
BP	GO:0043484	regulation of RNA splicing	46/2446	135/18670	3.18216e-10	5.42058e-08	4.94981e-08	PTBP1/CELF1/DAZAP1/TRA2B/RBM19/HNRNPA2B1/RBM10/SART3/FUS/CLK2/AKAP17A/SFSWAP/DDX5/HNRNPU/RBM25/HNRNPH1/SNRNP70/SRSF1/RBM4B/SF3B4/CLK3/ZNF326/RBM15/NSRP1/POLR2A/SRSF10/ZBTB7A/SREK1/NUP98/DDX17/AHNAK/RBFOX3/RPS26/CIRBP/RBM5/THRAP3/WTAP/SAP18/U2AF2/SRSF2/SRSF9/RNPS1/RPS13/RBM4/TMBIM6/REST	46
BP	GO:0000380	alternative mRNA splicing, via spliceosome	32/2446	76/18670	3.53856e-10	5.86025e-08	5.3513e-08	PTBP1/SFPQ/HNRNPM/CELF1/TRA2B/RBM19/RBM10/SART3/SFSWAP/DDX5/HNRNPU/RBM25/SRSF1/RBM4B/CDK13/RBM15/NSRP1/SRSF10/ZBTB7A/SREK1/DDX17/RBFOX3/RBM5/THRAP3/WTAP/SAP18/SRSF2/SRSF9/RNPS1/RBM4/REST/DHX9	32
BP	GO:0045047	protein targeting to ER	42/2446	118/18670	3.99174e-10	6.43209e-08	5.87348e-08	RPS3A/RPS18/RPS6/SPCS1/RPL10A/TRAM1/RPL32/RPS29/RPL39/RPS5/RPS14/RPL10/RPS8/SSR3/RPL21/RPL15/RPL8/RPS10/RPS15A/RPL18/RPL23A/RPS11/RPS4X/RPL9/RPL7A/RPS26/CHMP4A/RPL29/SGTA/RPL27/RPS3/RPL28/RPL5/UBA52/GET3/CHMP4B/RPS13/RPL13A/RPSA/SRP9/HSPA5/SPCS3	42
BP	GO:0000184	nuclear-transcribed mRNA catabolic process, nonsense-mediated decay	42/2446	120/18670	7.25704e-10	1.13859e-07	1.03971e-07	RPS3A/RPS18/RPS6/RPL10A/EIF4G1/RPL32/RPS29/RPL39/RPS5/RPS14/RPL10/RPS8/RPL21/DHX34/SMG1/RPL15/RPL8/RPS10/UPF3B/RPS15A/RPL18/RPL23A/EIF3E/RPS11/RPS4X/RPL9/RPL7A/RPS26/RPL29/RPL27/SMG7/SECISBP2/RPS3/RPL28/RNPS1/RPL5/UBA52/RPS13/UPF1/RPL13A/RPSA/SMG5	42
BP	GO:0031570	DNA integrity checkpoint	50/2446	157/18670	8.16641e-10	1.24841e-07	1.13999e-07	TICRR/THOC1/E2F7/RAD9A/DOT1L/BLM/PIDD1/EME2/BRCA1/BRIP1/PTPN11/MRNIP/USP28/TIPIN/HUS1/MAPK14/CDT1/PEA15/MRE11/MUS81/ARID3A/HUS1B/CHEK1/EME1/TIMELESS/DDX39B/RPA4/RFWD3/RPA2/ATM/TREX1/CLSPN/E2F4/TP53BP1/FZR1/TAOK1/GTSE1/DTL/FBXO6/CDC45/DNA2/CDK5RAP3/ATR/TOPBP1/CNOT8/CDC6/STK33/EP300/HMGA2/H2AX	50
BP	GO:0098813	nuclear chromosome segregation	71/2446	262/18670	9.58767e-10	1.42904e-07	1.30493e-07	DDX11/SFPQ/FEN1/GEN1/CENPE/KIF14/TENT4A/NCAPD3/CDC42/NUMA1/ATRX/NSMCE2/HNRNPU/ESPL1/AKAP8/EME2/BRIP1/MSTO1/POGZ/CENPF/INCENP/XRCC3/INO80/SUN1/SLX4/KIF18B/CDK5RAP2/BUB1B/CDCA5/KIF23/CDT1/MRE11/MUS81/DIS3L2/CHMP2B/EME1/HASPIN/ESCO1/ATM/TTN/SMC1A/SPICE1/NSL1/LATS1/KIF18A/KNL1/TRIP13/SMC5/CHMP4A/HDAC8/NDC80/SMC2/PRC1/SPAG5/ZW10/LCMT1/AKAP8L/CDC6/KIF4A/SMC4/NCAPD2/SHOC1/CENPK/CHMP4B/TPR/NAA50/MAD1L1/K…	71
BP	GO:0051298	centrosome duplication	29/2446	67/18670	1.0752e-09	1.5635e-07	1.42771e-07	RBM14/CEP152/GEN1/CEP295/BRCA2/BRCA1/CEP72/XRCC3/KAT2A/KIAA0753/CEP131/CDK5RAP2/CEP192/CENPJ/CCNF/CNTROB/CHMP2B/SPICE1/CEP135/SASS6/CHMP3/CHORDC1/WDR62/PLK4/CKAP5/CHMP4B/XPO1/MDM1/ALMS1	29
BP	GO:0072599	establishment of protein localization to endoplasmic reticulum	42/2446	122/18670	1.29617e-09	1.83995e-07	1.68015e-07	RPS3A/RPS18/RPS6/SPCS1/RPL10A/TRAM1/RPL32/RPS29/RPL39/RPS5/RPS14/RPL10/RPS8/SSR3/RPL21/RPL15/RPL8/RPS10/RPS15A/RPL18/RPL23A/RPS11/RPS4X/RPL9/RPL7A/RPS26/CHMP4A/RPL29/SGTA/RPL27/RPS3/RPL28/RPL5/UBA52/GET3/CHMP4B/RPS13/RPL13A/RPSA/SRP9/HSPA5/SPCS3	42
BP	GO:0033260	nuclear DNA replication	27/2446	60/18670	1.40218e-09	1.94414e-07	1.7753e-07	POLE/FEN1/BRCA2/ATRX/POLD1/ATAD5/DBF4B/POLA1/INO80/RFC4/WIZ/TIPIN/CDT1/RPA2/MCM5/MCM2/RTEL1/RFC5/CDC7/POLA2/MCM3/MCM7/CDC45/DNA2/MCM4/LIG1/UPF1	27
BP	GO:1901987	regulation of cell cycle phase transition	110/2446	480/18670	1.76922e-09	2.39729e-07	2.18909e-07	CEP290/TICRR/CEP152/E2F7/KNTC1/CEP164/CDK10/GEN1/CENPE/CEP250/KIF14/PKD1/PCNT/SKP1/CLASP1/EIF4G1/NSMCE2/BLM/ATAD5/PAXIP1/ESPL1/PIDD1/DBF4B/CNTRL/BRCA1/CEP72/SFI1/CENPF/BRD4/XRCC3/PSME1/WEE1/INO80/MRNIP/TFAP4/RPTOR/MEN1/CEP131/CDK5RAP2/BUB1B/CDCA5/HUS1/CEP192/CDT1/CENPJ/EZH2/MRE11/ARID3A/HUS1B/CHEK1/PSMC5/RFWD3/MECP2/HAUS7/RPA2/ATM/DYNC1I2/TUBA1A/NEDD1/CLSPN/TAF1/E2F4/HAUS3/CSNK1E/CEP135/FZR1/PSMA…	110
BP	GO:0000280	nuclear division	97/2446	407/18670	1.91628e-09	2.53886e-07	2.31836e-07	FANCA/PSMC3IP/KNTC1/GEN1/CENPE/BRCA2/KIF14/TENT4A/NCAPD3/CLASP1/NUMA1/ATRX/NSMCE2/ASPM/PKMYT1/HNRNPU/ESPL1/AKAP8/EME2/AAAS/SPDYA/BRIP1/MSTO1/POGZ/CENPF/RHOA/CEP97/INCENP/XRCC3/MSH5/CDK13/INO80/SUN1/FIGNL1/SLX4/KIF18B/CDK5RAP2/BUB1B/CDCA5/CEP192/KIF23/CDT1/MRE11/MUS81/DIS3L2/CHMP2B/CHEK1/EME1/L3MBTL1/SH2B1/HASPIN/ATM/TTN/MKI67/RAD51D/SMC1A/CUL9/SPICE1/NSL1/FZR1/KIF18A/GOLGA2/TRIP13/RAD54L/SMC5/SIR…	97
BP	GO:0018205	peptidyl-lysine modification	95/2446	397/18670	2.25334e-09	2.92052e-07	2.66688e-07	POM121C/DOT1L/BRCA2/HDAC4/EEF1AKMT1/EP400/ZNF335/KMT2A/KAT6B/ING5/KMT2B/DNMT1/ATRX/KMT2D/NSMCE2/JARID2/PAXIP1/KDM3A/SETD1B/SETD6/AAAS/BRCA1/YEATS2/TET3/PIAS4/FLCN/BRD1/BRD4/KAT2A/NAA40/POM121/HCFC1/MEN1/ZBED1/TAF6L/EZH2/SUV39H1/NSD2/TAF12/KMT2C/CHEK1/HDAC10/CXXC1/ESCO1/MECP2/NUP188/TAF1/SIRT3/NUP98/ASH1L/MBD3/KANSL1/DOHH/RPS6KA4/DPF1/NUP107/CREBBP/SETD4/SUPT6H/KMT5B/RIF1/SETD1A/EGR2/TRRAP/OGT/EHM…	95
BP	GO:0051236	establishment of RNA localization	57/2446	196/18670	2.60537e-09	3.23619e-07	2.95513e-07	SFPQ/PABPN1/THOC1/NCBP3/U2AF1/POM121C/HNRNPA2B1/CPSF6/ATXN2/HNRNPU/CHTOP/AAAS/SRSF1/KHSRP/POM121/DHX38/DDX39B/BICD2/ATM/SMG1/NUP188/NPIPA1/NUP98/RTRAF/IGF2BP2/UPF3B/NUP107/SUPT6H/THOC2/ZC3H11A/CKAP5/NXF1/U2AF2/SRSF2/ATR/XPOT/SMG7/NUP85/U2AF1L4/SRSF9/RNPS1/SEC13/AKAP8L/SENP2/PNPT1/TPR/UPF1/THOC6/NUP37/NUP153/XPO1/NUP214/RANBP2/AHCTF1/HNRNPA3/DHX9/SMG5	57
BP	GO:0007059	chromosome segregation	81/2446	321/18670	2.60545e-09	3.23619e-07	2.95513e-07	DDX11/SFPQ/FEN1/GEN1/CENPE/KIF14/TOP3B/TENT4A/NCAPD3/CDC42/NUMA1/ATRX/NSMCE2/HNRNPU/ESPL1/AKAP8/EME2/BRCA1/RECQL5/BRIP1/MSTO1/POGZ/CENPF/INCENP/XRCC3/INO80/SUN1/SLX4/KIF18B/CDK5RAP2/BUB1B/CDCA5/KIF23/CDT1/MRE11/MUS81/DIS3L2/CHMP2B/EME1/SMC6/TOP3A/HASPIN/ESCO1/ATM/TTN/MKI67/SMC1A/SPICE1/NSL1/LATS1/KIF18A/KNL1/TRIP13/SMC5/CENPT/CHMP4A/HDAC8/MIS18A/NDC80/SMC2/PRC1/SPAG5/ZW10/RPS3/LCMT1/AKAP8L/CDC6/K…	81
BP	GO:0000956	nuclear-transcribed mRNA catabolic process	59/2446	207/18670	3.19364e-09	3.88581e-07	3.54834e-07	RPS3A/RPS18/LSM2/RPS6/TENT4A/RPL10A/EIF4G1/DDX5/TNRC6A/TNRC6B/RPL32/RPS29/RPL39/PATL1/RPS5/RPS14/RPL10/RPS8/RPL21/DIS3L2/NANOS3/DHX34/ATM/SMG1/RPL15/RPL8/RPS10/EDC4/UPF3B/PAN2/RPS15A/RPL18/RPL23A/EIF3E/RPS11/RPS4X/RPL9/AGO2/RPL7A/RPS26/THRAP3/RPL29/SAMD4B/RPL27/LSM3/SMG7/SECISBP2/CNOT8/RPS3/RPL28/RNPS1/RPL5/UBA52/RPS13/UPF1/RPL13A/POLR2G/RPSA/SMG5	59
BP	GO:0032200	telomere organization	52/2446	175/18670	5.70548e-09	6.80321e-07	6.21236e-07	DOT1L/POLE/FEN1/HNRNPA2B1/BRCA2/PIF1/TELO2/HNRNPD/ATRX/NSMCE2/POLD1/BLM/HNRNPU/TINF2/NAT10/POLA1/XRCC3/H3-3A/RFC4/SLX4/HUS1/MRE11/LTO1/HUS1B/SMC6/RPA2/ATM/SMG1/RAD51D/RTEL1/RFC5/XRCC5/RECQL4/ACD/POLA2/SMC5/MAP2K7/RIF1/HDAC8/GNL3L/DNA2/STN1/SLX1A/ATR/SMG7/MAPKAPK5/UPF1/H3C3/MAPK3/H4-16/PNKP/SMG5	52
BP	GO:0070972	protein localization to endoplasmic reticulum	46/2446	147/18670	7.13986e-09	8.34663e-07	7.62174e-07	RPS3A/RPS18/RPS6/SPCS1/RPL10A/RER1/TRAM1/RPL32/RPS29/RPL39/RPS5/RPS14/RPL10/RPS8/SSR3/RPL21/RPL15/RPL8/RPS10/SEC16A/RPS15A/RPL18/RPL23A/RPS11/RPS4X/RPL9/RPL7A/RPS26/CHMP4A/RPL29/SGTA/RPL27/RPS3/RPL28/RPL5/KDELR1/UBA52/GET3/CHMP4B/RPS13/UBAC2/RPL13A/RPSA/SRP9/HSPA5/SPCS3	46
BP	GO:0031023	microtubule organizing center organization	43/2446	133/18670	7.34695e-09	8.42356e-07	7.69199e-07	RBM14/CEP152/XRCC2/GEN1/CEP295/BRCA2/CEP250/CLASP1/CROCC/SYNE2/BRCA1/CEP72/SSX2IP/XRCC3/KAT2A/KIAA0753/CEP131/CDK5RAP2/CEP192/CENPJ/CCNF/CNTROB/CHMP2B/CHEK1/HAUS7/MCIDAS/SPICE1/E2F4/HAUS3/CEP135/SASS6/GOLGA2/CHMP3/CHORDC1/PPP1R12A/WDR62/ODF2/PLK4/CKAP5/CHMP4B/XPO1/MDM1/ALMS1	43
BP	GO:0051028	mRNA transport	47/2446	152/18670	7.54006e-09	8.48186e-07	7.74522e-07	PABPN1/THOC1/NCBP3/U2AF1/POM121C/HNRNPA2B1/CHTOP/AAAS/SRSF1/KHSRP/POM121/DHX38/DDX39B/BICD2/SMG1/NUP188/NPIPA1/NUP98/IGF2BP2/UPF3B/NUP107/SUPT6H/THOC2/ZC3H11A/NXF1/U2AF2/SRSF2/SMG7/NUP85/U2AF1L4/SRSF9/RNPS1/SEC13/AKAP8L/SENP2/TPR/UPF1/THOC6/NUP37/NUP153/XPO1/NUP214/RANBP2/AHCTF1/HNRNPA3/DHX9/SMG5	47
BP	GO:0000723	telomere maintenance	49/2446	162/18670	8.18854e-09	9.04075e-07	8.25558e-07	POLE/FEN1/HNRNPA2B1/BRCA2/PIF1/TELO2/HNRNPD/ATRX/NSMCE2/POLD1/BLM/HNRNPU/TINF2/NAT10/POLA1/XRCC3/RFC4/SLX4/HUS1/MRE11/LTO1/HUS1B/SMC6/RPA2/ATM/SMG1/RAD51D/RTEL1/RFC5/XRCC5/RECQL4/ACD/POLA2/SMC5/MAP2K7/RIF1/HDAC8/GNL3L/DNA2/STN1/SLX1A/ATR/SMG7/MAPKAPK5/UPF1/MAPK3/H4-16/PNKP/SMG5	49
BP	GO:0048024	regulation of mRNA splicing, via spliceosome	35/2446	98/18670	1.01892e-08	1.10451e-06	1.00858e-06	PTBP1/CELF1/DAZAP1/TRA2B/RBM19/HNRNPA2B1/RBM10/SART3/SFSWAP/DDX5/HNRNPU/RBM25/SNRNP70/SRSF1/RBM4B/SF3B4/RBM15/NSRP1/SRSF10/ZBTB7A/SREK1/NUP98/DDX17/RBFOX3/CIRBP/RBM5/THRAP3/WTAP/SAP18/U2AF2/SRSF2/SRSF9/RNPS1/RBM4/REST	35
BP	GO:0050657	nucleic acid transport	55/2446	193/18670	1.08624e-08	1.13617e-06	1.03749e-06	SFPQ/PABPN1/THOC1/NCBP3/U2AF1/POM121C/HNRNPA2B1/CPSF6/ATXN2/HNRNPU/CHTOP/AAAS/SRSF1/KHSRP/POM121/DHX38/DDX39B/BICD2/SMG1/NUP188/NPIPA1/NUP98/RTRAF/IGF2BP2/UPF3B/NUP107/SUPT6H/THOC2/ZC3H11A/CKAP5/NXF1/U2AF2/SRSF2/XPOT/SMG7/NUP85/U2AF1L4/SRSF9/RNPS1/SEC13/AKAP8L/SENP2/PNPT1/TPR/UPF1/THOC6/NUP37/NUP153/XPO1/NUP214/RANBP2/AHCTF1/HNRNPA3/DHX9/SMG5	55
BP	GO:0050658	RNA transport	55/2446	193/18670	1.08624e-08	1.13617e-06	1.03749e-06	SFPQ/PABPN1/THOC1/NCBP3/U2AF1/POM121C/HNRNPA2B1/CPSF6/ATXN2/HNRNPU/CHTOP/AAAS/SRSF1/KHSRP/POM121/DHX38/DDX39B/BICD2/SMG1/NUP188/NPIPA1/NUP98/RTRAF/IGF2BP2/UPF3B/NUP107/SUPT6H/THOC2/ZC3H11A/CKAP5/NXF1/U2AF2/SRSF2/XPOT/SMG7/NUP85/U2AF1L4/SRSF9/RNPS1/SEC13/AKAP8L/SENP2/PNPT1/TPR/UPF1/THOC6/NUP37/NUP153/XPO1/NUP214/RANBP2/AHCTF1/HNRNPA3/DHX9/SMG5	55
BP	GO:0048285	organelle fission	102/2446	449/18670	1.11923e-08	1.1505e-06	1.05058e-06	FANCA/PSMC3IP/DNM1L/KNTC1/GEN1/CENPE/BRCA2/KIF14/TENT4A/NCAPD3/CLASP1/NUMA1/ATRX/NSMCE2/ASPM/PKMYT1/HNRNPU/ESPL1/AKAP8/EME2/MYO19/AAAS/SPDYA/BRIP1/MSTO1/POGZ/CENPF/RHOA/CEP97/INCENP/XRCC3/MSH5/CDK13/INO80/SUN1/DHODH/FIGNL1/BNIP3/SLX4/KIF18B/CDK5RAP2/BUB1B/CDCA5/CEP192/KIF23/CDT1/MRE11/MUS81/DIS3L2/CHMP2B/CHEK1/EME1/L3MBTL1/SH2B1/HASPIN/ATM/TTN/MKI67/RAD51D/SMC1A/CUL9/SPICE1/NSL1/FZR1/KIF18A/GOLGA…	102
BP	GO:0000381	regulation of alternative mRNA splicing, via spliceosome	27/2446	65/18670	1.18758e-08	1.20006e-06	1.09584e-06	PTBP1/CELF1/TRA2B/RBM19/RBM10/SART3/DDX5/HNRNPU/RBM25/SRSF1/RBM4B/RBM15/NSRP1/SRSF10/ZBTB7A/SREK1/DDX17/RBFOX3/RBM5/THRAP3/WTAP/SAP18/SRSF2/SRSF9/RNPS1/RBM4/REST	27
BP	GO:0007098	centrosome cycle	40/2446	124/18670	2.60595e-08	2.58945e-06	2.36456e-06	RBM14/CEP152/XRCC2/GEN1/CEP295/BRCA2/CEP250/CROCC/SYNE2/BRCA1/CEP72/SSX2IP/XRCC3/KAT2A/KIAA0753/CEP131/CDK5RAP2/CEP192/CENPJ/CCNF/CNTROB/CHMP2B/CHEK1/HAUS7/SPICE1/HAUS3/CEP135/SASS6/GOLGA2/CHMP3/CHORDC1/PPP1R12A/WDR62/ODF2/PLK4/CKAP5/CHMP4B/XPO1/MDM1/ALMS1	40
BP	GO:0000076	DNA replication checkpoint	12/2446	16/18670	2.72268e-08	2.66108e-06	2.42997e-06	TICRR/RAD9A/TIPIN/HUS1/CDT1/HUS1B/TIMELESS/CLSPN/CDC45/DNA2/TOPBP1/CDC6	12
BP	GO:0006406	mRNA export from nucleus	37/2446	111/18670	3.25753e-08	3.08276e-06	2.81503e-06	PABPN1/THOC1/U2AF1/POM121C/HNRNPA2B1/CHTOP/AAAS/SRSF1/POM121/DHX38/DDX39B/SMG1/NUP188/NUP98/UPF3B/NUP107/SUPT6H/THOC2/ZC3H11A/NXF1/U2AF2/SRSF2/SMG7/NUP85/U2AF1L4/SRSF9/RNPS1/SEC13/AKAP8L/TPR/UPF1/THOC6/NUP37/NUP153/NUP214/RANBP2/SMG5	37
BP	GO:0071427	mRNA-containing ribonucleoprotein complex export from nucleus	37/2446	111/18670	3.25753e-08	3.08276e-06	2.81503e-06	PABPN1/THOC1/U2AF1/POM121C/HNRNPA2B1/CHTOP/AAAS/SRSF1/POM121/DHX38/DDX39B/SMG1/NUP188/NUP98/UPF3B/NUP107/SUPT6H/THOC2/ZC3H11A/NXF1/U2AF2/SRSF2/SMG7/NUP85/U2AF1L4/SRSF9/RNPS1/SEC13/AKAP8L/TPR/UPF1/THOC6/NUP37/NUP153/NUP214/RANBP2/SMG5	37
BP	GO:0045005	DNA-dependent DNA replication maintenance of fidelity	20/2446	41/18670	3.50263e-08	3.26292e-06	2.97954e-06	DDX11/THOC1/POLE/GEN1/BRCA2/ATRX/POLD1/BLM/EME2/TIPIN/MRE11/EME1/TIMELESS/RFWD3/RTEL1/CDK9/MMS22L/TONSL/DNA2/BOD1L1	20
BP	GO:0048193	Golgi vesicle transport	86/2446	368/18670	4.10137e-08	3.7619e-06	3.43519e-06	KLC2/VAMP8/ERGIC3/COL7A1/CNIH1/CENPE/KLC1/RNF139/BBS1/RER1/MYO5A/ARL3/TMED3/SYS1/PPP6R3/GOLGA3/PITPNM3/RAB33B/VAMP3/ACTR10/KIF23/F8/COMMD1/CCDC93/BICD2/GOLGA4/CUX1/PICK1/KIF13A/DYNC1I2/RAB12/SGSM2/SAR1B/WHAMM/GGA1/SEC16A/BNIP1/CTAGE4/GABARAPL2/BGLAP/VAMP5/TFG/ARF4/CAPZA2/CCDC22/SORL1/KIF18A/COG7/GOLGA2/SPTBN5/LMAN1L/MACF1/VPS13A/GOLGB1/NAPA/COG6/ARFRP1/KIF15/CAPZB/ZW10/LYPLA1/PEF1/DCTN2/GGA3/SEC1…	86
BP	GO:0007093	mitotic cell cycle checkpoint	48/2446	165/18670	4.53287e-08	4.09469e-06	3.73908e-06	TICRR/E2F7/RAD9A/KNTC1/GEN1/RPS6/HRAS/BLM/PIDD1/EME2/BCL2L1/BRCA1/CENPF/XRCC3/WEE1/MRNIP/CDK5RAP2/TIPIN/BUB1B/HUS1/CDT1/MRE11/MUS81/ARID3A/HUS1B/EME1/INTS3/RFWD3/RPA2/ATM/CLSPN/E2F4/TAOK1/TRIP13/GTSE1/NDC80/ZW10/CDK5RAP3/NABP1/TOPBP1/CNOT8/LCMT1/CDC6/TPR/STK33/EP300/MAD1L1/HMGA2	48
BP	GO:0051053	negative regulation of DNA metabolic process	46/2446	156/18670	5.47811e-08	4.8747e-06	4.45134e-06	THOC1/POLQ/CDAN1/BRCA2/ATG7/PIF1/KMT2A/BLM/HNRNPU/TINF2/RECQL5/NAT10/FANCB/FLCN/TSPYL2/MEN1/SLX4/TIPIN/KLHL15/HUS1/MRE11/SMCHD1/TIMELESS/NPPC/ATM/MSH6/SMC1A/RTEL1/TP53BP1/DNAJC2/XRCC5/ACD/SHLD1/RIF1/HELB/GNL3L/STN1/SLX1A/ATR/PAM16/RPS3/H1-10/H1-4/CDC6/HMGA2/TTF1	46
BP	GO:0006613	cotranslational protein targeting to membrane	36/2446	109/18670	6.49862e-08	5.69776e-06	5.20292e-06	RPS3A/RPS18/RPS6/RPL10A/TRAM1/RPL32/RPS29/RPL39/RPS5/RPS14/RPL10/RPS8/SSR3/RPL21/RPL15/RPL8/RPS10/SSR2/RPS15A/RPL18/RPL23A/RPS11/RPS4X/RPL9/RPL7A/RPS26/RPL29/RPL27/RPS3/RPL28/RPL5/UBA52/RPS13/RPL13A/RPSA/SRP9	36
BP	GO:0006614	SRP-dependent cotranslational protein targeting to membrane	35/2446	105/18670	7.59689e-08	6.56415e-06	5.99407e-06	RPS3A/RPS18/RPS6/RPL10A/TRAM1/RPL32/RPS29/RPL39/RPS5/RPS14/RPL10/RPS8/SSR3/RPL21/RPL15/RPL8/RPS10/RPS15A/RPL18/RPL23A/RPS11/RPS4X/RPL9/RPL7A/RPS26/RPL29/RPL27/RPS3/RPL28/RPL5/UBA52/RPS13/RPL13A/RPSA/SRP9	35
BP	GO:0006403	RNA localization	60/2446	230/18670	8.31726e-08	7.08393e-06	6.46871e-06	SFPQ/PABPN1/THOC1/NCBP3/U2AF1/POM121C/HNRNPA2B1/CPSF6/ATXN2/HNRNPU/BICD1/CHTOP/AAAS/SRSF1/KHSRP/POM121/DHX38/NOP58/DDX39B/BICD2/ATM/SMG1/NUP188/NPIPA1/NUP98/RTRAF/IGF2BP2/UPF3B/NUP107/SUPT6H/THOC2/ZC3H11A/CKAP5/NXF1/U2AF2/SRSF2/ATR/XPOT/SMG7/NUP85/U2AF1L4/RUVBL1/SRSF9/RNPS1/SEC13/AKAP8L/SENP2/PNPT1/TPR/UPF1/THOC6/NUP37/NUP153/XPO1/NUP214/RANBP2/AHCTF1/HNRNPA3/DHX9/SMG5	60
BP	GO:0006611	protein export from nucleus	50/2446	179/18670	9.96761e-08	8.36999e-06	7.64307e-06	PABPN1/THOC1/U2AF1/POM121C/HNRNPA2B1/PKD1/CHTOP/AAAS/SRSF1/PTPN11/POM121/DHX38/DDX39B/SMG1/NUP188/NUP98/UPF3B/NUP107/GTSE1/TCF7L2/SUPT6H/GSK3B/THOC2/ZC3H11A/EGR2/IFI27/NXF1/U2AF2/SRSF2/XPOT/SMG7/NUP85/U2AF1L4/SRSF9/STRADA/RNPS1/PTPN14/SEC13/AKAP8L/PARK7/TPR/UPF1/PPM1A/THOC6/NUP37/NUP153/XPO1/NUP214/RANBP2/SMG5	50
BP	GO:2001252	positive regulation of chromosome organization	49/2446	174/18670	1.01217e-07	8.38131e-06	7.6534e-06	DDX11/SFPQ/FEN1/RESF1/HNRNPA2B1/SART3/HNRNPD/KMT2A/NUMA1/DNMT1/ATRX/NSMCE2/JARID2/HNRNPU/PAXIP1/ESPL1/AKAP8/CHTOP/BRCA1/BRD4/KAT2A/SLX4/CDT1/MRE11/MECP2/ATM/RTEL1/CDK9/XRCC5/PPHLN1/RPS6KA4/ACD/SREBF1/SMC5/PAXBP1/MAP2K7/VEGFA/RIF1/OGT/SLX1A/ATR/AKAP8L/TPR/MAPKAPK5/SETDB1/GTF2H2/MAPK3/MIER1/PNKP	49
BP	GO:0006405	RNA export from nucleus	41/2446	135/18670	1.16475e-07	9.51266e-06	8.6865e-06	PABPN1/THOC1/U2AF1/POM121C/HNRNPA2B1/CPSF6/CHTOP/AAAS/SRSF1/POM121/DHX38/DDX39B/SMG1/NUP188/NUP98/UPF3B/NUP107/SUPT6H/THOC2/ZC3H11A/NXF1/U2AF2/SRSF2/XPOT/SMG7/NUP85/U2AF1L4/SRSF9/RNPS1/SEC13/AKAP8L/TPR/UPF1/THOC6/NUP37/NUP153/XPO1/NUP214/RANBP2/DHX9/SMG5	41
BP	GO:0000077	DNA damage checkpoint	43/2446	145/18670	1.23005e-07	9.9102e-06	9.04952e-06	THOC1/E2F7/RAD9A/DOT1L/BLM/PIDD1/EME2/BRCA1/BRIP1/PTPN11/MRNIP/USP28/TIPIN/HUS1/MAPK14/PEA15/MRE11/MUS81/ARID3A/HUS1B/CHEK1/EME1/DDX39B/RPA4/RFWD3/RPA2/ATM/TREX1/CLSPN/E2F4/TP53BP1/FZR1/TAOK1/GTSE1/DTL/FBXO6/CDK5RAP3/ATR/CNOT8/STK33/EP300/HMGA2/H2AX	43
BP	GO:0098534	centriole assembly	19/2446	40/18670	1.32279e-07	1.05153e-05	9.60205e-06	RBM14/CEP152/CEP295/BRCA1/CEP72/KAT2A/KIAA0753/CDK5RAP2/CENPJ/CNTROB/MCIDAS/SPICE1/E2F4/CEP135/SASS6/WDR62/PLK4/MDM1/ALMS1	19
BP	GO:0034470	ncRNA processing	87/2446	384/18670	1.50402e-07	1.17986e-05	1.07739e-05	DDX54/SART1/PUS1/HNRNPA2B1/RPS6/METTL3/SRRT/TENT4A/FTSJ3/WDR4/RPL10A/DHX37/CHD7/QTRT2/DUS3L/QTRT1/DPH3/GTF2H5/TP53RK/NAT10/DGCR8/USP14/BMS1/DDX47/ESF1/TRMU/UTP20/RPS14/MDN1/INTS1/PELP1/RRP8/RPS8/SUV39H1/KRI1/USP36/DROSHA/NOP58/INTS3/NOP2/GEMIN4/TRMT1/TUT1/NSUN2/UTP3/NSUN5/DDX51/TSR1/RTRAF/LAS1L/ELP1/DDX17/RRP1/SARS1/GTPBP3/DDX10/DUS1L/TRMT12/AGO2/TSR3/MRM2/THUMPD2/TRMT11/RPL7A/NOL8/INTS12/TSR2/PR…	87
BP	GO:0006275	regulation of DNA replication	35/2446	108/18670	1.67105e-07	1.29387e-05	1.1815e-05	TICRR/CHTF18/E2F7/CDAN1/BRCA2/ATG7/ATRX/HRAS/BLM/ATAD5/DBF4B/TSPYL2/INO80/RFC4/WIZ/TIPIN/HUS1/CDT1/MRE11/TIMELESS/ESCO1/MSH6/SMC1A/MCIDAS/RFC5/FAF1/CDC7/DNA2/STN1/ATR/RBBP6/SENP2/CDC6/TTF1/DHX9	35
BP	GO:0071426	ribonucleoprotein complex export from nucleus	39/2446	127/18670	1.69949e-07	1.29902e-05	1.1862e-05	PABPN1/THOC1/U2AF1/POM121C/HNRNPA2B1/CHTOP/AAAS/SRSF1/POM121/DHX38/DDX39B/SMG1/NUP188/NUP98/UPF3B/NUP107/SUPT6H/THOC2/ZC3H11A/NXF1/U2AF2/SRSF2/XPOT/SMG7/NUP85/U2AF1L4/SRSF9/RNPS1/SEC13/AKAP8L/TPR/UPF1/THOC6/NUP37/NUP153/XPO1/NUP214/RANBP2/SMG5	39
BP	GO:0071166	ribonucleoprotein complex localization	39/2446	128/18670	2.13837e-07	1.61379e-05	1.47364e-05	PABPN1/THOC1/U2AF1/POM121C/HNRNPA2B1/CHTOP/AAAS/SRSF1/POM121/DHX38/DDX39B/SMG1/NUP188/NUP98/UPF3B/NUP107/SUPT6H/THOC2/ZC3H11A/NXF1/U2AF2/SRSF2/XPOT/SMG7/NUP85/U2AF1L4/SRSF9/RNPS1/SEC13/AKAP8L/TPR/UPF1/THOC6/NUP37/NUP153/XPO1/NUP214/RANBP2/SMG5	39
BP	GO:0034968	histone lysine methylation	36/2446	114/18670	2.3182e-07	1.72764e-05	1.5776e-05	DOT1L/ZNF335/KMT2A/KMT2B/DNMT1/ATRX/KMT2D/JARID2/PAXIP1/KDM3A/SETD1B/SETD6/BRCA1/TET3/BRD4/MEN1/EZH2/SUV39H1/NSD2/KMT2C/CXXC1/MECP2/ASH1L/SUPT6H/KMT5B/RIF1/SETD1A/OGT/EHMT1/KMT5A/EZH1/H1-4/KMT5C/SETDB1/SETD5/SUZ12	36
BP	GO:0051168	nuclear export	52/2446	194/18670	2.36603e-07	1.74152e-05	1.59027e-05	PABPN1/THOC1/U2AF1/POM121C/HNRNPA2B1/PKD1/CPSF6/CHTOP/AAAS/SRSF1/PTPN11/POM121/DHX38/DDX39B/SMG1/NUP188/NUP98/UPF3B/NUP107/GTSE1/TCF7L2/SUPT6H/GSK3B/THOC2/ZC3H11A/EGR2/IFI27/NXF1/U2AF2/SRSF2/XPOT/SMG7/NUP85/U2AF1L4/SRSF9/STRADA/RNPS1/PTPN14/SEC13/AKAP8L/PARK7/TPR/UPF1/PPM1A/THOC6/NUP37/NUP153/XPO1/NUP214/RANBP2/DHX9/SMG5	52
BP	GO:0000727	double-strand break repair via break-induced replication	9/2446	11/18670	4.80929e-07	3.49671e-05	3.19302e-05	MUS81/MCM5/MCM2/CDC7/MCM3/MCM7/GINS2/CDC45/MCM4	9
BP	GO:0031297	replication fork processing	16/2446	32/18670	5.39395e-07	3.82042e-05	3.48862e-05	DDX11/THOC1/GEN1/BRCA2/ATRX/BLM/EME2/MRE11/EME1/RFWD3/RTEL1/CDK9/MMS22L/TONSL/DNA2/BOD1L1	16
BP	GO:1905508	protein localization to microtubule organizing center	16/2446	32/18670	5.39395e-07	3.82042e-05	3.48862e-05	CEP250/CCDC14/NUMA1/BICD1/CEP72/CEP83/KIAA0753/CEP131/CEP192/NEDD1/DISC1/GOLGB1/GSK3B/SPAG5/DCTN2/CSNK1D	16
BP	GO:0010824	regulation of centrosome duplication	19/2446	43/18670	5.44675e-07	3.82042e-05	3.48862e-05	RBM14/GEN1/CEP295/BRCA1/XRCC3/KAT2A/CEP131/CDK5RAP2/CENPJ/CCNF/CHMP2B/SPICE1/CHMP3/CHORDC1/PLK4/CHMP4B/XPO1/MDM1/ALMS1	19
BP	GO:0051304	chromosome separation	30/2446	90/18670	6.33449e-07	4.39142e-05	4.01004e-05	GEN1/CENPE/NCAPD3/NUMA1/NSMCE2/ESPL1/EME2/RECQL5/CENPF/XRCC3/SLX4/CDK5RAP2/BUB1B/CDT1/MUS81/DIS3L2/EME1/TOP3A/ATM/TRIP13/NDC80/ZW10/LCMT1/CDC6/NCAPD2/SHOC1/TPR/MAD1L1/NCAPH/ANAPC1	30
BP	GO:0060765	regulation of androgen receptor signaling pathway	15/2446	29/18670	6.97813e-07	4.78203e-05	4.36671e-05	SAFB2/DDX5/NCOR2/ZBTB7A/TAF1/SMARCA4/NODAL/RWDD1/TRIM68/PARK7/RNF14/EP300/HEYL/HDAC6/RNF6	15
BP	GO:0018022	peptidyl-lysine methylation	38/2446	129/18670	7.84044e-07	5.3119e-05	4.85057e-05	DOT1L/EEF1AKMT1/ZNF335/KMT2A/KMT2B/DNMT1/ATRX/KMT2D/JARID2/PAXIP1/KDM3A/SETD1B/SETD6/BRCA1/TET3/BRD4/MEN1/EZH2/SUV39H1/NSD2/KMT2C/CXXC1/MECP2/ASH1L/SETD4/SUPT6H/KMT5B/RIF1/SETD1A/OGT/EHMT1/KMT5A/EZH1/H1-4/KMT5C/SETDB1/SETD5/SUZ12	38
BP	GO:0015931	nucleobase-containing compound transport	59/2446	241/18670	1.07662e-06	7.21217e-05	6.58581e-05	SFPQ/PABPN1/THOC1/NCBP3/U2AF1/POM121C/HNRNPA2B1/CPSF6/ATXN2/HNRNPU/CHTOP/AAAS/SRSF1/KHSRP/POM121/DHX38/DDX39B/BICD2/SMG1/NUP188/NPIPA1/NUP98/RTRAF/IGF2BP2/UPF3B/SLC29A2/NUP107/SLC35A1/SUPT6H/THOC2/ZC3H11A/CKAP5/NXF1/U2AF2/SRSF2/XPOT/SMG7/NUP85/U2AF1L4/SRSF9/RNPS1/SEC13/AKAP8L/SENP2/PNPT1/TPR/UPF1/THOC6/SLC25A36/NUP37/NUP153/XPO1/SLC35E2A/NUP214/RANBP2/AHCTF1/HNRNPA3/DHX9/SMG5	59
BP	GO:0007099	centriole replication	17/2446	37/18670	1.09602e-06	7.26053e-05	6.62996e-05	RBM14/CEP152/CEP295/BRCA1/CEP72/KAT2A/KIAA0753/CDK5RAP2/CENPJ/CNTROB/SPICE1/CEP135/SASS6/WDR62/PLK4/MDM1/ALMS1	17
BP	GO:0006413	translational initiation	50/2446	193/18670	1.20691e-06	7.90724e-05	7.22051e-05	TICRR/RPS3A/RPS18/EIF4A1/RPS6/METTL3/DHX33/RPL10A/EIF4G1/RPL32/RPS29/RPL39/RPS5/RPS14/RPL10/RPS8/LTO1/RPL21/RPL15/LARP1/RPL8/RPS10/RPS15A/RPL18/RPL23A/EIF3E/RPS6KB1/RPS11/RPS4X/RPL9/EIF3A/AGO2/EIF3J/RPL7A/RPS26/EIF2B5/RPL29/RPL27/RPS3/RPL28/RPL5/UBA52/RPS13/TPR/KLHL25/RBM4/EIF4E3/RPL13A/POLR2G/RPSA	50
BP	GO:0033045	regulation of sister chromatid segregation	27/2446	80/18670	1.7272e-06	0.00011193	0.000102209	DDX11/SFPQ/FEN1/GEN1/CENPE/NUMA1/ATRX/NSMCE2/HNRNPU/ESPL1/CENPF/XRCC3/CDK5RAP2/BUB1B/CDCA5/CDT1/ATM/TRIP13/SMC5/HDAC8/NDC80/ZW10/LCMT1/CDC6/TPR/MAD1L1/ANAPC1	27
BP	GO:0051054	positive regulation of DNA metabolic process	56/2446	228/18670	1.79306e-06	0.000114948	0.000104965	DDX11/CHTF18/E2F7/RESF1/HNRNPA2B1/FUS/HNRNPD/DNMT1/ATRX/HRAS/ATAD5/PAXIP1/DBF4B/BRCA1/FANCB/INO80/MRNIP/RFC4/WIZ/SLX4/CDT1/MRE11/NSD2/SMCHD1/TIMELESS/DDX39B/HDAC10/MECP2/ATM/RTEL1/RFC5/FOXM1/TP53BP1/FAF1/CBX8/XRCC5/PPHLN1/CDC7/ACD/SHLD1/MAP2K7/WT1/RIF1/DNA2/STN1/SLX1A/ATR/RPS3/TNFSF4/MAPKAPK5/SETDB1/H2AX/MAPK3/SPIRE1/PNKP/DHX9	56
BP	GO:0072698	protein localization to microtubule cytoskeleton	20/2446	50/18670	1.88467e-06	0.000119536	0.000109154	TTBK2/CEP250/CCDC14/NUMA1/HNRNPU/BICD1/CEP72/CEP83/KIAA0753/CEP131/CEP192/NEDD1/DISC1/GOLGB1/GSK3B/ABHD17C/SPAG5/DCTN2/KIF20B/CSNK1D	20
BP	GO:0071539	protein localization to centrosome	15/2446	31/18670	2.08835e-06	0.00013106	0.000119678	CEP250/CCDC14/BICD1/CEP72/CEP83/KIAA0753/CEP131/CEP192/NEDD1/DISC1/GOLGB1/GSK3B/SPAG5/DCTN2/CSNK1D	15
BP	GO:0032259	methylation	80/2446	366/18670	2.11662e-06	0.000131451	0.000120035	SMYD4/DOT1L/METTL3/EEF1AKMT1/ZNF335/KMT2A/FTSJ3/WDR4/KMT2B/DNMT1/ATRX/KMT2D/JARID2/PAXIP1/KDM3A/SETD1B/CHTOP/SETD6/SPOUT1/BRCA1/PRDM15/TET3/BRD4/MEN1/METTL7A/TYMS/RBM15/RRP8/RNMT/EZH2/SUV39H1/NSD2/KMT2C/BAZ2A/NOP2/MBD1/TRMT1/PRDM4/CXXC1/MECP2/PICK1/NSUN2/DPH5/NSUN5/DNMT3A/PRDM10/ASH1L/MBD3/GTPBP3/NDUFAF7/PAXBP1/TRMT12/MRM2/THUMPD2/SETD4/TRMT11/SUPT6H/WT1/METTL17/KMT5B/RIF1/WTAP/SETD1A/MIS18A/OGT/…	80
BP	GO:0016571	histone methylation	39/2446	139/18670	2.17033e-06	0.000133397	0.000121812	DOT1L/ZNF335/KMT2A/KMT2B/DNMT1/ATRX/KMT2D/JARID2/PAXIP1/KDM3A/SETD1B/CHTOP/SETD6/BRCA1/TET3/BRD4/MEN1/EZH2/SUV39H1/NSD2/KMT2C/PRDM4/CXXC1/MECP2/ASH1L/PAXBP1/SUPT6H/KMT5B/RIF1/SETD1A/OGT/EHMT1/KMT5A/EZH1/H1-4/KMT5C/SETDB1/SETD5/SUZ12	39
BP	GO:0070507	regulation of microtubule cytoskeleton organization	48/2446	186/18670	2.20077e-06	0.000133888	0.00012226	RBM14/TTBK2/GEN1/CEP295/CEP250/PKD1/CLASP1/NUMA1/HNRNPU/BICD1/BRCA1/RHOA/CEP97/XRCC3/KAT2A/CEP131/CDK5RAP2/CENPJ/CCNF/TRPV4/CHMP2B/CHEK1/BICD2/MECP2/SMC1A/CDK5R1/SPICE1/KIF18A/TAOK1/CHMP3/CHORDC1/MID1IP1/GSK3B/PLK4/SPAG5/RPS3/MARK2/AKAP9/CAMSAP3/CHMP4B/TPR/STMND1/PHLDB2/XPO1/HDAC6/MDM1/CLIP1/ALMS1	48
BP	GO:0090150	establishment of protein localization to membrane	74/2446	332/18670	2.37845e-06	0.000143235	0.000130796	RPS3A/RPS18/MTCL1/GRIPAP1/RPS6/BBS1/RPL10A/HRAS/TRAM1/RPL32/RPS29/RPL39/SYS1/RPS5/VAMP3/RPS14/C2CD5/RPL10/GORASP2/RPS8/SSR3/RPL21/GOLGA4/KIF13A/RPL15/CDK5R1/GGA1/RPL8/RPS10/SEC16A/TIMM9/SSR2/VAMP5/RILPL1/ZDHHC23/RPS15A/RPL18/RPL23A/NPC1/RPS11/RPS4X/MACF1/RPL9/RPL7A/RPS26/CHMP4A/ARFRP1/TCAF2/RPL29/GET4/SGTA/LYPLA1/RPL27/YWHAG/RPS3/RPL28/GGA3/TP63/RPL5/PPP3CC/UBA52/GET3/CHMP4B/RPS13/RTP2/GDI1/RPL13…	74
BP	GO:0044380	protein localization to cytoskeleton	21/2446	55/18670	2.56482e-06	0.000152914	0.000139634	TTBK2/CEP250/CCDC14/NUMA1/HNRNPU/BICD1/CEP72/CEP83/KIAA0753/CEP131/CEP192/NEDD1/DISC1/GOLGB1/GSK3B/ABHD17C/ANLN/SPAG5/DCTN2/KIF20B/CSNK1D	21
BP	GO:0010212	response to ionizing radiation	40/2446	147/18670	3.73127e-06	0.000220256	0.000201127	POLG/TICRR/XRCC2/RAD9A/BRCA2/MTA1/CLK2/HRAS/BLM/PAXIP1/CBL/GTF2H5/BCL2L1/BRCA1/INO80/MRNIP/FIGNL1/USP28/MEN1/RRM1/HUS1/MAPK14/INTS3/BAK1/RFWD3/ATM/TREX1/DNMT3A/TP53BP1/XRCC5/RAD54L/TANK/STAR/NABP1/ATR/TOPBP1/BRAT1/HMGA2/H2AX/HSPA5	40
BP	GO:0140056	organelle localization by membrane tethering	44/2446	169/18670	4.46829e-06	0.000261176	0.000238493	CEP290/CEP152/VAMP8/TTBK2/CEP164/CEP250/PCNT/CLASP1/CNTRL/CEP72/SFI1/CEP97/CEP83/STX16/RAB3C/FBF1/CEP131/CDK5RAP2/VAMP3/CEP192/STX12/CENPJ/HAUS7/DYNC1I2/TUBA1A/NEDD1/TCTN3/HAUS3/CSNK1E/CEP135/ODF2/PLK4/CKAP5/YWHAG/DCTN2/TCTN2/CEP78/AKAP9/STX5/CSNK1D/PRKAR2B/MOSPD3/ACTR1A/ALMS1	44
BP	GO:0071897	DNA biosynthetic process	49/2446	196/18670	4.56644e-06	0.000264322	0.000241366	POLG/CHTF18/POLQ/POLE/HNRNPA2B1/PIF1/TELO2/HNRNPD/POLD1/HNRNPU/TINF2/NAT10/CENPF/POLA1/RFC4/MEN1/TYMS/POLG2/MRE11/SH2B1/TRIM25/NPPC/DDX39B/RPA2/ATM/TREX1/RFC5/DNAJC2/XRCC5/ACD/POLA2/UBC/DTL/USP10/MAP2K7/GNL3L/STN1/UBB/ATR/SMG7/LIG1/POLM/UBA52/MAPKAPK5/MAPK3/PNKP/UBE2L6/REV3L/SMG5	49
BP	GO:0051983	regulation of chromosome segregation	31/2446	103/18670	4.83027e-06	0.000276905	0.000252856	DDX11/SFPQ/FEN1/GEN1/CENPE/CDC42/NUMA1/ATRX/NSMCE2/HNRNPU/ESPL1/CENPF/XRCC3/CDK5RAP2/BUB1B/CDCA5/CDT1/SMC6/ATM/MKI67/TRIP13/SMC5/HDAC8/NDC80/SPAG5/ZW10/LCMT1/CDC6/TPR/MAD1L1/ANAPC1	31
BP	GO:0006289	nucleotide-excision repair	32/2446	109/18670	6.12687e-06	0.00034789	0.000317676	POLE/BRCA2/POLD1/GTF2H5/BRIP1/RFC4/SLX4/RAD52/HUS1/NEIL1/HUS1B/RPA4/POLR2A/RPA2/GTF2H3/ISY1/FAN1/RFC5/UVSSA/UBC/FANCC/DDB2/COPS4/UBB/CHD1L/LIG1/UBA52/EP300/GTF2H2/POLR2G/AQR/PNKP	32
BP	GO:0046605	regulation of centrosome cycle	21/2446	58/18670	6.87561e-06	0.000386721	0.000353135	RBM14/GEN1/CEP295/CEP250/BRCA1/XRCC3/KAT2A/CEP131/CDK5RAP2/CENPJ/CCNF/CHMP2B/CHEK1/SPICE1/CHMP3/CHORDC1/PLK4/CHMP4B/XPO1/MDM1/ALMS1	21
BP	GO:0010639	negative regulation of organelle organization	83/2446	395/18670	6.94058e-06	0.000386727	0.00035314	RBM14/TTBK2/TCHP/DNM1L/CDK10/GEN1/ATG7/PIF1/CLASP1/DNMT1/ATRX/ARAP1/JARID2/HNRNPU/ESPL1/KDM3A/PHF8/TINF2/BCL2L1/BRCA1/NAT10/CENPF/FLCN/CEP97/XRCC3/H3-3A/KAT2A/BNIP3/SLX4/CDK5RAP2/BUB1B/CDT1/CCNF/ARPIN/CHEK1/ATM/PICK1/MCM2/RTEL1/HIP1R/ATAD2B/XRCC5/CAPZA2/ACD/SPTBN5/TAOK1/TRIP13/PRELID1/SUPT6H/CHMP4A/MID1IP1/GMFB/TSC2/PPFIA1/NDC80/WASHC2C/GNL3L/MTBP/STN1/CAPZB/ZW10/SLX1A/ACAA2/PAM16/LCMT1/TMSB4X/TM…	83
BP	GO:0032204	regulation of telomere maintenance	26/2446	81/18670	7.60999e-06	0.000416681	0.000380493	HNRNPA2B1/PIF1/HNRNPD/ATRX/HNRNPU/TINF2/NAT10/SLX4/MRE11/ATM/SMG1/RTEL1/XRCC5/ACD/MAP2K7/HDAC8/GNL3L/STN1/SLX1A/ATR/SMG7/MAPKAPK5/UPF1/MAPK3/PNKP/SMG5	26
BP	GO:0090329	regulation of DNA-dependent DNA replication	20/2446	54/18670	7.61796e-06	0.000416681	0.000380493	TICRR/CHTF18/E2F7/BRCA2/ATG7/ATRX/BLM/DBF4B/INO80/RFC4/WIZ/TIPIN/CDT1/MRE11/TIMELESS/MSH6/SMC1A/RFC5/CDC7/SENP2	20
BP	GO:0044818	mitotic G2/M transition checkpoint	14/2446	30/18670	7.83252e-06	0.000423515	0.000386733	TICRR/BLM/BRCA1/MRNIP/HUS1/MRE11/HUS1B/ATM/CLSPN/TAOK1/CDK5RAP3/TOPBP1/CDC6/HMGA2	14
BP	GO:0072331	signal transduction by p53 class mediator	61/2446	267/18670	7.88496e-06	0.000423515	0.000386733	MYBBP1A/E2F7/RAD9A/BRCA2/ING5/ATRX/TAF4/DDX5/BLM/ATAD5/PAXIP1/PIDD1/TP53RK/BRCA1/BRIP1/TFAP4/RFC4/USP28/HUS1/MAPK14/RRP8/MRE11/HEXIM1/TAF12/ARID3A/CHEK1/L3MBTL1/NOP2/TOP3A/RPA2/ATM/HINT1/CDK5R1/TAF1/E2F4/RFC5/MBD3/FOXM1/ZNF385B/BANP/GTSE1/USP10/PTTG1IP/EHMT1/DNA2/TAF15/UBB/CDK5RAP3/KMT5A/ATR/TOPBP1/CNOT8/RNF34/TP63/RPL5/YJU2/MAPKAPK5/MIF/EP300/SUPT16H/RBBP7	61
BP	GO:0022406	membrane docking	45/2446	178/18670	8.05865e-06	0.000428979	0.000391723	CEP290/CEP152/VAMP8/TTBK2/CEP164/CEP250/PCNT/CLASP1/CNTRL/CEP72/SFI1/CEP97/CEP83/SNX3/STX16/RAB3C/FBF1/CEP131/CDK5RAP2/VAMP3/CEP192/STX12/CENPJ/HAUS7/DYNC1I2/TUBA1A/NEDD1/TCTN3/HAUS3/CSNK1E/CEP135/ODF2/PLK4/CKAP5/YWHAG/DCTN2/TCTN2/CEP78/AKAP9/STX5/CSNK1D/PRKAR2B/MOSPD3/ACTR1A/ALMS1	45
BP	GO:0043414	macromolecule methylation	68/2446	309/18670	9.43404e-06	0.00049775	0.000454521	DOT1L/METTL3/EEF1AKMT1/ZNF335/KMT2A/FTSJ3/WDR4/KMT2B/DNMT1/ATRX/KMT2D/JARID2/PAXIP1/KDM3A/SETD1B/CHTOP/SETD6/BRCA1/TET3/BRD4/MEN1/RBM15/RNMT/EZH2/SUV39H1/NSD2/KMT2C/BAZ2A/NOP2/MBD1/TRMT1/PRDM4/CXXC1/MECP2/PICK1/NSUN2/NSUN5/DNMT3A/ASH1L/MBD3/GTPBP3/NDUFAF7/PAXBP1/TRMT12/MRM2/THUMPD2/SETD4/TRMT11/SUPT6H/WT1/KMT5B/RIF1/WTAP/SETD1A/MIS18A/OGT/EHMT1/TRMT10B/KMT5A/EZH1/LCMT1/H1-4/MRM1/KMT5C/SETDB1/SETD…	68
BP	GO:0006271	DNA strand elongation involved in DNA replication	11/2446	20/18670	1.026e-05	0.000536582	0.000489981	POLE/FEN1/POLA1/RFC4/RNASEH1/MCM3/MCM7/GINS2/DNA2/MCM4/LIG1	11
BP	GO:0031503	protein-containing complex localization	63/2446	281/18670	1.06834e-05	0.000553865	0.000505763	SFPQ/PABPN1/THOC1/U2AF1/POM121C/GRIPAP1/HNRNPA2B1/HRAS/HNRNPU/WDR60/ARL3/CHTOP/AAAS/SRSF1/CEP72/IFT52/SSX2IP/POM121/CEP131/DHX38/DDX39B/HASPIN/ATM/SMG1/NUP188/EFNB2/NUP98/UPF3B/HIP1/NUP107/BBS12/SUPT6H/IFT81/THOC2/DLG2/ZC3H11A/DRD4/NXF1/U2AF2/NACC2/SRSF2/ATR/XPOT/SMG7/NUP85/U2AF1L4/SRSF9/RNPS1/SEC13/AKAP8L/DYNLRB1/TPR/UPF1/RPGR/THOC6/NUP37/NUP153/XPO1/NUP214/AP3D1/RANBP2/RAP1A/SMG5	63
BP	GO:0006612	protein targeting to membrane	49/2446	202/18670	1.10974e-05	0.000570367	0.000520832	RPS3A/RPS18/MTCL1/RPS6/RPL10A/HRAS/TRAM1/RPL32/RPS29/RPL39/RPS5/RPS14/C2CD5/RPL10/RPS8/SSR3/RPL21/RPL15/CDK5R1/RPL8/RPS10/SSR2/ZDHHC23/RPS15A/RPL18/RPL23A/RPS11/RPS4X/RPL9/RPL7A/RPS26/CHMP4A/TCAF2/RPL29/SGTA/RPL27/RPS3/RPL28/RPL5/UBA52/GET3/CHMP4B/RPS13/RTP2/GDI1/RPL13A/RPSA/SRP9/HSPA5	49
BP	GO:0007076	mitotic chromosome condensation	10/2446	17/18670	1.18126e-05	0.000601937	0.000549659	TENT4A/NCAPD3/AKAP8/CDCA5/TTN/SMC2/AKAP8L/SMC4/NCAPD2/NCAPH	10
BP	GO:0071824	protein-DNA complex subunit organization	64/2446	288/18670	1.23087e-05	0.000621903	0.000567892	TAF1C/CHAF1A/CENPE/SART3/KAT6B/ATRX/HELLS/CENPO/GTF2H5/POGZ/CENPF/TSPYL2/H3-3A/INO80/RAD52/CDT1/TAF6L/TAF12/BAZ2A/PSMC5/CHAF1B/CABIN1/H2AB2/RPA2/GTF2H3/NAP1L5/MCM5/TAF1/MCM2/BDP1/SMARCA4/BRF1/CENPI/KNL1/UBC/DDB2/SMARCC2/MCM3/NAP1L4/CENPT/MCM7/SUPT6H/HP1BP3/MIS18A/PSMC6/NASP/CDC45/UBB/CHD1L/MCM4/RUVBL1/H1-10/H1-4/UBA52/CENPK/ARID2/H3C3/SRCAP/SUPT16H/GTF2H2/H2AX/H4-16/H2AW/RBBP7	64
BP	GO:0007051	spindle organization	43/2446	170/18670	1.25021e-05	0.000626364	0.000571965	CENPE/PKD1/TUBGCP4/PCNT/CLASP1/NUMA1/ATRX/ASPM/HNRNPU/ESPL1/INTS13/AAAS/TUBGCP6/CEP72/MSTO1/RHOA/CEP97/INO80/CEP192/KIF23/CHMP2B/MECP2/HAUS7/SMC1A/SPICE1/HAUS3/GOLGA2/TUBGCP5/WDR62/CKAP5/NDC80/PRC1/SPAG5/RPS3/DCTN2/KIF4A/CHMP4B/TPR/MYH9/WASHC5/CSNK1D/KPNB1/TUBGCP2	43
BP	GO:0045787	positive regulation of cell cycle	81/2446	389/18670	1.26545e-05	0.000628719	0.000574116	DDX11/SFPQ/THOC1/MYBBP1A/E2F7/FEN1/CDK10/GEN1/CEP295/BRCA2/KIF14/PKD1/CIT/CDC42/NUMA1/EIF4G1/ATRX/NSMCE2/HNRNPU/ATAD5/ESPL1/PIDD1/DBF4B/SPDYA/BRCA1/RHOA/PTPN11/BRD4/XRCC3/INO80/TFAP4/WIZ/HCFC1/RPTOR/CDCA5/OPN1MW/KIF23/RRP8/CDT1/CENPJ/EZH2/ARID3A/CHEK1/SH2B1/DDX39B/MECP2/ATM/CDK5R1/E2F4/CDK9/RPS15A/CDC7/CYP1A1/YTHDC2/SVIL/RPS6KB1/SMC5/GTSE1/CDC25A/DTL/PLK4/NDC80/SPAG5/CDC45/MTBP/USP19/CNOT8/LRP6/T…	81
BP	GO:0065004	protein-DNA complex assembly	57/2446	248/18670	1.27772e-05	0.000629569	0.000574892	TAF1C/CHAF1A/CENPE/SART3/KAT6B/ATRX/HELLS/CENPO/GTF2H5/POGZ/CENPF/TSPYL2/H3-3A/RAD52/CDT1/TAF6L/TAF12/BAZ2A/PSMC5/CHAF1B/CABIN1/H2AB2/RPA2/GTF2H3/NAP1L5/MCM5/TAF1/MCM2/BDP1/SMARCA4/BRF1/CENPI/KNL1/UBC/DDB2/MCM3/NAP1L4/CENPT/MCM7/HP1BP3/MIS18A/PSMC6/NASP/CDC45/UBB/CHD1L/MCM4/RUVBL1/H1-10/H1-4/UBA52/CENPK/H3C3/GTF2H2/H2AX/H4-16/RBBP7	57
BP	GO:0051321	meiotic cell cycle	57/2446	249/18670	1.44906e-05	0.00070724	0.000645817	FANCA/PSMC3IP/XRCC2/BRCA2/METTL3/TUBGCP4/NCAPD3/NUMA1/ATRX/ASPM/PKMYT1/ESPL1/EME2/SPDYA/TUBGCP6/BRIP1/MSH5/SUN1/FIGNL1/SLX4/BUB1B/HUS1/MRE11/MUS81/HUS1B/EME1/NPPC/REC114/TOP3A/ATM/RAD51D/NSUN2/MSH6/SMC1A/FZR1/KIF18A/GOLGA2/YTHDC2/TRIP13/RAD54L/CDC25A/TUBGCP5/SMC2/ZW10/UBB/SMC4/NCAPD2/SHOC1/MYH9/WASHC5/H2AX/TUBGCP2/SPIRE1/NCAPH/RAD54B/MEI1/CDC25B	57
BP	GO:0033119	negative regulation of RNA splicing	12/2446	24/18670	1.45908e-05	0.00070724	0.000645817	PTBP1/HNRNPA2B1/RBM10/SFSWAP/SRSF10/RPS26/SAP18/U2AF2/SRSF9/RNPS1/RPS13/TMBIM6	12
BP	GO:0006338	chromatin remodeling	45/2446	182/18670	1.48692e-05	0.000712807	0.000650901	HDAC4/KMT2B/ATRX/HELLS/CHD7/JARID2/CENPO/BAZ1B/KDM4B/KDM5C/H3-3A/KAT2A/INO80/CHD1/TAF6L/BAZ2A/PABPC1L/SMCHD1/CHEK1/MYSM1/ZBTB7A/BPTF/MBD3/SMARCA4/KDM6B/CENPI/KNL1/SMARCC2/CENPT/SUPT6H/MIS18A/NASP/CHD1L/SUPT4H1/ZMIZ2/EZH1/RUVBL1/TP63/CENPK/TPR/SRCAP/HMGA2/CHD8/H4-16/RBBP7	45
BP	GO:1903312	negative regulation of mRNA metabolic process	25/2446	79/18670	1.49448e-05	0.000712807	0.000650901	PTBP1/HNRNPA2B1/RBM10/TENT4A/HNRNPD/SFSWAP/HNRNPU/SLC11A1/TARDBP/MAPK14/PKP3/HNRNPA0/SRSF10/DHX34/LARP1/CDK9/CIRBP/THRAP3/SAP18/U2AF2/SECISBP2/SRSF9/RNPS1/SYNCRIP/DHX9	25
BP	GO:0042254	ribosome biogenesis	65/2446	297/18670	1.76712e-05	0.000836155	0.000763536	DDX54/MYBBP1A/SART1/RPS6/PPAN/FTSJ3/RPL10A/DHX37/NOM1/CHD7/GTF2H5/NAT10/BMS1/DDX47/ESF1/RPS5/UTP20/RPS14/RPL10/MDN1/PELP1/RRP8/RPS8/SUV39H1/LTO1/KRI1/USP36/DROSHA/NOP58/NOP2/GEMIN4/UTP3/SURF6/NSUN5/DDX51/RPS10/TSR1/LAS1L/DDX17/RRP1/RPL23A/DDX10/MTG2/TSR3/MRM2/RPL7A/GTF3A/NOL8/TSR2/NOP56/PTEN/GNL3L/PDCD11/RPL27/MRM1/FAM207A/RPL5/CEBPZ/NOL10/PES1/RRP15/RPSA/XPO1/RIOK1/DHX30	65
BP	GO:2001251	negative regulation of chromosome organization	38/2446	146/18670	1.96049e-05	0.000920347	0.000840417	GEN1/PIF1/DNMT1/ATRX/JARID2/HNRNPU/ESPL1/KDM3A/PHF8/TINF2/BRCA1/NAT10/CENPF/XRCC3/H3-3A/SLX4/CDK5RAP2/BUB1B/CDT1/ATM/MCM2/RTEL1/ATAD2B/XRCC5/ACD/TRIP13/SUPT6H/NDC80/GNL3L/STN1/ZW10/SLX1A/LCMT1/H1-10/H1-4/TPR/MAD1L1/PHF2	38
BP	GO:0090068	positive regulation of cell cycle process	65/2446	298/18670	1.97601e-05	0.000920389	0.000840454	DDX11/SFPQ/MYBBP1A/E2F7/FEN1/CDK10/GEN1/CEP295/KIF14/CIT/CDC42/NUMA1/EIF4G1/ATRX/NSMCE2/HNRNPU/ATAD5/ESPL1/PIDD1/DBF4B/BRCA1/RHOA/BRD4/XRCC3/INO80/WIZ/RPTOR/CDCA5/OPN1MW/KIF23/RRP8/CDT1/CENPJ/EZH2/ARID3A/SH2B1/MECP2/ATM/CDK5R1/E2F4/CDC7/CYP1A1/SVIL/SMC5/GTSE1/CDC25A/DTL/PLK4/NDC80/SPAG5/CDC45/MTBP/USP19/CNOT8/TMOD3/CDC6/RNF112/TPR/KIF20B/LSM10/MED25/EP300/HMGA2/CDC25B/LRP5	65
BP	GO:0032886	regulation of microtubule-based process	51/2446	218/18670	2.1538e-05	0.000990682	0.000904643	RBM14/TTBK2/GEN1/CEP295/CEP250/KLHL42/PKD1/CLASP1/NUMA1/HNRNPU/BICD1/BRCA1/RHOA/CEP97/XRCC3/KAT2A/CEP131/CDK5RAP2/CENPJ/CCNF/TRPV4/CHMP2B/CHEK1/BICD2/MECP2/SMC1A/CDK5R1/SPICE1/KIF18A/TAOK1/CHMP3/CHORDC1/MACF1/MID1IP1/GSK3B/PLK4/SPAG5/CCDC39/RPS3/MARK2/AKAP9/CAMSAP3/CHMP4B/TPR/STMND1/PHLDB2/XPO1/HDAC6/MDM1/CLIP1/ALMS1	51
BP	GO:0045814	negative regulation of gene expression, epigenetic	36/2446	136/18670	2.16016e-05	0.000990682	0.000904643	DOT1L/RESF1/DNMT1/KMT2D/HELLS/JARID2/CREBZF/PHF8/H3-3A/AEBP2/NAA40/NRDE2/RRP8/EZH2/SUV39H1/BAZ2A/SMCHD1/MBD1/MECP2/DNMT3A/MBD3/ATAD2B/PPHLN1/RIF1/CDC45/MBD3L3/EZH1/H1-10/H1-4/SETDB1/H3C3/H4-16/PHF2/MIER1/SUZ12/RBBP7	36
BP	GO:0036297	interstrand cross-link repair	19/2446	53/18670	2.19733e-05	0.00100004	0.000913187	FANCA/FANCB/XRCC3/SLX4/FANCI/MUS81/EME1/RFWD3/MCM8/RPA2/RAD51D/MSH6/FAN1/UBC/FANCC/UBB/SLX1A/ATR/UBA52	19
BP	GO:1902275	regulation of chromatin organization	45/2446	185/18670	2.31037e-05	0.00104352	0.000952888	RESF1/SART3/ZNF335/KMT2A/KMT2B/DNMT1/ATRX/JARID2/HNRNPU/PAXIP1/KDM3A/AKAP8/PHF8/CHTOP/BRCA1/FLCN/BRD4/KAT2A/NAA40/CHEK1/MECP2/ATM/MKI67/CDK9/ATAD2B/PPHLN1/RPS6KA4/SREBF1/PAXBP1/SUPT6H/VEGFA/RIF1/SETD1A/OGT/CDC45/H1-10/H1-4/AKAP8L/MYOCD/TPR/SETDB1/SETD5/MAPK3/PHF2/MIER1	45
BP	GO:0016072	rRNA metabolic process	57/2446	253/18670	2.36934e-05	0.0010621	0.000969862	DDX11/DDX54/TCOF1/SART1/RPS6/FTSJ3/RPL10A/DHX37/CHD7/GTF2H5/NAT10/BMS1/DDX47/ESF1/UTP20/RPS14/MDN1/PELP1/RRP8/ANG/RPS8/SUV39H1/KRI1/USP36/DROSHA/NOP58/NOP2/GEMIN4/GTF3C1/UTP3/NSUN5/DDX51/TSR1/LAS1L/DDX17/RRP1/SMARCA4/BRF1/DDX10/TSR3/MRM2/SIRT7/RPL7A/GTF3A/NOL8/TSR2/NOP56/PDCD11/RPL27/MRM1/FAM207A/RPL5/NOL10/PES1/NCL/RRP15/RIOK1	57
BP	GO:1901796	regulation of signal transduction by p53 class mediator	44/2446	180/18670	2.48908e-05	0.00110745	0.00101127	RAD9A/ING5/TAF4/DDX5/BLM/ATAD5/TP53RK/BRCA1/BRIP1/RFC4/HUS1/MAPK14/MRE11/HEXIM1/TAF12/CHEK1/L3MBTL1/NOP2/TOP3A/RPA2/ATM/CDK5R1/TAF1/RFC5/MBD3/BANP/PTTG1IP/EHMT1/DNA2/TAF15/UBB/CDK5RAP3/KMT5A/ATR/TOPBP1/RNF34/TP63/RPL5/YJU2/MAPKAPK5/MIF/EP300/SUPT16H/RBBP7	44
BP	GO:0033047	regulation of mitotic sister chromatid segregation	22/2446	68/18670	3.25809e-05	0.00143887	0.0013139	GEN1/CENPE/NUMA1/ATRX/NSMCE2/HNRNPU/ESPL1/CENPF/XRCC3/CDK5RAP2/BUB1B/CDT1/ATM/TRIP13/SMC5/NDC80/ZW10/LCMT1/CDC6/TPR/MAD1L1/ANAPC1	22
BP	GO:0044766	multi-organism transport	23/2446	73/18670	3.50422e-05	0.00152498	0.00139253	THOC1/POM121C/AAAS/POM121/DDX39B/NUP188/NUP98/DYNLT1/UBC/NUP107/THOC2/UBB/NUP85/SEC13/UBA52/TPR/THOC6/NUP37/NUP153/KPNB1/XPO1/NUP214/RANBP2	23
BP	GO:1902579	multi-organism localization	23/2446	73/18670	3.50422e-05	0.00152498	0.00139253	THOC1/POM121C/AAAS/POM121/DDX39B/NUP188/NUP98/DYNLT1/UBC/NUP107/THOC2/UBB/NUP85/SEC13/UBA52/TPR/THOC6/NUP37/NUP153/KPNB1/XPO1/NUP214/RANBP2	23
BP	GO:0006605	protein targeting	86/2446	432/18670	4.01819e-05	0.00173597	0.00158521	RPS3A/RPS18/MTCL1/RPS6/PEX2/HGS/SPCS1/RPL10A/HRAS/TRAM1/RPL32/RPS29/RPL39/RPS5/RPS14/C2CD5/RPL10/RPS8/SSR3/USP36/RPL21/RPL15/CDK5R1/PIK3R4/RPL8/RPS10/TIMM9/SSR2/UQCRC2/ZDHHC23/RPS15A/RPL18/RPL23A/SORL1/SREBF1/UBC/PHYH/RPS11/RPS4X/RPL9/VPS13A/UBE2D3/HUWE1/RPL7A/RPS26/HACL1/CHMP4A/GABARAP/NUDT7/ACOT4/LEPROT/HPS4/AP4E1/RHOU/TCAF2/RPL29/SGTA/UBB/RPL27/YWHAG/CDC37/PAM16/RPS3/RPL28/SCP2/RPL5/UBE2D2/UBA…	86
BP	GO:0006284	base-excision repair	16/2446	42/18670	4.09941e-05	0.00175832	0.00160562	POLG/POLQ/POLE/FEN1/POLD1/APEX2/NEIL1/RPA2/HUWE1/MUTYH/UNG/DNA2/RPS3/LIG1/HMGA2/USP47	16
BP	GO:0034243	regulation of transcription elongation from RNA polymerase II promoter	13/2446	30/18670	4.40743e-05	0.00187694	0.00171393	HNRNPU/RECQL5/BRD4/EAPP/CDK13/EZH2/LEO1/CDK9/SUPT6H/SUPT4H1/GTF2F1/SUPT16H/NELFA	13
BP	GO:0006409	tRNA export from nucleus	14/2446	34/18670	4.49045e-05	0.00188536	0.00172162	POM121C/AAAS/POM121/NUP188/NUP98/NUP107/XPOT/NUP85/SEC13/TPR/NUP37/NUP153/NUP214/RANBP2	14
BP	GO:0071431	tRNA-containing ribonucleoprotein complex export from nucleus	14/2446	34/18670	4.49045e-05	0.00188536	0.00172162	POM121C/AAAS/POM121/NUP188/NUP98/NUP107/XPOT/NUP85/SEC13/TPR/NUP37/NUP153/NUP214/RANBP2	14
BP	GO:1900034	regulation of cellular response to heat	24/2446	79/18670	4.65169e-05	0.0019394	0.00177096	POM121C/AAAS/POM121/RPTOR/HSPB8/RPA2/ATM/NUP188/NUP98/DNAJC2/NUP107/CHORDC1/CREBBP/GSK3B/ATR/NUP85/SEC13/TPR/EP300/NUP37/NUP153/MAPK3/NUP214/RANBP2	24
BP	GO:0006479	protein methylation	43/2446	179/18670	4.76458e-05	0.00195906	0.00178892	DOT1L/EEF1AKMT1/ZNF335/KMT2A/KMT2B/DNMT1/ATRX/KMT2D/JARID2/PAXIP1/KDM3A/SETD1B/CHTOP/SETD6/BRCA1/TET3/BRD4/MEN1/EZH2/SUV39H1/NSD2/KMT2C/PRDM4/CXXC1/MECP2/ASH1L/NDUFAF7/PAXBP1/SETD4/SUPT6H/KMT5B/RIF1/SETD1A/OGT/EHMT1/KMT5A/EZH1/LCMT1/H1-4/KMT5C/SETDB1/SETD5/SUZ12	43
BP	GO:0008213	protein alkylation	43/2446	179/18670	4.76458e-05	0.00195906	0.00178892	DOT1L/EEF1AKMT1/ZNF335/KMT2A/KMT2B/DNMT1/ATRX/KMT2D/JARID2/PAXIP1/KDM3A/SETD1B/CHTOP/SETD6/BRCA1/TET3/BRD4/MEN1/EZH2/SUV39H1/NSD2/KMT2C/PRDM4/CXXC1/MECP2/ASH1L/NDUFAF7/PAXBP1/SETD4/SUPT6H/KMT5B/RIF1/SETD1A/OGT/EHMT1/KMT5A/EZH1/LCMT1/H1-4/KMT5C/SETDB1/SETD5/SUZ12	43
BP	GO:0009124	nucleoside monophosphate biosynthetic process	48/2446	208/18670	5.35137e-05	0.00218527	0.00199548	PFAS/POM121C/HK2/HDAC4/PFKFB4/BPGM/AAAS/FLCN/POM121/DHODH/TYMS/ATP5PB/AK3/ENO3/ATP5F1C/CAD/ZBTB7A/TREX1/NUP188/ATP5PO/NUP98/DUT/NUP107/CMPK1/PFKL/TAZ/ENO2/RFK/OGT/PAICS/AMPD1/HK3/FOXK1/PFKP/NUP85/OGDHL/ATP5MF/TMSB4X/SEC13/PFKFB3/TPR/AK2/NUP37/NUP153/ADPGK/NUP214/RANBP2/UMPS	48
BP	GO:2001020	regulation of response to DNA damage stimulus	49/2446	214/18670	5.55793e-05	0.0022532	0.00205751	DDX11/THOC1/POLQ/RAD9A/TPT1/FUS/DDX5/ATAD5/PAXIP1/BCL2L1/BRCA1/RECQL5/PIAS4/FANCB/MRNIP/FIGNL1/RAD52/KLHL15/NSD2/SMCHD1/CHEK1/TIMELESS/DDX39B/HDAC10/RFWD3/RPA2/ATM/SMG1/RTEL1/CDK9/FOXM1/TP53BP1/CBX8/SHLD1/RIF1/HELB/PTTG1IP/NACC2/KMT5A/ATR/RPS3/YJU2/MIF/HMGA2/H2AX/SPIRE1/USP47/DDIAS/DHX9	49
BP	GO:0009156	ribonucleoside monophosphate biosynthetic process	46/2446	197/18670	5.59331e-05	0.0022532	0.00205751	PFAS/POM121C/HK2/HDAC4/PFKFB4/BPGM/AAAS/FLCN/POM121/DHODH/ATP5PB/AK3/ENO3/ATP5F1C/CAD/ZBTB7A/TREX1/NUP188/ATP5PO/NUP98/NUP107/CMPK1/PFKL/TAZ/ENO2/RFK/OGT/PAICS/AMPD1/HK3/FOXK1/PFKP/NUP85/OGDHL/ATP5MF/TMSB4X/SEC13/PFKFB3/TPR/AK2/NUP37/NUP153/ADPGK/NUP214/RANBP2/UMPS	46
BP	GO:0022616	DNA strand elongation	12/2446	27/18670	6.41214e-05	0.00256572	0.00234289	POLE/FEN1/POLA1/RFC4/MRE11/RNASEH1/MCM3/MCM7/GINS2/DNA2/MCM4/LIG1	12
BP	GO:0075733	intracellular transport of virus	19/2446	57/18670	6.99125e-05	0.00277879	0.00253746	POM121C/AAAS/POM121/NUP188/NUP98/DYNLT1/UBC/NUP107/UBB/NUP85/SEC13/UBA52/TPR/NUP37/NUP153/KPNB1/XPO1/NUP214/RANBP2	19
BP	GO:0000018	regulation of DNA recombination	28/2446	101/18670	7.09944e-05	0.0028031	0.00255966	THOC1/POLQ/FUS/BLM/ATAD5/PAXIP1/RECQL5/FANCB/MRNIP/FIGNL1/KLHL15/MRE11/NSD2/SMCHD1/CHEK1/TIMELESS/RPA2/MSH6/RTEL1/TP53BP1/SHLD1/SUPT6H/RIF1/HELB/H1-10/H1-4/TNFSF4/IL10	28
BP	GO:0061013	regulation of mRNA catabolic process	46/2446	199/18670	7.25674e-05	0.00284636	0.00259916	HNRNPM/RBM10/METTL3/TENT4A/HNRNPD/EIF4G1/HNRNPU/TNRC6A/TNRC6B/KHSRP/SLC11A1/PSME1/TARDBP/MAPK14/PKP3/NANOS3/ANP32A/PSMC5/HNRNPA0/DHX34/FXR2/LARP1/IGF2BP2/PSMA5/UBC/PSMB1/AGO2/CIRBP/THRAP3/PSMC6/UBB/SAMD4B/HNRNPR/SECISBP2/CNOT8/PSMB8/MYEF2/UBA52/SYNCRIP/PNPT1/UPF1/POLR2G/XPO1/NUP214/DHX9/GTPBP1	46
BP	GO:1904356	regulation of telomere maintenance via telomere lengthening	20/2446	62/18670	7.69029e-05	0.0029967	0.00273644	HNRNPA2B1/PIF1/HNRNPU/TINF2/NAT10/SLX4/ATM/RTEL1/XRCC5/ACD/MAP2K7/GNL3L/STN1/SLX1A/ATR/SMG7/MAPKAPK5/MAPK3/PNKP/SMG5	20
BP	GO:0009260	ribonucleotide biosynthetic process	62/2446	293/18670	7.76667e-05	0.00300681	0.00274567	PFAS/POM121C/MPC1/HK2/HDAC4/PFKFB4/BPGM/PDHA1/AAAS/FASN/FLCN/POM121/DHODH/ADCY3/ADCY10/ATP5PB/AK3/ELOVL3/ENO3/ATP5F1C/NPPC/CAD/ZBTB7A/ACSF3/TREX1/NUP188/ELOVL1/ATP5PO/PDK4/NUP98/ACACB/ACLY/NUP107/CMPK1/PPT1/PFKL/TAZ/ENO2/RFK/SCD/OGT/PAICS/ACSBG2/AMPD1/HK3/FOXK1/PFKP/NUP85/OGDHL/ATP5MF/TMSB4X/SEC13/PFKFB3/TPR/AK2/NUP37/NUP153/ADPGK/NUP214/RANBP2/NME2/UMPS	62
BP	GO:0060968	regulation of gene silencing	38/2446	155/18670	8.05639e-05	0.00308175	0.00281411	POM121C/RESF1/EIF4G1/DNMT1/DDX5/TNRC6A/PHF8/AAAS/H3-3A/NCOR2/NAA40/POM121/MAP2K1/POLR2A/NUP188/NUP98/ATAD2B/PPHLN1/NUP107/AGO2/CDC45/NUP85/H1-10/H1-4/SEC13/TPR/SETDB1/H3C3/NUP37/NUP153/POLR2G/H4-16/PHF2/MIER1/LIMD1/NUP214/RANBP2/DHX9	38
BP	GO:0060271	cilium assembly	74/2446	366/18670	8.06363e-05	0.00308175	0.00281411	CEP290/WDR90/CEP152/TTBK2/TCHP/CEP164/CDK10/CEP250/BBS1/PCNT/NPHP3/CLASP1/CROCC/WDR60/ARL3/CNTRL/SYNE2/CEP72/IFT52/SFI1/SSX2IP/CEP97/CEP83/CFAP44/FBF1/CEP131/CDK5RAP2/CCDC66/CEP192/CENPJ/UBXN10/CNTROB/DNAH1/ARL13A/HAUS7/DYNC1I2/TUBA1A/NEDD1/MCIDAS/E2F4/TCTN3/HAUS3/CSNK1E/CEP135/RILPL1/CDKL5/ARL13B/LAMA5/DISC1/ODF2/PLA2G3/IFT81/PLK4/TMEM231/CKAP5/BBS5/IQUB/YWHAG/CCDC39/DCTN2/TCTN2/DYNLRB1/CEP78/IN…	74
BP	GO:0006888	ER to Golgi vesicle-mediated transport	48/2446	212/18670	8.83261e-05	0.00335414	0.00306284	ERGIC3/COL7A1/CNIH1/RNF139/TMED3/PPP6R3/PITPNM3/RAB33B/ACTR10/F8/DYNC1I2/RAB12/SAR1B/WHAMM/SEC16A/CTAGE4/BGLAP/TFG/ARF4/CAPZA2/SORL1/COG7/GOLGA2/SPTBN5/LMAN1L/GOLGB1/NAPA/COG6/CAPZB/ZW10/PEF1/DCTN2/SEC13/COG8/ARFGAP1/KDELR1/TRAPPC3/ARF1/STX5/TMED2/CSNK1D/SEC31B/GOLT1A/SPTBN1/DCTN5/RAB19/CTAGE6/ACTR1A	48
BP	GO:0051031	tRNA transport	14/2446	36/18670	9.48401e-05	0.00357871	0.00326791	POM121C/AAAS/POM121/NUP188/NUP98/NUP107/XPOT/NUP85/SEC13/TPR/NUP37/NUP153/NUP214/RANBP2	14
BP	GO:0051225	spindle assembly	29/2446	108/18670	9.95649e-05	0.00373337	0.00340914	TUBGCP4/CLASP1/NUMA1/ASPM/HNRNPU/AAAS/TUBGCP6/MSTO1/RHOA/CEP97/INO80/CEP192/KIF23/CHMP2B/HAUS7/SMC1A/SPICE1/HAUS3/GOLGA2/TUBGCP5/SPAG5/RPS3/KIF4A/CHMP4B/TPR/WASHC5/CSNK1D/KPNB1/TUBGCP2	29
BP	GO:0007091	metaphase/anaphase transition of mitotic cell cycle	18/2446	54/18670	0.000107707	0.00400618	0.00365825	GEN1/CENPE/NSMCE2/ESPL1/CENPF/XRCC3/CDK5RAP2/BUB1B/CDT1/ATM/TRIP13/NDC80/ZW10/LCMT1/CDC6/TPR/MAD1L1/ANAPC1	18
BP	GO:0010569	regulation of double-strand break repair via homologous recombination	16/2446	45/18670	0.000108184	0.00400618	0.00365825	POLQ/FUS/RECQL5/FANCB/MRNIP/FIGNL1/KLHL15/SMCHD1/CHEK1/TIMELESS/RPA2/RTEL1/TP53BP1/SHLD1/RIF1/HELB	16
BP	GO:0033143	regulation of intracellular steroid hormone receptor signaling pathway	23/2446	78/18670	0.000110522	0.00406749	0.00371424	SAFB2/KMT2D/DDX5/AXIN1/BRCA1/RHOA/NCOR2/UBA5/ZBTB7A/TAF1/LATS1/SMARCA4/NODAL/RWDD1/TRIM68/TP63/PARK7/RNF14/EP300/SKP2/HEYL/HDAC6/RNF6	23
BP	GO:0006342	chromatin silencing	31/2446	120/18670	0.00012758	0.00466647	0.00426119	DOT1L/RESF1/DNMT1/KMT2D/HELLS/PHF8/H3-3A/NAA40/NRDE2/RRP8/EZH2/SUV39H1/BAZ2A/SMCHD1/MBD1/MECP2/DNMT3A/MBD3/ATAD2B/PPHLN1/RIF1/CDC45/MBD3L3/EZH1/H1-10/H1-4/SETDB1/H3C3/H4-16/PHF2/MIER1	31
BP	GO:0007088	regulation of mitotic nuclear division	39/2446	164/18670	0.000131773	0.00479043	0.00437439	KNTC1/GEN1/CENPE/NUMA1/ATRX/NSMCE2/PKMYT1/HNRNPU/ESPL1/CENPF/CEP97/XRCC3/CDK13/CDK5RAP2/BUB1B/CDCA5/CDT1/CHMP2B/CHEK1/L3MBTL1/SH2B1/ATM/MKI67/SMC1A/CUL9/TRIP13/SMC5/NDC80/ANLN/MTBP/ZW10/LCMT1/CDC6/CHMP4B/TPR/KIF20B/MAD1L1/ANAPC1/LRP5	39
BP	GO:0044782	cilium organization	76/2446	384/18670	0.000133269	0.00481545	0.00439724	CEP290/WDR90/CEP152/TTBK2/TCHP/CEP164/CDK10/CEP250/BBS1/PCNT/NPHP3/CLASP1/CROCC/WDR60/ARL3/CNTRL/SYNE2/CEP72/IFT52/SFI1/SSX2IP/CEP97/CEP83/CFAP44/FBF1/CEP131/CDK5RAP2/CCDC66/CEP192/CENPJ/UBXN10/CNTROB/DNAH1/ARL13A/HAUS7/DYNC1I2/TUBA1A/NEDD1/MCIDAS/E2F4/TCTN3/HAUS3/CSNK1E/CEP135/RILPL1/CDKL5/ARL13B/LAMA5/DISC1/BBS12/ODF2/PLA2G3/IFT81/PLK4/TMEM231/CKAP5/BBS5/IQUB/YWHAG/CCDC39/DCTN2/TCTN2/DYNLRB1/CE…	76
BP	GO:0006270	DNA replication initiation	14/2446	37/18670	0.000134284	0.00482291	0.00440405	TICRR/POLE/ORC6/POLA1/CDT1/RPA4/MCM5/MCM2/POLA2/MCM3/MCM7/CDC45/MCM4/CDC6	14
BP	GO:0034605	cellular response to heat	34/2446	137/18670	0.000144746	0.00516752	0.00471873	POM121C/HSF4/TRPV1/ATP2A2/AAAS/POM121/RPTOR/TRPV4/HSFX1/HSPB8/RPA2/ATM/NUP188/NUP98/DNAJC2/NUP107/CHORDC1/CREBBP/GSK3B/ATR/NUP85/IRAK1/SEC13/TPR/EP300/HSF5/NUP37/NUP153/MAPK3/NUP214/HSPA14/RBBP7/HSPA5/RANBP2	34
BP	GO:0046794	transport of virus	19/2446	60/18670	0.000152075	0.00536493	0.00489899	POM121C/AAAS/POM121/NUP188/NUP98/DYNLT1/UBC/NUP107/UBB/NUP85/SEC13/UBA52/TPR/NUP37/NUP153/KPNB1/XPO1/NUP214/RANBP2	19
BP	GO:0051306	mitotic sister chromatid separation	19/2446	60/18670	0.000152075	0.00536493	0.00489899	GEN1/CENPE/NSMCE2/ESPL1/CENPF/XRCC3/CDK5RAP2/BUB1B/CDT1/DIS3L2/ATM/TRIP13/NDC80/ZW10/LCMT1/CDC6/TPR/MAD1L1/ANAPC1	19
BP	GO:0046390	ribose phosphate biosynthetic process	62/2446	300/18670	0.000156531	0.00548962	0.00501286	PFAS/POM121C/MPC1/HK2/HDAC4/PFKFB4/BPGM/PDHA1/AAAS/FASN/FLCN/POM121/DHODH/ADCY3/ADCY10/ATP5PB/AK3/ELOVL3/ENO3/ATP5F1C/NPPC/CAD/ZBTB7A/ACSF3/TREX1/NUP188/ELOVL1/ATP5PO/PDK4/NUP98/ACACB/ACLY/NUP107/CMPK1/PPT1/PFKL/TAZ/ENO2/RFK/SCD/OGT/PAICS/ACSBG2/AMPD1/HK3/FOXK1/PFKP/NUP85/OGDHL/ATP5MF/TMSB4X/SEC13/PFKFB3/TPR/AK2/NUP37/NUP153/ADPGK/NUP214/RANBP2/NME2/UMPS	62
BP	GO:0000910	cytokinesis	40/2446	171/18670	0.000158785	0.00553611	0.00505531	E2F7/BRCA2/KIF14/CIT/CDC42/ESPL1/ARL3/MYO19/RHOC/BCL2L1/RHOA/FLCN/INCENP/OPN1MW/KIF23/CDT1/CNTROB/CHMP2B/KIF13A/PIK3R4/CALM2/SVIL/CHMP3/CHMP4A/ANLN/PRC1/BIRC6/CDC6/KIF4A/CHMP4B/MYH9/KIF20B/ARF1/WASHC5/SPTBN1/SPIRE1/TMEM250/AHCTF1/CDC25B/RAB11FIP3	40
BP	GO:0006913	nucleocytoplasmic transport	69/2446	343/18670	0.000161405	0.00559476	0.00510886	PABPN1/THOC1/U2AF1/POM121C/HNRNPA2B1/PKD1/CPSF6/CHTOP/AAAS/SRSF1/PTPN11/NUP62CL/POM121/TARDBP/DHX38/MAPK14/ANP32A/DDX39B/GEMIN4/SMG1/NUP188/NUP98/RPAIN/UPF3B/TNPO2/NUP107/GTSE1/TCF7L2/PPP1R12A/SUPT6H/SPRN/GSK3B/THOC2/TSC2/ZC3H11A/EGR2/PTTG1IP/IFI27/NXF1/U2AF2/RGPD5/SRSF2/XPOT/SMG7/NUP85/U2AF1L4/SRSF9/STRADA/RNPS1/PTPN14/SEC13/AKAP8L/PARK7/TPR/UPF1/PPM1A/RBM4/THOC6/FAM53B/NUP37/NUP153/KPNB1/XPO1/N…	69
BP	GO:0030071	regulation of mitotic metaphase/anaphase transition	17/2446	51/18670	0.000166128	0.00572519	0.00522797	GEN1/CENPE/NSMCE2/ESPL1/CENPF/XRCC3/CDK5RAP2/BUB1B/CDT1/ATM/TRIP13/NDC80/ZW10/LCMT1/CDC6/TPR/MAD1L1	17
BP	GO:0044774	mitotic DNA integrity checkpoint	28/2446	106/18670	0.000176451	0.006046	0.00552091	TICRR/E2F7/RAD9A/BLM/PIDD1/EME2/MRNIP/TIPIN/HUS1/MRE11/MUS81/ARID3A/HUS1B/EME1/RFWD3/RPA2/ATM/CLSPN/E2F4/TAOK1/GTSE1/CDK5RAP3/TOPBP1/CNOT8/CDC6/STK33/EP300/HMGA2	28
BP	GO:0045930	negative regulation of mitotic cell cycle	68/2446	338/18670	0.000178857	0.00609341	0.00556421	TICRR/E2F7/RAD9A/KNTC1/GEN1/RPS6/SKP1/ATRX/HRAS/BLM/PIDD1/EME2/E4F1/BCL2L1/BRCA1/CENPF/XRCC3/PSME1/WEE1/MRNIP/PTPN3/CDK5RAP2/TIPIN/BUB1B/HUS1/CDT1/EZH2/MRE11/MUS81/ARID3A/HUS1B/CHEK1/EME1/INTS3/PSMC5/RFWD3/RPA2/ATM/CLSPN/E2F4/PSMA5/YTHDC2/TAOK1/TRIP13/GTSE1/PSMB1/NDC80/PSMC6/PTEN/MTBP/ZW10/NACC2/CDK5RAP3/NABP1/TOPBP1/CNOT8/PSMB8/LCMT1/CDC6/PNPT1/TPR/STK33/EP300/MAD1L1/HMGA2/USP47/IL10/DDIAS	68
BP	GO:0044784	metaphase/anaphase transition of cell cycle	18/2446	56/18670	0.000182176	0.00617121	0.00563525	GEN1/CENPE/NSMCE2/ESPL1/CENPF/XRCC3/CDK5RAP2/BUB1B/CDT1/ATM/TRIP13/NDC80/ZW10/LCMT1/CDC6/TPR/MAD1L1/ANAPC1	18
BP	GO:0097064	ncRNA export from nucleus	14/2446	38/18670	0.000187157	0.00630413	0.00575663	POM121C/AAAS/POM121/NUP188/NUP98/NUP107/XPOT/NUP85/SEC13/TPR/NUP37/NUP153/NUP214/RANBP2	14
BP	GO:0030521	androgen receptor signaling pathway	19/2446	61/18670	0.000194029	0.00647788	0.00591529	SAFB2/DDX5/KDM3A/BRCA1/RHOA/NCOR2/ZBTB7A/TAF1/DDX17/SMARCA4/NODAL/RWDD1/TRIM68/PARK7/RNF14/EP300/HEYL/HDAC6/RNF6	19
BP	GO:0030261	chromosome condensation	16/2446	47/18670	0.000194489	0.00647788	0.00591529	ACIN1/TENT4A/NCAPD3/AKAP8/H3-3A/CDCA5/TTN/NCAPG2/SMC2/H1-10/H1-4/AKAP8L/SMC4/NCAPD2/HMGA2/NCAPH	16
BP	GO:0007094	mitotic spindle assembly checkpoint	13/2446	34/18670	0.000205393	0.00669156	0.00611041	GEN1/CENPF/XRCC3/CDK5RAP2/BUB1B/CDT1/ATM/TRIP13/NDC80/ZW10/LCMT1/TPR/MAD1L1	13
BP	GO:0031577	spindle checkpoint	13/2446	34/18670	0.000205393	0.00669156	0.00611041	GEN1/CENPF/XRCC3/CDK5RAP2/BUB1B/CDT1/ATM/TRIP13/NDC80/ZW10/LCMT1/TPR/MAD1L1	13
BP	GO:0071173	spindle assembly checkpoint	13/2446	34/18670	0.000205393	0.00669156	0.00611041	GEN1/CENPF/XRCC3/CDK5RAP2/BUB1B/CDT1/ATM/TRIP13/NDC80/ZW10/LCMT1/TPR/MAD1L1	13
BP	GO:0071174	mitotic spindle checkpoint	13/2446	34/18670	0.000205393	0.00669156	0.00611041	GEN1/CENPF/XRCC3/CDK5RAP2/BUB1B/CDT1/ATM/TRIP13/NDC80/ZW10/LCMT1/TPR/MAD1L1	13
BP	GO:0046599	regulation of centriole replication	10/2446	22/18670	0.000210315	0.00679293	0.00620297	RBM14/CEP295/BRCA1/KAT2A/CDK5RAP2/CENPJ/SPICE1/PLK4/MDM1/ALMS1	10
BP	GO:0051169	nuclear transport	69/2446	346/18670	0.000210784	0.00679293	0.00620297	PABPN1/THOC1/U2AF1/POM121C/HNRNPA2B1/PKD1/CPSF6/CHTOP/AAAS/SRSF1/PTPN11/NUP62CL/POM121/TARDBP/DHX38/MAPK14/ANP32A/DDX39B/GEMIN4/SMG1/NUP188/NUP98/RPAIN/UPF3B/TNPO2/NUP107/GTSE1/TCF7L2/PPP1R12A/SUPT6H/SPRN/GSK3B/THOC2/TSC2/ZC3H11A/EGR2/PTTG1IP/IFI27/NXF1/U2AF2/RGPD5/SRSF2/XPOT/SMG7/NUP85/U2AF1L4/SRSF9/STRADA/RNPS1/PTPN14/SEC13/AKAP8L/PARK7/TPR/UPF1/PPM1A/RBM4/THOC6/FAM53B/NUP37/NUP153/KPNB1/XPO1/N…	69
BP	GO:0010586	miRNA metabolic process	12/2446	30/18670	0.000218361	0.00699928	0.0063914	HRAS/DGCR8/KHSRP/DROSHA/DIS3L2/DDX17/RC3H2/AGO2/PRKRA/DICER1/RELA/PNPT1	12
BP	GO:0007020	microtubule nucleation	11/2446	26/18670	0.000221807	0.00704528	0.00643341	TUBGCP4/CLASP1/TUBGCP6/CEP192/CENPJ/MECP2/GOLGA2/TUBGCP5/AKAP9/CSNK1D/TUBGCP2	11
BP	GO:0006364	rRNA processing	47/2446	214/18670	0.000222159	0.00704528	0.00643341	DDX54/SART1/RPS6/FTSJ3/RPL10A/DHX37/CHD7/GTF2H5/NAT10/BMS1/DDX47/ESF1/UTP20/RPS14/MDN1/PELP1/RRP8/RPS8/SUV39H1/KRI1/USP36/NOP58/NOP2/GEMIN4/UTP3/NSUN5/DDX51/TSR1/LAS1L/DDX17/RRP1/DDX10/TSR3/MRM2/RPL7A/NOL8/TSR2/NOP56/PDCD11/RPL27/MRM1/FAM207A/RPL5/NOL10/PES1/RRP15/RIOK1	47
BP	GO:0010965	regulation of mitotic sister chromatid separation	18/2446	57/18670	0.00023399	0.00734644	0.00670841	GEN1/CENPE/NSMCE2/ESPL1/CENPF/XRCC3/CDK5RAP2/BUB1B/CDT1/ATM/TRIP13/NDC80/ZW10/LCMT1/CDC6/TPR/MAD1L1/ANAPC1	18
BP	GO:0031573	intra-S DNA damage checkpoint	8/2446	15/18670	0.00023412	0.00734644	0.00670841	RAD9A/EME2/TIPIN/HUS1/MRE11/MUS81/HUS1B/EME1	8
BP	GO:1905818	regulation of chromosome separation	19/2446	62/18670	0.000245782	0.007672	0.0070057	GEN1/CENPE/NUMA1/NSMCE2/ESPL1/CENPF/XRCC3/CDK5RAP2/BUB1B/CDT1/ATM/TRIP13/NDC80/ZW10/LCMT1/CDC6/TPR/MAD1L1/ANAPC1	19
BP	GO:0016925	protein sumoylation	23/2446	82/18670	0.000251883	0.00781095	0.00713258	POM121C/HDAC4/NSMCE2/AAAS/PIAS4/POM121/ZBED1/NUP188/NUP98/NUP107/EGR2/GNL3L/RELA/ZMIZ2/NUP85/PARK7/SENP2/RWDD3/TPR/NUP37/NUP153/NUP214/RANBP2	23
BP	GO:0042274	ribosomal small subunit biogenesis	20/2446	67/18670	0.000252854	0.00781095	0.00713258	RPS6/DHX37/NOM1/NAT10/BMS1/RPS5/UTP20/RPS14/RPS8/KRI1/UTP3/SURF6/RPS10/TSR1/TSR3/TSR2/FAM207A/NOL10/RPSA/RIOK1	20
BP	GO:0006323	DNA packaging	46/2446	210/18670	0.000274296	0.00842966	0.00769756	ACIN1/CDAN1/CHAF1A/SART3/TENT4A/NCAPD3/KAT6B/ATRX/HELLS/AKAP8/CENPO/TSPYL2/H3-3A/CDCA5/SMCHD1/CHAF1B/CABIN1/H2AB2/TTN/NAP1L5/MCM2/NCAPG2/ASH1L/CENPI/KNL1/NAP1L4/CENPT/HP1BP3/MIS18A/SMC2/NASP/RUVBL1/H1-10/H1-4/AKAP8L/SMC4/NCAPD2/CENPK/TPR/H3C3/GATAD1/HMGA2/H2AX/H4-16/NCAPH/RBBP7	46
BP	GO:1902099	regulation of metaphase/anaphase transition of cell cycle	17/2446	53/18670	0.00028085	0.0085732	0.00782863	GEN1/CENPE/NSMCE2/ESPL1/CENPF/XRCC3/CDK5RAP2/BUB1B/CDT1/ATM/TRIP13/NDC80/ZW10/LCMT1/CDC6/TPR/MAD1L1	17
BP	GO:0046939	nucleotide phosphorylation	33/2446	136/18670	0.000281843	0.0085732	0.00782863	POM121C/HK2/HDAC4/PFKFB4/BPGM/AAAS/POM121/ENO3/ZBTB7A/TREX1/NUP188/NUP98/NUP107/CMPK1/PFKL/ENO2/OGT/HK3/FOXK1/PFKP/NUP85/OGDHL/SUCLG1/SEC13/PFKFB3/TPR/NUP37/NUP153/ADPGK/NUP214/RANBP2/PNKP/NME2	33
BP	GO:2000105	positive regulation of DNA-dependent DNA replication	7/2446	12/18670	0.000284527	0.00861092	0.00786308	E2F7/ATRX/DBF4B/INO80/WIZ/CDT1/CDC7	7
BP	GO:0048025	negative regulation of mRNA splicing, via spliceosome	9/2446	19/18670	0.000299476	0.00891797	0.00814346	PTBP1/HNRNPA2B1/RBM10/SFSWAP/SRSF10/SAP18/U2AF2/SRSF9/RNPS1	9
BP	GO:2000042	negative regulation of double-strand break repair via homologous recombination	9/2446	19/18670	0.000299476	0.00891797	0.00814346	POLQ/RECQL5/FANCB/KLHL15/SMCHD1/TP53BP1/SHLD1/RIF1/HELB	9
BP	GO:0033046	negative regulation of sister chromatid segregation	15/2446	44/18670	0.000300656	0.00891797	0.00814346	GEN1/ATRX/ESPL1/CENPF/XRCC3/CDK5RAP2/BUB1B/CDT1/ATM/TRIP13/NDC80/ZW10/LCMT1/TPR/MAD1L1	15
BP	GO:0045910	negative regulation of DNA recombination	15/2446	44/18670	0.000300656	0.00891797	0.00814346	THOC1/POLQ/BLM/RECQL5/FANCB/KLHL15/SMCHD1/MSH6/RTEL1/TP53BP1/SHLD1/RIF1/HELB/H1-10/H1-4	15
BP	GO:0006893	Golgi to plasma membrane transport	19/2446	63/18670	0.000309196	0.00912586	0.0083333	BBS1/ARL3/SYS1/VAMP3/COMMD1/CCDC93/GOLGA4/KIF13A/GGA1/SEC16A/VAMP5/ARF4/CCDC22/MACF1/ARFRP1/LYPLA1/GGA3/ARF1/SPTBN1	19
BP	GO:0031572	G2 DNA damage checkpoint	12/2446	31/18670	0.000314062	0.0091859	0.00838812	BLM/BRCA1/MRNIP/MRE11/CHEK1/ATM/CLSPN/FZR1/TAOK1/DTL/CDK5RAP3/HMGA2	12
BP	GO:0051258	protein polymerization	58/2446	283/18670	0.000314311	0.0091859	0.00838812	DNM1L/MSRB2/TUBGCP4/CLASP1/NUMA1/TUBGCP6/BRK1/RHOA/CDK5RAP2/CEP192/CENPJ/ANG/TRPV4/ARPIN/RICTOR/MECP2/PICK1/CDK5R1/WHAMM/CTTN/HIP1R/LATS1/CAPZA2/GOLGA2/SPTBN5/BAIAP2L2/CHMP3/ARPC5/WASF1/TUBGCP5/CHMP4A/MID1IP1/GMFB/DIAPH3/CKAP5/WASHC2C/CAPZB/MAP7D3/ARPC4/CDC42EP5/RPS3/TMSB4X/TMOD3/BAIAP2/ARHGAP28/AKAP9/ARPC2/CAMSAP3/ARF1/GSN/LMOD1/ACTR3B/CSNK1D/SPTBN1/TUBGCP2/SPIRE1/CORO7/CLIP1	58
BP	GO:1903046	meiotic cell cycle process	42/2446	188/18670	0.000319349	0.00928761	0.00848099	FANCA/PSMC3IP/BRCA2/NCAPD3/ATRX/ASPM/ESPL1/EME2/SPDYA/BRIP1/MSH5/SUN1/FIGNL1/SLX4/BUB1B/HUS1/MRE11/MUS81/HUS1B/EME1/ATM/RAD51D/NSUN2/MSH6/FZR1/KIF18A/GOLGA2/TRIP13/RAD54L/CDC25A/SMC2/UBB/SMC4/NCAPD2/SHOC1/MYH9/WASHC5/SPIRE1/NCAPH/RAD54B/MEI1/CDC25B	42
BP	GO:0006096	glycolytic process	29/2446	115/18670	0.00032299	0.0093479	0.00853605	POM121C/HK2/HDAC4/PFKFB4/BPGM/AAAS/POM121/ENO3/ZBTB7A/TREX1/NUP188/NUP98/NUP107/PFKL/ENO2/OGT/HK3/FOXK1/PFKP/NUP85/OGDHL/SEC13/PFKFB3/TPR/NUP37/NUP153/ADPGK/NUP214/RANBP2	29
BP	GO:0046031	ADP metabolic process	31/2446	126/18670	0.000327641	0.00943668	0.00861712	POM121C/HK2/HDAC4/PFKFB4/BPGM/AAAS/POM121/AK3/ENO3/ZBTB7A/TREX1/NUP188/NUP98/NUP107/PFKL/ENO2/OGT/HK3/FOXK1/PFKP/NUP85/OGDHL/SEC13/PFKFB3/TPR/AK2/NUP37/NUP153/ADPGK/NUP214/RANBP2	31
BP	GO:0032201	telomere maintenance via semi-conservative replication	11/2446	27/18670	0.000330215	0.00946511	0.00864308	POLE/FEN1/POLD1/POLA1/RFC4/RPA2/RTEL1/RFC5/POLA2/DNA2/UPF1	11
BP	GO:0008156	negative regulation of DNA replication	14/2446	40/18670	0.000348167	0.00991836	0.00905696	CDAN1/BRCA2/ATG7/BLM/TSPYL2/TIPIN/HUS1/MRE11/TIMELESS/MSH6/SMC1A/ATR/CDC6/TTF1	14
BP	GO:0009127	purine nucleoside monophosphate biosynthetic process	41/2446	183/18670	0.000351019	0.00991836	0.00905696	PFAS/POM121C/HK2/HDAC4/PFKFB4/BPGM/AAAS/FLCN/POM121/ATP5PB/AK3/ENO3/ATP5F1C/ZBTB7A/TREX1/NUP188/ATP5PO/NUP98/NUP107/PFKL/TAZ/ENO2/OGT/PAICS/AMPD1/HK3/FOXK1/PFKP/NUP85/OGDHL/ATP5MF/TMSB4X/SEC13/PFKFB3/TPR/AK2/NUP37/NUP153/ADPGK/NUP214/RANBP2	41
BP	GO:0009168	purine ribonucleoside monophosphate biosynthetic process	41/2446	183/18670	0.000351019	0.00991836	0.00905696	PFAS/POM121C/HK2/HDAC4/PFKFB4/BPGM/AAAS/FLCN/POM121/ATP5PB/AK3/ENO3/ATP5F1C/ZBTB7A/TREX1/NUP188/ATP5PO/NUP98/NUP107/PFKL/TAZ/ENO2/OGT/PAICS/AMPD1/HK3/FOXK1/PFKP/NUP85/OGDHL/ATP5MF/TMSB4X/SEC13/PFKFB3/TPR/AK2/NUP37/NUP153/ADPGK/NUP214/RANBP2	41
BP	GO:0006757	ATP generation from ADP	29/2446	116/18670	0.000377591	0.0106189	0.00969664	POM121C/HK2/HDAC4/PFKFB4/BPGM/AAAS/POM121/ENO3/ZBTB7A/TREX1/NUP188/NUP98/NUP107/PFKL/ENO2/OGT/HK3/FOXK1/PFKP/NUP85/OGDHL/SEC13/PFKFB3/TPR/NUP37/NUP153/ADPGK/NUP214/RANBP2	29
BP	GO:0002181	cytoplasmic translation	26/2446	100/18670	0.000386948	0.0108309	0.00989026	TICRR/EIF4A1/METTL3/RPL10A/EIF4G1/DPH3/RPL32/RPS29/RPL39/DPH5/RPL15/RPL8/RPL18/EIF3E/RWDD1/RPL9/EIF3A/EIF3J/RPS26/RPL29/DPH1/RBM4/RPL13A/RPSA/HSPA14/DHX9	26
BP	GO:0009314	response to radiation	84/2446	448/18670	0.000393424	0.0109057	0.00995858	POLG/TICRR/XRCC2/RAD9A/FEN1/BRCA2/CEP250/METTL3/MTA1/CLK2/HRAS/POLD1/BLM/PAXIP1/CBL/AANAT/GTF2H5/BCL2L1/BRCA1/RBM4B/INO80/MRNIP/FIGNL1/USP28/MEN1/CCDC66/TIPIN/RRM1/HUS1/MAPK14/OPN1MW/CHEK1/INTS3/BAK1/RFWD3/MECP2/ATM/MSH6/TREX1/SMC1A/GPR52/TAF1/E2F4/MC1R/DNMT3A/KRAS/TP53BP1/EYS/XRCC5/KCNC1/UVSSA/RAD54L/CDC25A/DDB2/CREBBP/DTL/MAP2K7/CIRBP/TANK/STAR/RELA/PDE6G/NABP1/ATR/TOPBP1/DYNLRB1/SAG/BRAT1/REEP…	84
BP	GO:0051985	negative regulation of chromosome segregation	15/2446	45/18670	0.000396892	0.0109057	0.00995858	GEN1/ATRX/ESPL1/CENPF/XRCC3/CDK5RAP2/BUB1B/CDT1/ATM/TRIP13/NDC80/ZW10/LCMT1/TPR/MAD1L1	15
BP	GO:0045740	positive regulation of DNA replication	13/2446	36/18670	0.000396938	0.0109057	0.00995858	E2F7/ATRX/HRAS/ATAD5/DBF4B/INO80/WIZ/CDT1/FAF1/CDC7/DNA2/STN1/DHX9	13
BP	GO:0045841	negative regulation of mitotic metaphase/anaphase transition	13/2446	36/18670	0.000396938	0.0109057	0.00995858	GEN1/CENPF/XRCC3/CDK5RAP2/BUB1B/CDT1/ATM/TRIP13/NDC80/ZW10/LCMT1/TPR/MAD1L1	13
BP	GO:0009152	purine ribonucleotide biosynthetic process	57/2446	280/18670	0.000420611	0.0115031	0.0105041	PFAS/POM121C/MPC1/HK2/HDAC4/PFKFB4/BPGM/PDHA1/AAAS/FASN/FLCN/POM121/ADCY3/ADCY10/ATP5PB/AK3/ELOVL3/ENO3/ATP5F1C/NPPC/ZBTB7A/ACSF3/TREX1/NUP188/ELOVL1/ATP5PO/PDK4/NUP98/ACACB/ACLY/NUP107/PPT1/PFKL/TAZ/ENO2/SCD/OGT/PAICS/ACSBG2/AMPD1/HK3/FOXK1/PFKP/NUP85/OGDHL/ATP5MF/TMSB4X/SEC13/PFKFB3/TPR/AK2/NUP37/NUP153/ADPGK/NUP214/RANBP2/NME2	57
BP	GO:0031334	positive regulation of protein complex assembly	55/2446	268/18670	0.00042751	0.0116384	0.0106276	DHX33/CLASP1/NUMA1/EIF4G1/PAXIP1/RHOC/GTF2H5/BRK1/RHOA/CDK5RAP2/CDT1/ARPIN/HRK/PSMC5/RICTOR/MECP2/RPA2/ATM/PICK1/GTF2H3/CDK5R1/WHAMM/TAF1/CTTN/HIP1R/FAF1/PAN2/BAIAP2L2/ARPC5/WASF1/DDB2/VEGFA/GMFB/RASIP1/GSK3B/WASHC2C/PSMC6/CHD1L/ARPC4/CDC42EP5/ATR/RPS3/BAIAP2/AKAP9/ARPC2/ARF1/CXCL13/GSN/MED25/GTF2H2/LMOD1/ACTR3B/HDAC6/SPIRE1/CLIP1	55
BP	GO:0032784	regulation of DNA-templated transcription, elongation	16/2446	50/18670	0.000433526	0.0116427	0.0106316	THOC1/HNRNPU/RECQL5/BRD4/EAPP/CDK13/ZNF326/EZH2/DDX39B/LEO1/CDK9/SUPT6H/SUPT4H1/GTF2F1/SUPT16H/NELFA	16
BP	GO:0045540	regulation of cholesterol biosynthetic process	16/2446	50/18670	0.000433526	0.0116427	0.0106316	MVD/FASN/DHCR7/LSS/ACACB/CYP51A1/SREBF1/SCD/GGPS1/MVK/NFYB/SREBF2/HMGCS1/APOB/HMGCR/KPNB1	16
BP	GO:0106118	regulation of sterol biosynthetic process	16/2446	50/18670	0.000433526	0.0116427	0.0106316	MVD/FASN/DHCR7/LSS/ACACB/CYP51A1/SREBF1/SCD/GGPS1/MVK/NFYB/SREBF2/HMGCS1/APOB/HMGCR/KPNB1	16
BP	GO:0006165	nucleoside diphosphate phosphorylation	32/2446	134/18670	0.000467644	0.0125027	0.0114168	POM121C/HK2/HDAC4/PFKFB4/BPGM/AAAS/POM121/ENO3/ZBTB7A/TREX1/NUP188/NUP98/NUP107/CMPK1/PFKL/ENO2/OGT/HK3/FOXK1/PFKP/NUP85/OGDHL/SUCLG1/SEC13/PFKFB3/TPR/NUP37/NUP153/ADPGK/NUP214/RANBP2/NME2	32
BP	GO:0006354	DNA-templated transcription, elongation	28/2446	112/18670	0.000472112	0.0125099	0.0114234	TAF1C/THOC1/HNRNPU/GTF2H5/RECQL5/BRD4/EAPP/TAF1D/CDK13/ZNF326/EZH2/DDX39B/POLR2A/GTF2H3/LEO1/ELP1/CDK9/SUPT6H/TAF1A/ADRM1/SUPT4H1/GTF2F1/ZNRD1/MLLT1/SUPT16H/GTF2H2/NELFA/POLR2G	28
BP	GO:0031109	microtubule polymerization or depolymerization	28/2446	112/18670	0.000472112	0.0125099	0.0114234	TTBK2/TUBGCP4/CLASP1/NUMA1/TUBGCP6/KIF18B/CDK5RAP2/CEP192/CENPJ/TRPV4/MECP2/CDK5R1/KIF18A/GOLGA2/TAOK1/TUBGCP5/MID1IP1/CKAP5/MAP7D3/RPS3/NCKAP5L/AKAP9/CAMSAP3/STMND1/CSNK1D/TUBGCP2/HDAC6/CLIP1	28
BP	GO:0051984	positive regulation of chromosome segregation	11/2446	28/18670	0.000479905	0.0126602	0.0115606	DDX11/SFPQ/FEN1/NUMA1/NSMCE2/HNRNPU/ESPL1/CDT1/SMC6/SMC5/CDC6	11
BP	GO:0035196	production of miRNAs involved in gene silencing by miRNA	15/2446	46/18670	0.000518356	0.0136143	0.0124319	HNRNPA2B1/METTL3/SRRT/DDX5/SPOUT1/DGCR8/NCOR2/MAP2K1/DROSHA/AGO2/ZC3H7B/PRKRA/PPP1R8/DICER1/AGO3	15
BP	GO:0031330	negative regulation of cellular catabolic process	54/2446	264/18670	0.000521105	0.0136264	0.012443	RBM10/HDAC4/ATG7/TENT4A/HNRNPD/EIF4G1/HNRNPU/SNRNP70/USP14/RRAGA/SLC11A1/PTPN3/TARDBP/TAB3/MAPK14/USP36/PKP3/HNRNPA0/DHX34/LARP1/TAF1/GABARAPL2/HERC1/UBE2G2/NPC1/ACACB/SORL1/GOLGA2/ATRAID/SCO1/CIRBP/CHMP4A/NELL1/RASIP1/TSC2/THRAP3/OGT/SGTA/USP19/CDK5RAP3/FOXK1/SECISBP2/PAM16/RNF41/PARK7/RPL5/CAMLG/SYNCRIP/CHMP4B/UBE2J1/UBAC2/IL10/RNF5/DHX9	54
BP	GO:1902100	negative regulation of metaphase/anaphase transition of cell cycle	13/2446	37/18670	0.000539208	0.0140382	0.0128191	GEN1/CENPF/XRCC3/CDK5RAP2/BUB1B/CDT1/ATM/TRIP13/NDC80/ZW10/LCMT1/TPR/MAD1L1	13
BP	GO:2001021	negative regulation of response to DNA damage stimulus	22/2446	81/18670	0.000554503	0.0143737	0.0131253	THOC1/POLQ/TPT1/ATAD5/BCL2L1/RECQL5/FANCB/KLHL15/SMCHD1/DDX39B/RTEL1/TP53BP1/SHLD1/RIF1/HELB/PTTG1IP/RPS3/YJU2/MIF/HMGA2/USP47/DDIAS	22
BP	GO:0009132	nucleoside diphosphate metabolic process	36/2446	158/18670	0.00055954	0.0144415	0.0131873	POM121C/HK2/HDAC4/PFKFB4/BPGM/AAAS/POM121/AK3/ENO3/ZBTB7A/TREX1/NUP188/NUP98/NUP107/CMPK1/PFKL/ENO2/NUDT7/DLG2/OGT/HK3/FOXK1/PFKP/NUP85/OGDHL/SUCLG1/SEC13/PFKFB3/TPR/AK2/NUP37/NUP153/ADPGK/NUP214/RANBP2/NME2	36
BP	GO:0044773	mitotic DNA damage checkpoint	25/2446	97/18670	0.000571669	0.0146464	0.0133744	E2F7/RAD9A/BLM/PIDD1/EME2/MRNIP/TIPIN/HUS1/MRE11/MUS81/ARID3A/HUS1B/EME1/RFWD3/RPA2/ATM/CLSPN/E2F4/TAOK1/GTSE1/CDK5RAP3/CNOT8/STK33/EP300/HMGA2	25
BP	GO:0050000	chromosome localization	21/2446	76/18670	0.000572393	0.0146464	0.0133744	CENPE/KIF14/NUMA1/HNRNPU/CENPF/SUN1/CDCA5/CDT1/CHMP2B/ATM/SPICE1/NUP98/KIF18A/CHMP4A/NDC80/SPAG5/ZW10/CHMP4B/MAD1L1/KPNB1/MEI1	21
BP	GO:0042866	pyruvate biosynthetic process	29/2446	119/18670	0.000593375	0.0151184	0.0138054	POM121C/HK2/HDAC4/PFKFB4/BPGM/AAAS/POM121/ENO3/ZBTB7A/TREX1/NUP188/NUP98/NUP107/PFKL/ENO2/OGT/HK3/FOXK1/PFKP/NUP85/OGDHL/SEC13/PFKFB3/TPR/NUP37/NUP153/ADPGK/NUP214/RANBP2	29
BP	GO:0009408	response to heat	39/2446	176/18670	0.000606458	0.015386	0.0140497	POM121C/HSF4/TRPV1/ATP2A2/IGFBP7/AAAS/POM121/RPTOR/TRPV4/HSFX1/HSPB8/RPA2/ATM/TRPV3/NUP188/NUP98/DNAJC2/NUP107/CHORDC1/CREBBP/MAP2K7/EIF2B5/GSK3B/ATR/NUP85/IRAK1/SEC13/ABCC2/TPR/EP300/HSF5/NUP37/NUP153/MAPK3/NUP214/HSPA14/RBBP7/HSPA5/RANBP2	39
BP	GO:0033048	negative regulation of mitotic sister chromatid segregation	14/2446	42/18670	0.000615002	0.0155366	0.0141873	GEN1/ATRX/CENPF/XRCC3/CDK5RAP2/BUB1B/CDT1/ATM/TRIP13/NDC80/ZW10/LCMT1/TPR/MAD1L1	14
BP	GO:0009142	nucleoside triphosphate biosynthetic process	41/2446	188/18670	0.000627975	0.0157974	0.0144254	POM121C/HK2/HDAC4/PFKFB4/BPGM/AAAS/FLCN/POM121/TYMS/ATP5PB/ENO3/ATP5F1C/CAD/ZBTB7A/TREX1/NUP188/ATP5PO/NUP98/NUP107/CMPK1/PFKL/TAZ/ENO2/OGT/HK3/FOXK1/PFKP/NUP85/OGDHL/ATP5MF/TMSB4X/SUCLG1/SEC13/PFKFB3/TPR/NUP37/NUP153/ADPGK/NUP214/RANBP2/NME2	41
BP	GO:1905269	positive regulation of chromatin organization	26/2446	103/18670	0.000631708	0.0158246	0.0144502	RESF1/SART3/KMT2A/DNMT1/JARID2/PAXIP1/AKAP8/CHTOP/BRCA1/BRD4/KAT2A/MECP2/ATM/CDK9/PPHLN1/RPS6KA4/SREBF1/PAXBP1/VEGFA/RIF1/OGT/AKAP8L/TPR/SETDB1/MAPK3/MIER1	26
BP	GO:0033314	mitotic DNA replication checkpoint	6/2446	10/18670	0.000657929	0.016344	0.0149246	TICRR/HUS1/HUS1B/CLSPN/TOPBP1/CDC6	6
BP	GO:2000628	regulation of miRNA metabolic process	6/2446	10/18670	0.000657929	0.016344	0.0149246	HRAS/KHSRP/DROSHA/RC3H2/RELA/PNPT1	6
BP	GO:0010833	telomere maintenance via telomere lengthening	22/2446	82/18670	0.000665463	0.0164626	0.0150329	HNRNPA2B1/PIF1/TELO2/HNRNPU/TINF2/NAT10/SLX4/MRE11/ATM/RTEL1/XRCC5/ACD/MAP2K7/GNL3L/STN1/SLX1A/ATR/SMG7/MAPKAPK5/MAPK3/PNKP/SMG5	22
BP	GO:1902850	microtubule cytoskeleton organization involved in mitosis	31/2446	131/18670	0.000670466	0.0165179	0.0150833	CENPE/PKD1/PCNT/CLASP1/NUMA1/HNRNPU/ESPL1/INTS13/AAAS/MSTO1/RHOA/CEP97/CDK5RAP2/CEP192/KIF23/CHMP2B/MECP2/SMC1A/SPICE1/DYNLT1/GOLGA2/WDR62/NDC80/PRC1/ZW10/DCTN2/KIF4A/CHMP4B/TPR/KPNB1/ACTR1A	31
BP	GO:0008299	isoprenoid biosynthetic process	11/2446	29/18670	0.000682341	0.0167412	0.0152873	MVD/LSS/DHDDS/CYP1A1/PDSS2/CRABP2/COQ2/GGPS1/MVK/HMGCS1/HMGCR	11
BP	GO:2000779	regulation of double-strand break repair	21/2446	77/18670	0.00069131	0.0168918	0.0154248	DDX11/POLQ/FUS/RECQL5/FANCB/MRNIP/FIGNL1/KLHL15/NSD2/SMCHD1/CHEK1/TIMELESS/RPA2/RTEL1/FOXM1/TP53BP1/SHLD1/RIF1/HELB/HMGA2/SPIRE1	21
BP	GO:0006090	pyruvate metabolic process	35/2446	154/18670	0.000695439	0.0169233	0.0154535	POM121C/MPC1/HK2/HDAC4/PFKFB4/BPGM/PDHA1/AAAS/POM121/ENO3/ZBTB7A/TREX1/NUP188/PDK4/NUP98/PC/NUP107/PFKL/ENO2/SLC16A3/OGT/HK3/FOXK1/PFKP/NUP85/OGDHL/SEC13/PFKFB3/TPR/NUP37/NUP153/LDHB/ADPGK/NUP214/RANBP2	35
BP	GO:0045839	negative regulation of mitotic nuclear division	16/2446	52/18670	0.000706335	0.0170493	0.0155686	GEN1/ATRX/CENPF/XRCC3/CDK5RAP2/BUB1B/CDT1/CHEK1/ATM/TRIP13/NDC80/MTBP/ZW10/LCMT1/TPR/MAD1L1	16
BP	GO:1902373	negative regulation of mRNA catabolic process	16/2446	52/18670	0.000706335	0.0170493	0.0155686	RBM10/TENT4A/HNRNPD/HNRNPU/SLC11A1/TARDBP/MAPK14/PKP3/HNRNPA0/DHX34/LARP1/CIRBP/THRAP3/SECISBP2/SYNCRIP/DHX9	16
BP	GO:0006754	ATP biosynthetic process	36/2446	160/18670	0.000716509	0.0172251	0.0157291	POM121C/HK2/HDAC4/PFKFB4/BPGM/AAAS/FLCN/POM121/ATP5PB/ENO3/ATP5F1C/ZBTB7A/TREX1/NUP188/ATP5PO/NUP98/NUP107/PFKL/TAZ/ENO2/OGT/HK3/FOXK1/PFKP/NUP85/OGDHL/ATP5MF/TMSB4X/SEC13/PFKFB3/TPR/NUP37/NUP153/ADPGK/NUP214/RANBP2	36
BP	GO:0051310	metaphase plate congression	17/2446	57/18670	0.000725968	0.0173824	0.0158728	CENPE/KIF14/NUMA1/HNRNPU/CENPF/CDCA5/CDT1/CHMP2B/SPICE1/KIF18A/CHMP4A/NDC80/SPAG5/ZW10/CHMP4B/MAD1L1/KPNB1	17
BP	GO:0000729	DNA double-strand break processing	10/2446	25/18670	0.000732397	0.0174662	0.0159493	BLM/BRCA1/BRIP1/SLX4/RAD52/MRE11/ATM/HELB/DNA2/SLX1A	10
BP	GO:0006892	post-Golgi vesicle-mediated transport	26/2446	104/18670	0.000739029	0.0175541	0.0160296	VAMP8/BBS1/MYO5A/ARL3/SYS1/VAMP3/COMMD1/CCDC93/GOLGA4/KIF13A/GGA1/SEC16A/VAMP5/ARF4/CCDC22/SORL1/MACF1/VPS13A/ARFRP1/LYPLA1/GGA3/ARF1/CCDC91/SPTBN1/CORO7/AP3D1	26
BP	GO:0051383	kinetochore organization	9/2446	21/18670	0.000745024	0.0176263	0.0160955	CENPE/POGZ/CENPF/CDT1/CENPT/NDC80/SMC2/SMC4/CENPK	9
BP	GO:0030518	intracellular steroid hormone receptor signaling pathway	31/2446	132/18670	0.000768248	0.0181039	0.0165316	RBM14/DDX54/SAFB/SAFB2/KMT2D/DDX5/AXIN1/KDM3A/BRCA1/PPARGC1B/RHOA/NCOR2/UBA5/ZBTB7A/TAF1/RHOXF1/LATS1/DDX17/SMARCA4/NODAL/PGR/RWDD1/TRIM68/TP63/PARK7/RNF14/EP300/SKP2/HEYL/HDAC6/RNF6	31
BP	GO:0009135	purine nucleoside diphosphate metabolic process	32/2446	138/18670	0.000803887	0.0187952	0.0171629	POM121C/HK2/HDAC4/PFKFB4/BPGM/AAAS/POM121/AK3/ENO3/ZBTB7A/TREX1/NUP188/NUP98/NUP107/PFKL/ENO2/DLG2/OGT/HK3/FOXK1/PFKP/NUP85/OGDHL/SEC13/PFKFB3/TPR/AK2/NUP37/NUP153/ADPGK/NUP214/RANBP2	32
BP	GO:0009179	purine ribonucleoside diphosphate metabolic process	32/2446	138/18670	0.000803887	0.0187952	0.0171629	POM121C/HK2/HDAC4/PFKFB4/BPGM/AAAS/POM121/AK3/ENO3/ZBTB7A/TREX1/NUP188/NUP98/NUP107/PFKL/ENO2/DLG2/OGT/HK3/FOXK1/PFKP/NUP85/OGDHL/SEC13/PFKFB3/TPR/AK2/NUP37/NUP153/ADPGK/NUP214/RANBP2	32
BP	GO:1903313	positive regulation of mRNA metabolic process	21/2446	78/18670	0.000831001	0.0193532	0.0176724	DAZAP1/TRA2B/METTL3/HNRNPD/TNRC6A/TNRC6B/SNRNP70/KHSRP/SF3B4/NANOS3/LEO1/NUP98/AGO2/CIRBP/THRAP3/HNRNPR/CNOT8/PNPT1/UPF1/POLR2G/GTPBP1	21
BP	GO:0000726	non-recombinational repair	24/2446	94/18670	0.000843085	0.0195582	0.0178596	POLQ/PAXIP1/BRCA1/PIAS4/POLA1/HERC2/KDM2A/MRNIP/SLX4/RAD52/MRE11/NSD2/SMCHD1/ATM/ZBTB7A/TP53BP1/XRCC5/SHLD1/RIF1/SLX1A/POLM/HMGA2/H2AX/H4-16	24
BP	GO:0031122	cytoplasmic microtubule organization	16/2446	53/18670	0.000890328	0.0205742	0.0187873	WDR73/HOOK2/DST/TUBGCP4/CLASP1/NUMA1/TUBGCP6/FIGNL1/TRPV4/CCDC88B/TUBGCP5/KATNAL1/CCDC88C/CAMSAP3/KPNB1/TUBGCP2	16
BP	GO:0032465	regulation of cytokinesis	23/2446	89/18670	0.000895268	0.0206084	0.0188186	E2F7/BRCA2/KIF14/CIT/CDC42/MYO19/BCL2L1/RHOA/FLCN/INCENP/OPN1MW/KIF23/KIF13A/PIK3R4/CALM2/SVIL/PRC1/BIRC6/CDC6/KIF20B/AHCTF1/CDC25B/RAB11FIP3	23
BP	GO:0006282	regulation of DNA repair	29/2446	122/18670	0.000910633	0.0208815	0.019068	DDX11/POLQ/FUS/BRCA1/RECQL5/FANCB/MRNIP/FIGNL1/RAD52/KLHL15/NSD2/SMCHD1/CHEK1/TIMELESS/HDAC10/RPA2/RTEL1/CDK9/FOXM1/TP53BP1/CBX8/SHLD1/RIF1/HELB/RPS3/HMGA2/H2AX/SPIRE1/DHX9	29
BP	GO:0043254	regulation of protein complex assembly	85/2446	467/18670	0.00094402	0.0214189	0.0195587	DNM1L/DHX33/KIF14/CDC42/CLASP1/NUMA1/EIF4G1/ATXN2/ULK1/PAXIP1/RHOC/GTF2H5/BRK1/RHOA/PTPN11/H3-3A/OPRD1/HCFC1/CDK5RAP2/NCLN/CDT1/ATXN2L/ARPIN/HRK/PSMC5/RICTOR/MECP2/RPA2/ATM/PICK1/GTF2H3/SAR1B/CDK5R1/WHAMM/TAF1/CTTN/HIP1R/FAF1/PAN2/LATS1/CAPZA2/SORL1/SPTBN5/BAIAP2L2/ARPC5/WASF1/DDB2/NAPA/LCAT/VEGFA/GMFB/RASIP1/GSK3B/WASHC2C/PSMC6/CAPZB/CHD1L/ARPC4/CDC42EP5/ATR/TBX20/RPS3/LCMT1/TMSB4X/TMOD3/PARK7/B…	85
BP	GO:0033683	nucleotide-excision repair, DNA incision	13/2446	39/18670	0.000954895	0.0214189	0.0195587	POLD1/GTF2H5/RFC4/RPA2/GTF2H3/FAN1/RFC5/UBC/DDB2/UBB/CHD1L/UBA52/GTF2H2	13
BP	GO:0043001	Golgi to plasma membrane protein transport	13/2446	39/18670	0.000954895	0.0214189	0.0195587	BBS1/SYS1/VAMP3/GOLGA4/KIF13A/GGA1/SEC16A/VAMP5/MACF1/ARFRP1/LYPLA1/GGA3/SPTBN1	13
BP	GO:2000816	negative regulation of mitotic sister chromatid separation	13/2446	39/18670	0.000954895	0.0214189	0.0195587	GEN1/CENPF/XRCC3/CDK5RAP2/BUB1B/CDT1/ATM/TRIP13/NDC80/ZW10/LCMT1/TPR/MAD1L1	13
BP	GO:0030705	cytoskeleton-dependent intracellular transport	39/2446	180/18670	0.000957372	0.0214189	0.0195587	SFPQ/HOOK2/RHOT2/DST/CDC42/SPG7/MYO5A/HNRNPU/WDR60/BICD1/ARL3/SYBU/MYO19/SYNE2/IFT52/SSX2IP/SUN1/CEP131/ACTR10/KIF23/BICD2/KIF13A/TUBA1A/MAPK8IP3/CCDC88B/WASF1/BBS12/IFT81/DLG2/MYO10/UBB/CCDC88C/DYNLRB1/KIF4A/CAMSAP3/RPGR/TMEM201/AP3D1/ACTR1A	39
BP	GO:0006268	DNA unwinding involved in DNA replication	7/2446	14/18670	0.000969993	0.0214189	0.0195587	BLM/RECQL5/MCM2/RECQL4/MCM7/MCM4/RECQL	7
BP	GO:0090231	regulation of spindle checkpoint	7/2446	14/18670	0.000969993	0.0214189	0.0195587	GEN1/XRCC3/CDK5RAP2/CDT1/NDC80/LCMT1/TPR	7
BP	GO:0090266	regulation of mitotic cell cycle spindle assembly checkpoint	7/2446	14/18670	0.000969993	0.0214189	0.0195587	GEN1/XRCC3/CDK5RAP2/CDT1/NDC80/LCMT1/TPR	7
BP	GO:1903504	regulation of mitotic spindle checkpoint	7/2446	14/18670	0.000969993	0.0214189	0.0195587	GEN1/XRCC3/CDK5RAP2/CDT1/NDC80/LCMT1/TPR	7
BP	GO:1904263	positive regulation of TORC1 signaling	7/2446	14/18670	0.000969993	0.0214189	0.0195587	TELO2/FLCN/RRAGA/SIK3/LAMTOR5/RRAGD/SEC13	7
BP	GO:0090305	nucleic acid phosphodiester bond hydrolysis	59/2446	302/18670	0.000987653	0.0217284	0.0198413	POLG/RAD9A/POLE/FEN1/GEN1/CPSF6/POLD1/ATAD5/EME2/GTF2H5/DGCR8/REXO1/APEX2/RFC4/DNASE1/STK31/UTP20/ANG/CPSF7/MRE11/KRI1/MUS81/RNASE4/DROSHA/DIS3L2/EME1/ZC3H12C/TUT1/RPA2/GTF2H3/TREX1/FAN1/EDC4/LAS1L/RFC5/PAN2/PGBD5/UBC/RNASE2/DDB2/RNASEH1/AGO2/PPP1R8/DICER1/DNA2/AGO3/UBB/CHD1L/SLX1A/RNASE6/PAM16/CNOT8/ZNRD1/UBA52/PNPT1/GTF2H2/KPNB1/PNKP/REV3L	59
BP	GO:0007052	mitotic spindle organization	26/2446	106/18670	0.00100214	0.021966	0.0200583	CENPE/PKD1/PCNT/CLASP1/NUMA1/HNRNPU/INTS13/AAAS/MSTO1/RHOA/CEP97/CEP192/KIF23/CHMP2B/MECP2/SMC1A/SPICE1/GOLGA2/WDR62/NDC80/PRC1/DCTN2/KIF4A/CHMP4B/TPR/KPNB1	26
BP	GO:0009185	ribonucleoside diphosphate metabolic process	32/2446	140/18670	0.00104048	0.0227228	0.0207494	POM121C/HK2/HDAC4/PFKFB4/BPGM/AAAS/POM121/AK3/ENO3/ZBTB7A/TREX1/NUP188/NUP98/NUP107/PFKL/ENO2/DLG2/OGT/HK3/FOXK1/PFKP/NUP85/OGDHL/SEC13/PFKFB3/TPR/AK2/NUP37/NUP153/ADPGK/NUP214/RANBP2	32
BP	GO:0045010	actin nucleation	15/2446	49/18670	0.00108892	0.0236939	0.0216361	BRK1/ARPIN/PICK1/WHAMM/HIP1R/ARPC5/WASF1/GMFB/ARPC4/ARPC2/ARF1/GSN/LMOD1/ACTR3B/SPIRE1	15
BP	GO:0032968	positive regulation of transcription elongation from RNA polymerase II promoter	8/2446	18/18670	0.00110529	0.0238311	0.0217614	BRD4/EAPP/CDK13/LEO1/CDK9/SUPT6H/GTF2F1/SUPT16H	8
BP	GO:0071318	cellular response to ATP	8/2446	18/18670	0.00110529	0.0238311	0.0217614	TRPV1/SSH1/HSP90B1/RYR3/CIB2/TAF1/P2RY11/P2RY4	8
BP	GO:0032210	regulation of telomere maintenance via telomerase	16/2446	54/18670	0.00111345	0.0238311	0.0217614	PIF1/HNRNPU/TINF2/NAT10/ATM/XRCC5/ACD/MAP2K7/GNL3L/STN1/ATR/SMG7/MAPKAPK5/MAPK3/PNKP/SMG5	16
BP	GO:0006312	mitotic recombination	9/2446	22/18670	0.00111521	0.0238311	0.0217614	GEN1/BRCA2/NSMCE2/XRCC3/RAD52/MRE11/SMC6/SMC5/RAD54B	9
BP	GO:0007063	regulation of sister chromatid cohesion	9/2446	22/18670	0.00111521	0.0238311	0.0217614	DDX11/SFPQ/FEN1/ATRX/NSMCE2/ESPL1/CDCA5/SMC5/HDAC8	9
BP	GO:0030010	establishment of cell polarity	31/2446	135/18670	0.0011404	0.0242824	0.0221735	PKD1/CDC42/CLASP1/NUMA1/RHOA/WEE1/SIPA1L3/CYTH1/FBF1/CDK5RAP2/RICTOR/DYNLT1/KRIT1/DOCK7/GSK3B/NDC80/WNT7A/ARHGEF11/ZW10/FRMD4B/MARK2/RNF41/AMOTL1/MYO18A/CAMSAP3/MYH9/KIF20B/GSN/EPHB1/FERMT1/ACTR1A	31
BP	GO:0010948	negative regulation of cell cycle process	68/2446	361/18670	0.00118261	0.0250438	0.0228687	TICRR/RBM14/E2F7/GEN1/SKP1/ATRX/BLM/ESPL1/PIDD1/BRCA1/CENPF/XRCC3/PSME1/WEE1/KAT2A/MRNIP/TFAP4/MEN1/CDK5RAP2/BUB1B/HUS1/CDT1/CCNF/EZH2/MRE11/ARID3A/HUS1B/CHEK1/PSMC5/RFWD3/RPA2/ATM/MSH6/SMC1A/CLSPN/E2F4/CDK9/FZR1/PSMA5/CDC7/TAOK1/TRIP13/GTSE1/PSMB1/DTL/NDC80/PSMC6/PTEN/EHMT1/MTBP/ZW10/NACC2/CDK5RAP3/TOPBP1/CNOT8/PSMB8/LCMT1/CDC6/TPR/MGA/MIF/EP300/MAD1L1/HMGA2/MDM1/SUZ12/USP47/RBBP7	68
BP	GO:0043462	regulation of ATPase activity	21/2446	80/18670	0.00118456	0.0250438	0.0228687	MYBPC3/MYL3/AHSA2P/UHRF1/HNRNPU/CHTOP/SNRNP70/DNAJB11/RAB4A/CNN3/GABARAPL2/PLN/NAPA/MYL4/PAM16/ATP2A1/TMSB4X/TLR9/NCAPH/TNNT3/DHX9	21
BP	GO:0051783	regulation of nuclear division	40/2446	188/18670	0.00119928	0.0252653	0.0230711	KNTC1/GEN1/CENPE/NUMA1/ATRX/NSMCE2/PKMYT1/HNRNPU/ESPL1/CENPF/CEP97/XRCC3/CDK13/CDK5RAP2/BUB1B/CDCA5/CDT1/CHMP2B/CHEK1/L3MBTL1/SH2B1/ATM/MKI67/SMC1A/CUL9/FZR1/TRIP13/SMC5/NDC80/ANLN/MTBP/ZW10/LCMT1/CDC6/CHMP4B/TPR/KIF20B/MAD1L1/ANAPC1/LRP5	40
BP	GO:0009108	coenzyme biosynthetic process	52/2446	261/18670	0.00121765	0.0255621	0.0233421	POM121C/MPC1/HK2/HDAC4/PFKFB4/BPGM/PDHA1/MMADHC/AAAS/FASN/POM121/ELOVL3/ENO3/DHFR2/NADSYN1/ZBTB7A/ACSF3/TREX1/NUP188/SLC22A13/ELOVL1/PDK4/NUP98/ACACB/ACLY/NUP107/PDSS2/PPT1/PCBD1/PFKL/ENO2/COQ2/RFK/SCD/OGT/ACSBG2/PPTC7/HK3/FOXK1/PFKP/NUP85/OGDHL/SEC13/PFKFB3/TPR/MOCOS/NUP37/NUP153/ADPGK/NUP214/RANBP2/MOCS1	52
BP	GO:0051303	establishment of chromosome localization	20/2446	75/18670	0.00124398	0.0259956	0.023738	CENPE/KIF14/NUMA1/HNRNPU/CENPF/SUN1/CDCA5/CDT1/CHMP2B/ATM/SPICE1/KIF18A/CHMP4A/NDC80/SPAG5/ZW10/CHMP4B/MAD1L1/KPNB1/MEI1	20
BP	GO:1905819	negative regulation of chromosome separation	13/2446	40/18670	0.00124702	0.0259956	0.023738	GEN1/CENPF/XRCC3/CDK5RAP2/BUB1B/CDT1/ATM/TRIP13/NDC80/ZW10/LCMT1/TPR/MAD1L1	13
BP	GO:0090657	telomeric loop disassembly	6/2446	11/18670	0.00128698	0.0267352	0.0244133	BLM/XRCC3/SLX4/RTEL1/RECQL4/SLX1A	6
BP	GO:0006482	protein demethylation	11/2446	31/18670	0.00130126	0.026752	0.0244287	HSF4/JARID2/KDM3A/PHF8/KDM4B/KDM5C/KDM2A/KDM6B/PPME1/KDM2B/PHF2	11
BP	GO:0008214	protein dealkylation	11/2446	31/18670	0.00130126	0.026752	0.0244287	HSF4/JARID2/KDM3A/PHF8/KDM4B/KDM5C/KDM2A/KDM6B/PPME1/KDM2B/PHF2	11
BP	GO:0032786	positive regulation of DNA-templated transcription, elongation	11/2446	31/18670	0.00130126	0.026752	0.0244287	THOC1/BRD4/EAPP/CDK13/DDX39B/LEO1/CDK9/SUPT6H/SUPT4H1/GTF2F1/SUPT16H	11
BP	GO:0009206	purine ribonucleoside triphosphate biosynthetic process	37/2446	171/18670	0.00130603	0.0267579	0.024434	POM121C/HK2/HDAC4/PFKFB4/BPGM/AAAS/FLCN/POM121/ATP5PB/ENO3/ATP5F1C/ZBTB7A/TREX1/NUP188/ATP5PO/NUP98/NUP107/PFKL/TAZ/ENO2/OGT/HK3/FOXK1/PFKP/NUP85/OGDHL/ATP5MF/TMSB4X/SEC13/PFKFB3/TPR/NUP37/NUP153/ADPGK/NUP214/RANBP2/NME2	37
BP	GO:0009201	ribonucleoside triphosphate biosynthetic process	38/2446	177/18670	0.00131846	0.0269201	0.0245822	POM121C/HK2/HDAC4/PFKFB4/BPGM/AAAS/FLCN/POM121/ATP5PB/ENO3/ATP5F1C/CAD/ZBTB7A/TREX1/NUP188/ATP5PO/NUP98/NUP107/PFKL/TAZ/ENO2/OGT/HK3/FOXK1/PFKP/NUP85/OGDHL/ATP5MF/TMSB4X/SEC13/PFKFB3/TPR/NUP37/NUP153/ADPGK/NUP214/RANBP2/NME2	38
BP	GO:2000278	regulation of DNA biosynthetic process	26/2446	108/18670	0.00134285	0.0273245	0.0249514	CHTF18/HNRNPA2B1/PIF1/HNRNPD/HNRNPU/TINF2/NAT10/RFC4/MEN1/SH2B1/NPPC/DDX39B/ATM/RFC5/DNAJC2/XRCC5/ACD/MAP2K7/GNL3L/STN1/ATR/SMG7/MAPKAPK5/MAPK3/PNKP/SMG5	26
BP	GO:2001022	positive regulation of response to DNA damage stimulus	24/2446	97/18670	0.00135236	0.0274245	0.0250427	DDX11/RAD9A/FUS/DDX5/PAXIP1/BRCA1/PIAS4/FANCB/MRNIP/SMCHD1/TIMELESS/HDAC10/ATM/FOXM1/CBX8/SHLD1/RIF1/NACC2/ATR/RPS3/HMGA2/H2AX/SPIRE1/DHX9	24
BP	GO:0009145	purine nucleoside triphosphate biosynthetic process	37/2446	172/18670	0.00145819	0.0294703	0.0269108	POM121C/HK2/HDAC4/PFKFB4/BPGM/AAAS/FLCN/POM121/ATP5PB/ENO3/ATP5F1C/ZBTB7A/TREX1/NUP188/ATP5PO/NUP98/NUP107/PFKL/TAZ/ENO2/OGT/HK3/FOXK1/PFKP/NUP85/OGDHL/ATP5MF/TMSB4X/SEC13/PFKFB3/TPR/NUP37/NUP153/ADPGK/NUP214/RANBP2/NME2	37
BP	GO:0034067	protein localization to Golgi apparatus	10/2446	27/18670	0.00147581	0.0295342	0.0269692	SYS1/ARL5C/RAB33B/BICD2/SORL1/COG7/VPS13A/ARFRP1/CSNK1D/PACS1	10
BP	GO:0000422	autophagy of mitochondrion	20/2446	76/18670	0.00148383	0.0295342	0.0269692	DNM1L/HK2/ATG7/FUNDC2/BNIP3/USP36/CTTN/GABARAPL2/SREBF1/ATG9B/GABARAP/TSC2/CDC37/ATG2A/MARK2/RNF41/PARK7/CTSK/SREBF2/HDAC6	20
BP	GO:0046785	microtubule polymerization	20/2446	76/18670	0.00148383	0.0295342	0.0269692	TUBGCP4/CLASP1/NUMA1/TUBGCP6/CDK5RAP2/CEP192/CENPJ/TRPV4/MECP2/CDK5R1/GOLGA2/TUBGCP5/CKAP5/MAP7D3/RPS3/AKAP9/CAMSAP3/CSNK1D/TUBGCP2/CLIP1	20
BP	GO:0061726	mitochondrion disassembly	20/2446	76/18670	0.00148383	0.0295342	0.0269692	DNM1L/HK2/ATG7/FUNDC2/BNIP3/USP36/CTTN/GABARAPL2/SREBF1/ATG9B/GABARAP/TSC2/CDC37/ATG2A/MARK2/RNF41/PARK7/CTSK/SREBF2/HDAC6	20
BP	GO:0032205	negative regulation of telomere maintenance	12/2446	36/18670	0.00148612	0.0295342	0.0269692	PIF1/HNRNPU/TINF2/NAT10/SLX4/ATM/RTEL1/XRCC5/ACD/GNL3L/STN1/SLX1A	12
BP	GO:0031124	mRNA 3'-end processing	24/2446	98/18670	0.00157254	0.0311479	0.0284427	PABPN1/THOC1/U2AF1/CPSF6/CHTOP/SRSF1/DHX38/CPSF7/PABPC1L/DDX39B/TUT1/LEO1/UPF3B/CDK9/THOC2/ZC3H11A/SSU72/U2AF2/SRSF2/U2AF1L4/SRSF9/RNPS1/PNPT1/THOC6	24
BP	GO:0009895	negative regulation of catabolic process	59/2446	308/18670	0.00160682	0.0314443	0.0287134	RBM10/HDAC4/ATG7/TENT4A/HNRNPD/EIF4G1/HNRNPU/SNRNP70/USP14/RRAGA/SLC11A1/PTPN3/TARDBP/SNX3/TAB3/MAPK14/USP36/PKP3/HNRNPA0/DHX34/LARP1/TAF1/GABARAPL2/HERC1/UBE2G2/NPC1/BANP/ACACB/CYP51A1/SORL1/GOLGA2/ATRAID/SCO1/CIRBP/CHMP4A/NELL1/RASIP1/TSC2/THRAP3/OGT/SGTA/USP19/RELA/CDK5RAP3/FOXK1/SECISBP2/PAM16/RNF41/PARK7/RPL5/CAMLG/SYNCRIP/CHMP4B/UBE2J1/UBAC2/HMGCR/IL10/RNF5/DHX9	59
BP	GO:0001325	formation of extrachromosomal circular DNA	7/2446	15/18670	0.00161388	0.0314443	0.0287134	BLM/XRCC3/SLX4/RTEL1/XRCC5/DNA2/SLX1A	7
BP	GO:0090656	t-circle formation	7/2446	15/18670	0.00161388	0.0314443	0.0287134	BLM/XRCC3/SLX4/RTEL1/XRCC5/DNA2/SLX1A	7
BP	GO:0090737	telomere maintenance via telomere trimming	7/2446	15/18670	0.00161388	0.0314443	0.0287134	BLM/XRCC3/SLX4/RTEL1/XRCC5/DNA2/SLX1A	7
BP	GO:1902969	mitotic DNA replication	7/2446	15/18670	0.00161388	0.0314443	0.0287134	BRCA2/POLA1/MCM2/MCM3/CDC45/MCM4/LIG1	7
BP	GO:0006297	nucleotide-excision repair, DNA gap filling	9/2446	23/18670	0.0016209	0.0314783	0.0287444	POLE/POLD1/RFC4/RPA2/RFC5/UBC/UBB/LIG1/UBA52	9
BP	GO:0006333	chromatin assembly or disassembly	40/2446	191/18670	0.0016389	0.0317244	0.0289692	CDAN1/CHAF1A/SART3/KAT6B/ATRX/HELLS/CENPO/BAZ1B/TSPYL2/H3-3A/SMCHD1/CHAF1B/CABIN1/H2AB2/NAP1L5/MCM2/SMARCA4/CENPI/KNL1/SMARCC2/NAP1L4/CENPT/HP1BP3/HDAC8/MIS18A/NASP/RUVBL1/H1-10/H1-4/CENPK/TPR/ARID2/H3C3/GATAD1/SUPT16H/HMGA2/H2AX/H4-16/H2AW/RBBP7	40
BP	GO:0022618	ribonucleoprotein complex assembly	54/2446	277/18670	0.00165621	0.0319557	0.0291804	TICRR/LUC7L/SF1/SART1/CELF1/SART3/LUC7L3/PPAN/CPSF6/KHDC4/SFSWAP/ATXN2/BICD1/SRSF1/PATL1/PRPF3/RPS5/RPS14/RPL10/MDN1/CPSF7/ATXN2L/NOP2/DDX39B/GEMIN4/SRSF10/ATM/SCAF11/ISY1/RPS10/SF3A2/PAN2/RPL23A/PRPF39/EIF3E/EIF3A/AGO2/EIF3J/CIRBP/RBM5/DICER1/AGO3/LSM3/ATR/RUVBL1/SRSF9/PRPF8/RPL5/RPL13A/SNRPC/RPSA/LIMD1/DHX30/DHX9	54
BP	GO:0030490	maturation of SSU-rRNA	14/2446	46/18670	0.00168092	0.032224	0.0294254	DHX37/NAT10/BMS1/UTP20/RPS14/RPS8/KRI1/UTP3/TSR1/TSR3/TSR2/FAM207A/NOL10/RIOK1	14
BP	GO:0051646	mitochondrion localization	14/2446	46/18670	0.00168092	0.032224	0.0294254	DNM1L/RHOT2/SYBU/MYO19/MSTO1/KAT2A/CLUH/ACTR10/WASF1/UBB/ATP2A1/MARK2/BRAT1/HDAC6	14
BP	GO:0090307	mitotic spindle assembly	16/2446	56/18670	0.0017032	0.0322435	0.0294432	CLASP1/HNRNPU/AAAS/MSTO1/RHOA/CEP97/CEP192/KIF23/CHMP2B/SMC1A/SPICE1/GOLGA2/KIF4A/CHMP4B/TPR/KPNB1	16
BP	GO:0000731	DNA synthesis involved in DNA repair	15/2446	51/18670	0.00170898	0.0322435	0.0294432	POLE/POLD1/POLA1/RFC4/TRIM25/RPA2/TREX1/RFC5/UBC/DTL/USP10/UBB/UBA52/UBE2L6/REV3L	15
BP	GO:0031050	dsRNA processing	15/2446	51/18670	0.00170898	0.0322435	0.0294432	HNRNPA2B1/METTL3/SRRT/DDX5/SPOUT1/DGCR8/NCOR2/MAP2K1/DROSHA/AGO2/ZC3H7B/PRKRA/PPP1R8/DICER1/AGO3	15
BP	GO:0032206	positive regulation of telomere maintenance	15/2446	51/18670	0.00170898	0.0322435	0.0294432	HNRNPA2B1/HNRNPD/ATRX/SLX4/MRE11/ATM/RTEL1/XRCC5/ACD/MAP2K7/SLX1A/ATR/MAPKAPK5/MAPK3/PNKP	15
BP	GO:0070918	production of small RNA involved in gene silencing by RNA	15/2446	51/18670	0.00170898	0.0322435	0.0294432	HNRNPA2B1/METTL3/SRRT/DDX5/SPOUT1/DGCR8/NCOR2/MAP2K1/DROSHA/AGO2/ZC3H7B/PRKRA/PPP1R8/DICER1/AGO3	15
BP	GO:1901976	regulation of cell cycle checkpoint	11/2446	32/18670	0.0017508	0.0329284	0.0300686	THOC1/GEN1/XRCC3/CDK5RAP2/CDT1/DDX39B/RFWD3/RPA2/NDC80/LCMT1/TPR	11
BP	GO:0016575	histone deacetylation	20/2446	77/18670	0.00176191	0.0329318	0.0300717	RBM14/SFPQ/HDAC4/MTA1/AKAP8/BAZ2A/SIN3B/HDAC10/SIRT3/SREBF1/TBL1X/SIRT7/VEGFA/HDAC8/NACC2/AKAP8L/MIER2/HDAC6/MIER1/REST	20
BP	GO:0016573	histone acetylation	34/2446	156/18670	0.00176203	0.0329318	0.0300717	BRCA2/EP400/KMT2A/KAT6B/ING5/PAXIP1/BRCA1/YEATS2/FLCN/BRD1/KAT2A/NAA40/HCFC1/TAF6L/TAF12/CHEK1/MECP2/TAF1/MBD3/KANSL1/RPS6KA4/DPF1/CREBBP/TRRAP/OGT/RUVBL1/SUPT7L/MYOCD/SRCAP/NAA50/EP300/SETD5/MAPK3/KANSL3	34
BP	GO:0071826	ribonucleoprotein complex subunit organization	56/2446	291/18670	0.0018669	0.0347827	0.0317619	TICRR/LUC7L/SF1/SART1/CELF1/SART3/LUC7L3/KLC1/PPAN/CPSF6/KHDC4/SFSWAP/ATXN2/BICD1/SRSF1/PATL1/PRPF3/RPS5/RPS14/RPL10/MDN1/MRRF/CPSF7/ATXN2L/NOP2/DDX39B/GEMIN4/SRSF10/ATM/SCAF11/ISY1/RPS10/SF3A2/PAN2/RPL23A/PRPF39/EIF3E/EIF3A/AGO2/EIF3J/CIRBP/RBM5/DICER1/AGO3/LSM3/ATR/RUVBL1/SRSF9/PRPF8/RPL5/RPL13A/SNRPC/RPSA/LIMD1/DHX30/DHX9	56
BP	GO:1902750	negative regulation of cell cycle G2/M phase transition	25/2446	105/18670	0.00193732	0.0356295	0.0325351	TICRR/SKP1/BLM/BRCA1/PSME1/MRNIP/HUS1/MRE11/HUS1B/CHEK1/PSMC5/ATM/CLSPN/FZR1/PSMA5/TAOK1/PSMB1/DTL/PSMC6/CDK5RAP3/TOPBP1/PSMB8/CDC6/HMGA2/USP47	25
BP	GO:0006296	nucleotide-excision repair, DNA incision, 5'-to lesion	12/2446	37/18670	0.00194064	0.0356295	0.0325351	POLD1/GTF2H5/RFC4/RPA2/GTF2H3/RFC5/UBC/DDB2/UBB/CHD1L/UBA52/GTF2H2	12
BP	GO:0031935	regulation of chromatin silencing	12/2446	37/18670	0.00194064	0.0356295	0.0325351	RESF1/DNMT1/PHF8/NAA40/ATAD2B/PPHLN1/CDC45/H1-10/H1-4/SETDB1/PHF2/MIER1	12
BP	GO:0051567	histone H3-K9 methylation	12/2446	37/18670	0.00194064	0.0356295	0.0325351	DNMT1/ATRX/JARID2/KDM3A/BRCA1/SUV39H1/MECP2/ASH1L/RIF1/EHMT1/SETDB1/SETD5	12
BP	GO:1903578	regulation of ATP metabolic process	28/2446	122/18670	0.00194223	0.0356295	0.0325351	POM121C/DNM1L/HDAC4/PFKFB4/AAAS/RHOA/FLCN/POM121/UQCC2/ZBTB7A/TREX1/NUP188/COX7A2/NUP98/NUP107/TAZ/OGT/NUP85/TMSB4X/SEC13/PFKFB3/PARK7/TPR/NUP37/NUP153/COX7A2L/NUP214/RANBP2	28
BP	GO:0006515	protein quality control for misfolded or incompletely synthesized proteins	10/2446	28/18670	0.00202909	0.0368824	0.0336792	ANKZF1/RNF126/KLHL15/LONP1/SDF2/DERL1/UBE2W/POMT2/HDAC6/RNF5	10
BP	GO:0050686	negative regulation of mRNA processing	10/2446	28/18670	0.00202909	0.0368824	0.0336792	PTBP1/HNRNPA2B1/RBM10/SFSWAP/SRSF10/CDK9/SAP18/U2AF2/SRSF9/RNPS1	10
BP	GO:0070076	histone lysine demethylation	10/2446	28/18670	0.00202909	0.0368824	0.0336792	HSF4/JARID2/KDM3A/PHF8/KDM4B/KDM5C/KDM2A/KDM6B/KDM2B/PHF2	10
BP	GO:0032273	positive regulation of protein polymerization	30/2446	134/18670	0.00206451	0.0374121	0.034163	CLASP1/NUMA1/BRK1/RHOA/CDK5RAP2/ARPIN/RICTOR/MECP2/PICK1/CDK5R1/WHAMM/CTTN/HIP1R/BAIAP2L2/ARPC5/WASF1/GMFB/WASHC2C/ARPC4/CDC42EP5/RPS3/BAIAP2/AKAP9/ARPC2/ARF1/GSN/LMOD1/ACTR3B/SPIRE1/CLIP1	30
BP	GO:0036503	ERAD pathway	24/2446	100/18670	0.00210612	0.0380506	0.0347459	TMEM259/RNF139/USP14/ANKZF1/DNAJB9/HSP90B1/EDEM2/HM13/TRIM25/SDF2/DERL1/UBE2G2/FBXO6/PSMC6/GET4/SGTA/USP19/UBE2J1/UBAC2/JKAMP/POMT2/HSPA5/ECPAS/RNF5	24
BP	GO:0030522	intracellular receptor signaling pathway	54/2446	280/18670	0.00211794	0.0381485	0.0348354	RBM14/NLRX1/DDX54/SAFB/SAFB2/RORA/IKBKG/KMT2D/DDX5/AXIN1/KDM3A/BRCA1/PPARGC1B/RHOA/DCBLD2/NCOR2/UBA5/TAB3/EZH2/GPS2/ZBTB7A/NR2C1/TAF1/RHOXF1/LATS1/DDX17/SMARCA4/NODAL/PGR/SREBF1/UBC/RWDD1/TRIM68/CRABP2/DHRS3/PRCP/TIFA/ASXL2/RELA/UBB/RNF34/TP63/IRAK1/NOD1/PARK7/UBA52/TSPAN6/RNF14/EP300/SKP2/HEYL/OTULIN/HDAC6/RNF6	54
BP	GO:0000281	mitotic cytokinesis	19/2446	73/18670	0.00221093	0.0397034	0.0362553	BRCA2/CIT/ESPL1/ARL3/RHOC/RHOA/INCENP/KIF23/CDT1/CNTROB/CHMP2B/CHMP3/CHMP4A/ANLN/KIF4A/CHMP4B/KIF20B/ARF1/SPTBN1	19
BP	GO:0009166	nucleotide catabolic process	38/2446	182/18670	0.00223009	0.0399273	0.0364596	POM121C/PDE1A/HK2/HDAC4/PFKFB4/BPGM/AAAS/POM121/NEIL1/ENO3/ZBTB7A/TREX1/NUP188/HINT1/NUP98/DUT/NUP107/NUDT1/PFKL/ENO2/NUDT7/OGT/UNG/DCTPP1/HK3/FOXK1/PFKP/NUP85/OGDHL/PDE10A/SEC13/PFKFB3/TPR/NUP37/NUP153/ADPGK/NUP214/RANBP2	38
BP	GO:0050810	regulation of steroid biosynthetic process	23/2446	95/18670	0.00228517	0.0403616	0.0368563	SF1/IGFBP7/MVD/FASN/CLCN2/DHCR7/LSS/ASAH1/ACACB/CYP51A1/STARD4/SREBF1/SCD/STAR/GGPS1/MVK/NFYB/SREBF2/HMGCS1/APOB/HMGCR/KPNB1/REST	23
BP	GO:0006368	transcription elongation from RNA polymerase II promoter	21/2446	84/18670	0.00228798	0.0403616	0.0368563	HNRNPU/GTF2H5/RECQL5/BRD4/EAPP/CDK13/EZH2/POLR2A/GTF2H3/LEO1/ELP1/CDK9/SUPT6H/ADRM1/SUPT4H1/GTF2F1/MLLT1/SUPT16H/GTF2H2/NELFA/POLR2G	21
BP	GO:0010826	negative regulation of centrosome duplication	6/2446	12/18670	0.00228944	0.0403616	0.0368563	RBM14/BRCA1/KAT2A/CDK5RAP2/CCNF/MDM1	6
BP	GO:0034244	negative regulation of transcription elongation from RNA polymerase II promoter	6/2446	12/18670	0.00228944	0.0403616	0.0368563	HNRNPU/RECQL5/EAPP/EZH2/SUPT4H1/NELFA	6
BP	GO:0051220	cytoplasmic sequestering of protein	9/2446	24/18670	0.00229497	0.0403616	0.0368563	PKD1/SRI/FAF1/LATS1/CCDC22/TONSL/GET4/TMSB4X/IL10	9
BP	GO:0071218	cellular response to misfolded protein	9/2446	24/18670	0.00229497	0.0403616	0.0368563	ANKZF1/RNF126/KLHL15/SDF2/DERL1/UBE2W/POMT2/HDAC6/RNF5	9
BP	GO:0006164	purine nucleotide biosynthetic process	57/2446	300/18670	0.00230635	0.0404425	0.0369302	PFAS/POM121C/MPC1/HK2/HDAC4/PFKFB4/BPGM/PDHA1/AAAS/FASN/FLCN/POM121/ADCY3/ADCY10/ATP5PB/AK3/ELOVL3/ENO3/ATP5F1C/NPPC/ZBTB7A/ACSF3/TREX1/NUP188/ELOVL1/ATP5PO/PDK4/NUP98/ACACB/ACLY/NUP107/PPT1/PFKL/TAZ/ENO2/SCD/OGT/PAICS/ACSBG2/AMPD1/HK3/FOXK1/PFKP/NUP85/OGDHL/ATP5MF/TMSB4X/SEC13/PFKFB3/TPR/AK2/NUP37/NUP153/ADPGK/NUP214/RANBP2/NME2	57
BP	GO:1903008	organelle disassembly	24/2446	101/18670	0.00242616	0.0422143	0.0385481	DNM1L/HK2/KLC1/ATG7/FUNDC2/BNIP3/MRRF/USP36/CTTN/GABARAPL2/GOLGA2/SREBF1/ATG9B/GABARAP/TSC2/CDC37/ATG2A/MARK2/RNF41/PARK7/CTSK/SREBF2/STX5/HDAC6	24
BP	GO:0002637	regulation of immunoglobulin production	17/2446	63/18670	0.00244279	0.0422143	0.0385481	THOC1/ATAD5/PAXIP1/NSD2/C17orf99/TREX1/TRAF2/TP53BP1/SHLD1/SUPT6H/RIF1/TLR9/TNFSF4/TMBIM6/HLA-E/IL10/HPX	17
BP	GO:0007062	sister chromatid cohesion	17/2446	63/18670	0.00244279	0.0422143	0.0385481	DDX11/SFPQ/FEN1/TENT4A/ATRX/NSMCE2/ESPL1/POGZ/BUB1B/CDCA5/MRE11/HASPIN/ESCO1/SMC1A/SMC5/HDAC8/NAA50	17
BP	GO:0045815	positive regulation of gene expression, epigenetic	17/2446	63/18670	0.00244279	0.0422143	0.0385481	TAF1C/MYBBP1A/KMT2B/PHF8/BAZ1B/KAT2A/TAF1D/PABPC1L/CHEK1/ATAD2B/TAF1A/ZMIZ2/ZNRD1/H1-10/H1-4/EP300/PHF2	17
BP	GO:0090181	regulation of cholesterol metabolic process	17/2446	63/18670	0.00244279	0.0422143	0.0385481	MVD/FASN/DHCR7/LSS/ACACB/CYP51A1/SREBF1/SCD/GGPS1/MVK/NFYB/GNB3/SREBF2/HMGCS1/APOB/HMGCR/KPNB1	17
BP	GO:0007095	mitotic G2 DNA damage checkpoint	8/2446	20/18670	0.00249795	0.0430047	0.0392698	BLM/MRNIP/MRE11/ATM/CLSPN/TAOK1/CDK5RAP3/HMGA2	8
BP	GO:0046825	regulation of protein export from nucleus	12/2446	38/18670	0.00250296	0.0430047	0.0392698	PTPN11/GTSE1/TCF7L2/SUPT6H/GSK3B/IFI27/PTPN14/AKAP8L/PARK7/TPR/PPM1A/XPO1	12
BP	GO:0061951	establishment of protein localization to plasma membrane	16/2446	58/18670	0.00253456	0.0433682	0.0396018	GRIPAP1/BBS1/SYS1/VAMP3/GORASP2/GOLGA4/KIF13A/GGA1/SEC16A/VAMP5/RILPL1/MACF1/ARFRP1/LYPLA1/GGA3/SPTBN1	16
BP	GO:0006914	autophagy	87/2446	496/18670	0.00254594	0.0433682	0.0396018	VAMP8/MTCL1/TMEM59/DNM1L/EEF1A1/HK2/DEPP1/ATG7/FUNDC2/HGS/IKBKG/EIF4G1/TRIM65/ULK1/ATP6V0E1/STAM2/SNRNP70/FLCN/WDR81/RRAGA/ATG16L2/ATP6V0B/TMEM41B/TAB3/RPTOR/BNIP3/ULK3/RAB33B/STX12/USP36/SNX6/CHMP2B/HSPB8/HDAC10/SBF2/ATM/RAB12/NPRL3/LARP1/CDK5R1/PIK3R4/CTTN/GABARAPL2/HERC1/CALCOCO2/NPC1/LAMTOR5/GOLGA2/SREBF1/ABL2/CHMP3/VPS13A/TFEB/USP10/CHMP4A/ATG9B/GABARAP/RASIP1/GSK3B/TSC2/ATP6V1E1/FOXK1/SNX14…	87
BP	GO:0061919	process utilizing autophagic mechanism	87/2446	496/18670	0.00254594	0.0433682	0.0396018	VAMP8/MTCL1/TMEM59/DNM1L/EEF1A1/HK2/DEPP1/ATG7/FUNDC2/HGS/IKBKG/EIF4G1/TRIM65/ULK1/ATP6V0E1/STAM2/SNRNP70/FLCN/WDR81/RRAGA/ATG16L2/ATP6V0B/TMEM41B/TAB3/RPTOR/BNIP3/ULK3/RAB33B/STX12/USP36/SNX6/CHMP2B/HSPB8/HDAC10/SBF2/ATM/RAB12/NPRL3/LARP1/CDK5R1/PIK3R4/CTTN/GABARAPL2/HERC1/CALCOCO2/NPC1/LAMTOR5/GOLGA2/SREBF1/ABL2/CHMP3/VPS13A/TFEB/USP10/CHMP4A/ATG9B/GABARAP/RASIP1/GSK3B/TSC2/ATP6V1E1/FOXK1/SNX14…	87
BP	GO:0060249	anatomical structure homeostasis	78/2446	437/18670	0.00257726	0.0437767	0.0399747	ANKRD11/POLE/FEN1/HNRNPA2B1/BRCA2/BBS1/PIF1/TELO2/NPHP3/HNRNPD/CROCC/ATRX/NSMCE2/POLD1/BLM/HNRNPU/ATP2B1/TINF2/NAT10/PPARGC1B/POLA1/PTPN11/XRCC3/RFC4/MUC13/SLX4/CCDC66/PRR4/HUS1/MRE11/LTO1/HUS1B/CHMP2B/SMC6/RPA2/ATM/SMG1/RAD51D/CIB2/RTEL1/KRAS/PDK4/RFC5/BGLAP/XRCC5/RECQL4/ACD/POLA2/TAOK1/SMC5/B2M/VSIG1/BBS12/MAP2K7/VEGFA/CCDC154/RIF1/HDAC8/GNL3L/DNA2/STN1/SLX1A/ATR/SMG7/DRAM2/P2RY4/TLR9/CTSK/CFL2…	78
BP	GO:0038202	TORC1 signaling	13/2446	43/18670	0.00259862	0.0440141	0.0401916	TELO2/FLCN/RRAGA/RPTOR/SIK3/ATM/NPRL3/LARP1/LAMTOR5/SZT2/RRAGD/SEC13/DEPDC5	13
BP	GO:0061647	histone H3-K9 modification	14/2446	48/18670	0.00262508	0.0443363	0.0404857	KMT2A/DNMT1/ATRX/JARID2/KDM3A/BRCA1/SUV39H1/CHEK1/MECP2/ASH1L/RIF1/EHMT1/SETDB1/SETD5	14
BP	GO:0060964	regulation of gene silencing by miRNA	26/2446	113/18670	0.00265842	0.0447727	0.0408842	POM121C/EIF4G1/DDX5/TNRC6A/AAAS/H3-3A/NCOR2/POM121/MAP2K1/POLR2A/NUP188/NUP98/NUP107/AGO2/NUP85/SEC13/TPR/H3C3/NUP37/NUP153/POLR2G/H4-16/LIMD1/NUP214/RANBP2/DHX9	26
BP	GO:0016577	histone demethylation	10/2446	29/18670	0.0027379	0.0458522	0.04187	HSF4/JARID2/KDM3A/PHF8/KDM4B/KDM5C/KDM2A/KDM6B/KDM2B/PHF2	10
BP	GO:0090162	establishment of epithelial cell polarity	10/2446	29/18670	0.0027379	0.0458522	0.04187	CDC42/CLASP1/RHOA/SIPA1L3/CYTH1/FBF1/FRMD4B/MYO18A/CAMSAP3/FERMT1	10
BP	GO:0031647	regulation of protein stability	54/2446	284/18670	0.00290609	0.0485326	0.0443176	RNF139/TELO2/PEX2/HYPK/WDR81/KAT2A/TARDBP/WIZ/HCFC1/USP28/NCLN/STX12/USP36/MCM8/DERL1/OTUD3/TREX1/LSS/TAF1/SEC16A/KRAS/DVL3/HIP1R/HIP1/COG7/SREBF1/TBL1X/GTSE1/CSN3/CREBBP/USP40/HPS4/PRKRA/HDAC8/PTEN/GNL3L/GET4/USP19/CCDC88C/CDC37/AHSP/TBRG1/GGA3/PARK7/SENP2/RPL5/CAMLG/GSN/CDC37L1/MOSMO/EP300/HDAC6/USP47/RNF5	54
BP	GO:0006360	transcription by RNA polymerase I	17/2446	64/18670	0.00292772	0.0487572	0.0445227	DDX11/TCOF1/TAF1C/DHX33/PHF8/GTF2H5/TAF1D/BAZ2A/GTF2H3/TAF1/SMARCA4/TAF1A/ZNRD1/NCL/GTF2H2/MAPK3/TTF1	17
BP	GO:0045738	negative regulation of DNA repair	11/2446	34/18670	0.00302831	0.0502208	0.0458592	POLQ/RECQL5/FANCB/KLHL15/SMCHD1/TP53BP1/SHLD1/RIF1/HELB/RPS3/HMGA2	11
BP	GO:0000209	protein polyubiquitination	58/2446	310/18670	0.0030344	0.0502208	0.0458592	UNKL/THOP1/KLHL42/SKP1/FBXL5/CBL/BRCA1/UBE2O/RNF126/PSME1/FBXW12/WSB1/CCNF/UBE3B/GPS2/PSMC5/FBXW10/FBXO41/TRIM56/TAF1/TRAF2/TRIM3/FZR1/PELI3/PSMA5/UBE2G2/UBC/PSMB1/RC3H2/UBE2D3/DDB2/HUWE1/DTL/FBXL18/FBXW8/FBXO6/FBXL13/PSMC6/IFI27/FBXL19/UBB/PSMB8/RBBP6/RNF34/UBE2W/DZIP3/RNF41/RNF217/UBE2D2/UBA52/FBXL8/RNF14/SKP2/HDAC6/PELI2/RNF6/RNF5/ANAPC1	58
BP	GO:0018393	internal peptidyl-lysine acetylation	34/2446	161/18670	0.00304088	0.0502208	0.0458592	BRCA2/EP400/KMT2A/KAT6B/ING5/PAXIP1/BRCA1/YEATS2/FLCN/BRD1/KAT2A/NAA40/HCFC1/TAF6L/TAF12/CHEK1/MECP2/TAF1/MBD3/KANSL1/RPS6KA4/DPF1/CREBBP/TRRAP/OGT/RUVBL1/SUPT7L/MYOCD/SRCAP/NAA50/EP300/SETD5/MAPK3/KANSL3	34
BP	GO:1902369	negative regulation of RNA catabolic process	16/2446	59/18670	0.00306227	0.0504345	0.0460543	RBM10/TENT4A/HNRNPD/HNRNPU/SLC11A1/TARDBP/MAPK14/PKP3/HNRNPA0/DHX34/LARP1/CIRBP/THRAP3/SECISBP2/SYNCRIP/DHX9	16
BP	GO:0006303	double-strand break repair via nonhomologous end joining	21/2446	86/18670	0.00310612	0.0507361	0.0463298	POLQ/PAXIP1/BRCA1/PIAS4/POLA1/HERC2/KDM2A/MRNIP/MRE11/NSD2/SMCHD1/ATM/ZBTB7A/TP53BP1/XRCC5/SHLD1/RIF1/POLM/HMGA2/H2AX/H4-16	21
BP	GO:0006400	tRNA modification	21/2446	86/18670	0.00310612	0.0507361	0.0463298	PUS1/WDR4/QTRT2/DUS3L/QTRT1/DPH3/NAT10/TRMU/TRMT1/NSUN2/ELP1/GTPBP3/DUS1L/TRMT12/THUMPD2/TRMT11/TRMT10B/SEPHS2/AARS2/ADAT2/CTU1	21
BP	GO:0006890	retrograde vesicle-mediated transport, Golgi to ER	21/2446	86/18670	0.00310612	0.0507361	0.0463298	KLC2/ERGIC3/CENPE/KLC1/RER1/TMED3/RAB33B/KIF23/BICD2/PICK1/BNIP1/ARF4/KIF18A/COG7/NAPA/KIF15/ZW10/ARFGAP1/KIF4A/KDELR1/TMED2	21
BP	GO:0035825	homologous recombination	15/2446	54/18670	0.00317046	0.0514352	0.0469681	PSMC3IP/EME2/BRIP1/MSH5/SLX4/MRE11/MUS81/EME1/HDAC10/ATM/RAD51D/TRIP13/RAD54L/SHOC1/RAD54B	15
BP	GO:0032506	cytokinetic process	12/2446	39/18670	0.00319099	0.0514352	0.0469681	RHOA/KIF23/CNTROB/CHMP2B/CHMP3/CHMP4A/ANLN/CHMP4B/MYH9/KIF20B/ARF1/SPIRE1	12
BP	GO:0042769	DNA damage response, detection of DNA damage	12/2446	39/18670	0.00319099	0.0514352	0.0469681	POLD1/RFC4/RPA2/TREX1/RFC5/UBC/DTL/UBB/RPS3/UBA52/HMGA2/PNKP	12
BP	GO:0035601	protein deacylation	24/2446	103/18670	0.0031911	0.0514352	0.0469681	RBM14/SFPQ/HDAC4/MTA1/AKAP8/BAZ2A/SIN3B/HDAC10/SIRT3/SREBF1/TBL1X/PPT1/SIRT7/VEGFA/ABHD17C/HDAC8/NACC2/LYPLA1/AKAP8L/EP300/MIER2/HDAC6/MIER1/REST	24
BP	GO:0018107	peptidyl-threonine phosphorylation	28/2446	126/18670	0.00319205	0.0514352	0.0469681	TTBK2/CDK10/CIT/MAP3K10/EIF4G1/AXIN1/ULK1/CSNK1G2/MAP2K1/RPTOR/CHEK1/DCAF1/CAD/HASPIN/CDK5R1/TAF1/CALM2/CSNK1E/CDC42BPG/CSNK1G1/CDC7/OXSR1/GRK2/GSK3B/MARK2/CSNK1D/WNK1/TSSK4	28
BP	GO:0006473	protein acetylation	41/2446	204/18670	0.00320255	0.0514653	0.0469956	CEP295/BRCA2/NAA25/EP400/KMT2A/KAT6B/ING5/PAXIP1/AANAT/BRCA1/YEATS2/FLCN/BRD1/KAT2A/NAA40/HCFC1/TAF6L/TAF12/CHEK1/ESCO1/MECP2/TAF1/MBD3/KANSL1/RPS6KA4/DPF1/TAOK1/CREBBP/GSK3B/TRRAP/OGT/RUVBL1/PARK7/SUPT7L/MYOCD/SRCAP/NAA50/EP300/SETD5/MAPK3/KANSL3	41
BP	GO:0000082	G1/S transition of mitotic cell cycle	53/2446	279/18670	0.0032214	0.051629	0.0471451	CDK3/E2F7/POLE/CDK10/RPS6/KIF14/PKD1/EIF4G1/PIDD1/PHF8/SPDYA/ORC6/POLA1/BRD4/PSME1/WEE1/INO80/RPTOR/TYMS/IQGAP3/CDT1/EZH2/ARID3A/RPA4/RFWD3/MCM8/RPA2/ATM/MCM5/MCM2/E2F4/LATS1/CDC7/POLA2/CYP1A1/RPS6KB1/GTSE1/CDC25A/MCM3/MCM7/RHOU/PTEN/NASP/CDC45/MTBP/NACC2/MCM4/CNOT8/SENP2/CDC6/LSM10/EP300/SKP2	53
BP	GO:0007080	mitotic metaphase plate congression	13/2446	44/18670	0.0032532	0.0518598	0.0473559	CENPE/KIF14/HNRNPU/CDCA5/CDT1/CHMP2B/KIF18A/CHMP4A/NDC80/ZW10/CHMP4B/MAD1L1/KPNB1	13
BP	GO:0018023	peptidyl-lysine trimethylation	13/2446	44/18670	0.0032532	0.0518598	0.0473559	ZNF335/KMT2A/KMT2B/ATRX/TET3/BRD4/SUV39H1/MECP2/SETD4/KMT5B/OGT/H1-4/KMT5C	13
BP	GO:0007004	telomere maintenance via telomerase	18/2446	70/18670	0.0032887	0.0522859	0.047745	PIF1/TELO2/HNRNPU/TINF2/NAT10/MRE11/ATM/XRCC5/ACD/MAP2K7/GNL3L/STN1/ATR/SMG7/MAPKAPK5/MAPK3/PNKP/SMG5	18
BP	GO:0016126	sterol biosynthetic process	20/2446	81/18670	0.00335609	0.0532155	0.0485938	MVD/FASN/DHCR7/LSS/CYB5R2/ACACB/CYP51A1/SREBF1/ACLY/SCD/GGPS1/MVK/NFYB/CYB5R1/ACAA2/SREBF2/HMGCS1/APOB/HMGCR/KPNB1	20
BP	GO:1901988	negative regulation of cell cycle phase transition	51/2446	267/18670	0.00338801	0.0535792	0.0489259	TICRR/E2F7/GEN1/SKP1/BLM/PIDD1/BRCA1/CENPF/XRCC3/PSME1/WEE1/MRNIP/MEN1/CDK5RAP2/BUB1B/HUS1/CDT1/EZH2/MRE11/ARID3A/HUS1B/CHEK1/PSMC5/RFWD3/RPA2/ATM/CLSPN/E2F4/FZR1/PSMA5/TAOK1/TRIP13/GTSE1/PSMB1/DTL/NDC80/PSMC6/PTEN/ZW10/NACC2/CDK5RAP3/TOPBP1/CNOT8/PSMB8/LCMT1/CDC6/TPR/EP300/MAD1L1/HMGA2/USP47	51
BP	GO:0000002	mitochondrial genome maintenance	10/2446	30/18670	0.00363138	0.0569744	0.0520263	POLG/ATG7/PIF1/MSTO1/FLCN/LONP1/POLG2/TOP3A/DNA2/SLC25A36	10
BP	GO:0061842	microtubule organizing center localization	10/2446	30/18670	0.00363138	0.0569744	0.0520263	ASPM/INTS13/SYNE2/SPOUT1/CEP83/SUN1/BICD2/ARPC5/AKAP9/RANBP2	10
BP	GO:1904837	beta-catenin-TCF complex assembly	10/2446	30/18670	0.00363138	0.0569744	0.0520263	KMT2D/MEN1/TLE2/LEO1/SMARCA4/TCF7L2/CREBBP/TRRAP/RUVBL1/EP300	10
BP	GO:0098732	macromolecule deacylation	24/2446	104/18670	0.00364405	0.0570232	0.0520709	RBM14/SFPQ/HDAC4/MTA1/AKAP8/BAZ2A/SIN3B/HDAC10/SIRT3/SREBF1/TBL1X/PPT1/SIRT7/VEGFA/ABHD17C/HDAC8/NACC2/LYPLA1/AKAP8L/EP300/MIER2/HDAC6/MIER1/REST	24
BP	GO:0051784	negative regulation of nuclear division	16/2446	60/18670	0.00367751	0.057396	0.0524113	GEN1/ATRX/CENPF/XRCC3/CDK5RAP2/BUB1B/CDT1/CHEK1/ATM/TRIP13/NDC80/MTBP/ZW10/LCMT1/TPR/MAD1L1	16
BP	GO:0018394	peptidyl-lysine acetylation	35/2446	169/18670	0.00372642	0.0580076	0.0529697	BRCA2/EP400/KMT2A/KAT6B/ING5/PAXIP1/BRCA1/YEATS2/FLCN/BRD1/KAT2A/NAA40/HCFC1/TAF6L/TAF12/CHEK1/ESCO1/MECP2/TAF1/MBD3/KANSL1/RPS6KA4/DPF1/CREBBP/TRRAP/OGT/RUVBL1/SUPT7L/MYOCD/SRCAP/NAA50/EP300/SETD5/MAPK3/KANSL3	35
BP	GO:0000212	meiotic spindle organization	6/2446	13/18670	0.0037832	0.0583172	0.0532524	ATRX/ASPM/ESPL1/GOLGA2/MYH9/WASHC5	6
BP	GO:0033127	regulation of histone phosphorylation	6/2446	13/18670	0.0037832	0.0583172	0.0532524	AKAP8/ATM/CDK9/RPS6KA4/AKAP8L/MAPK3	6
BP	GO:0046831	regulation of RNA export from nucleus	6/2446	13/18670	0.0037832	0.0583172	0.0532524	CPSF6/SUPT6H/AKAP8L/TPR/NUP153/DHX9	6
BP	GO:0051188	cofactor biosynthetic process	60/2446	326/18670	0.00381018	0.0583172	0.0532524	POM121C/MPC1/HK2/HDAC4/PFKFB4/BPGM/PDHA1/CPOX/MMADHC/AAAS/FASN/POM121/ELOVL3/ENO3/DHFR2/NADSYN1/GGCT/ZBTB7A/ACSF3/TREX1/NUP188/SLC22A13/ELOVL1/PDK4/NUP98/TMEM14C/ACACB/CYP1A1/ACLY/NUP107/PDSS2/PPT1/UROD/PCBD1/PFKL/ENO2/COQ2/RFK/SCD/OGT/ACSBG2/PPTC7/HK3/OPLAH/FOXK1/PFKP/NUP85/OGDHL/SEC13/PFKFB3/IBA57/TPR/MOCOS/NUP37/NUP153/ADPGK/NUP214/ALAS2/RANBP2/MOCS1	60
BP	GO:0010972	negative regulation of G2/M transition of mitotic cell cycle	22/2446	93/18670	0.00381183	0.0583172	0.0532524	TICRR/SKP1/BLM/BRCA1/PSME1/MRNIP/HUS1/MRE11/HUS1B/PSMC5/ATM/CLSPN/PSMA5/TAOK1/PSMB1/PSMC6/CDK5RAP3/TOPBP1/PSMB8/CDC6/HMGA2/USP47	22
BP	GO:0032781	positive regulation of ATPase activity	15/2446	55/18670	0.0038411	0.0583172	0.0532524	MYBPC3/MYL3/AHSA2P/UHRF1/HNRNPU/CHTOP/DNAJB11/RAB4A/GABARAPL2/NAPA/MYL4/ATP2A1/TMSB4X/NCAPH/DHX9	15
BP	GO:0016246	RNA interference	7/2446	17/18670	0.00384412	0.0583172	0.0532524	CELF1/NRDE2/DROSHA/AGO2/PRKRA/DICER1/DHX9	7
BP	GO:0033262	regulation of nuclear cell cycle DNA replication	7/2446	17/18670	0.00384412	0.0583172	0.0532524	ATRX/DBF4B/INO80/WIZ/TIPIN/CDT1/CDC7	7
BP	GO:0042994	cytoplasmic sequestering of transcription factor	7/2446	17/18670	0.00384412	0.0583172	0.0532524	PKD1/SRI/FAF1/CCDC22/TONSL/TMSB4X/IL10	7
BP	GO:0045324	late endosome to vacuole transport	7/2446	17/18670	0.00384412	0.0583172	0.0532524	TMEM50A/CHMP2B/TMEM50B/PIK3R4/CHMP3/LEPROT/LEPROTL1	7
BP	GO:0071479	cellular response to ionizing radiation	18/2446	71/18670	0.00387683	0.058597	0.0535079	RAD9A/HRAS/BLM/GTF2H5/BCL2L1/INO80/FIGNL1/HUS1/MAPK14/ATM/TREX1/TP53BP1/XRCC5/TANK/ATR/HMGA2/H2AX/HSPA5	18
BP	GO:0007569	cell aging	26/2446	116/18670	0.00388222	0.058597	0.0535079	BRCA2/NSMCE2/HRAS/MAP2K1/ULK3/MAPK14/MNT/CHEK1/SMC6/ATM/KRAS/FOXM1/BGLAP/FZR1/SMC5/RWDD1/B2M/PTEN/ATR/TP63/PNPT1/MAPKAPK5/MIF/HMGA2/H2AX/MME	26
BP	GO:0000462	maturation of SSU-rRNA from tricistronic rRNA transcript (SSU-rRNA, 5.8S rRNA, LSU-rRNA)	11/2446	35/18670	0.00390155	0.0586186	0.0535276	DHX37/BMS1/UTP20/RPS14/RPS8/KRI1/UTP3/TSR1/TSR2/FAM207A/NOL10	11
BP	GO:0034502	protein localization to chromosome	20/2446	82/18670	0.00390332	0.0586186	0.0535276	BRCA2/ATRX/TINF2/MRNIP/CDCA5/CDT1/EZH2/HASPIN/MCM8/RPA2/XRCC5/PPHLN1/ACD/KNL1/HDAC8/NDC80/GNL3L/MTBP/ZW10/ATR	20
BP	GO:1902115	regulation of organelle assembly	39/2446	194/18670	0.00395159	0.0591944	0.0540534	RBM14/TCHP/CDK10/CEP295/NUMA1/CROCC/ATXN2/HNRNPU/ULK1/SYNE2/BRCA1/RHOA/CEP97/KAT2A/CDK5RAP2/LRFN4/CENPJ/CNTROB/ATXN2L/CHMP2B/SMC1A/NPRL3/SPICE1/CEP135/PAN2/CDKL5/CHMP4A/PLK4/GAP43/SPAG5/SDC4/LRRTM2/PTPRS/CHMP4B/TPR/GSN/MDM1/RNF5/ALMS1	39
BP	GO:1901292	nucleoside phosphate catabolic process	38/2446	188/18670	0.00400151	0.059792	0.0545991	POM121C/PDE1A/HK2/HDAC4/PFKFB4/BPGM/AAAS/POM121/NEIL1/ENO3/ZBTB7A/TREX1/NUP188/HINT1/NUP98/DUT/NUP107/NUDT1/PFKL/ENO2/NUDT7/OGT/UNG/DCTPP1/HK3/FOXK1/PFKP/NUP85/OGDHL/PDE10A/SEC13/PFKFB3/TPR/NUP37/NUP153/ADPGK/NUP214/RANBP2	38
BP	GO:0048255	mRNA stabilization	13/2446	45/18670	0.00403568	0.0601518	0.0549277	RBM10/TENT4A/HNRNPD/HNRNPU/SLC11A1/TARDBP/MAPK14/HNRNPA0/LARP1/CIRBP/THRAP3/SYNCRIP/DHX9	13
BP	GO:0010506	regulation of autophagy	60/2446	327/18670	0.00408447	0.0606487	0.0553814	MTCL1/TMEM59/DNM1L/EEF1A1/HK2/DEPP1/ATG7/IKBKG/EIF4G1/TRIM65/ULK1/ATP6V0E1/SNRNP70/FLCN/RRAGA/ATP6V0B/TAB3/RPTOR/BNIP3/ULK3/USP36/SNX6/HSPB8/ATM/RAB12/NPRL3/LARP1/CDK5R1/CTTN/HERC1/CALCOCO2/NPC1/LAMTOR5/GOLGA2/SREBF1/ABL2/TFEB/USP10/CHMP4A/RASIP1/GSK3B/TSC2/ATP6V1E1/FOXK1/CDC37/RRAGD/DRAM2/NOD1/DAPK2/RNF41/PARK7/WDR24/SREBF2/CHMP4B/SOGA1/EP300/MAPK3/HDAC6/IL10/RNF5	60
BP	GO:0018210	peptidyl-threonine modification	29/2446	134/18670	0.00408936	0.0606487	0.0553814	TTBK2/CDK10/CIT/MAP3K10/EIF4G1/AXIN1/ULK1/CSNK1G2/MAP2K1/RPTOR/CHEK1/DCAF1/CAD/HASPIN/CDK5R1/TAF1/CALM2/CSNK1E/CDC42BPG/CSNK1G1/CDC7/OXSR1/GRK2/GSK3B/GALNT4/MARK2/CSNK1D/WNK1/TSSK4	29
BP	GO:0045185	maintenance of protein location	24/2446	105/18670	0.00414975	0.06126	0.0559396	HK2/PKD1/SKP1/RER1/HNRNPU/SYNE2/IGSF11/SUN1/SRI/TLN2/FAF1/LATS1/CCDC22/SORL1/TONSL/VPS13A/GET4/TMSB4X/PARK7/SUPT7L/KDELR1/GSN/IL10/HSPA5	24
BP	GO:0043467	regulation of generation of precursor metabolites and energy	33/2446	158/18670	0.00415113	0.06126	0.0559396	POM121C/HDAC4/PFKFB4/AAAS/RHOA/FLCN/POM121/BNIP3/PASK/TRPV4/UQCC2/ZBTB7A/TREX1/NUP188/COX7A2/NUP98/PRELID1/NUP107/PPP1R3E/GSK3B/OGT/NUP85/POMC/SEC13/PFKFB3/PARK7/PNPT1/TPR/NUP37/NUP153/COX7A2L/NUP214/RANBP2	33
BP	GO:0006346	methylation-dependent chromatin silencing	9/2446	26/18670	0.00429753	0.062953	0.0574857	RESF1/DNMT1/HELLS/MBD1/DNMT3A/MBD3/PPHLN1/MBD3L3/SETDB1	9
BP	GO:0051125	regulation of actin nucleation	9/2446	26/18670	0.00429753	0.062953	0.0574857	BRK1/ARPIN/PICK1/WHAMM/HIP1R/WASF1/GMFB/ARF1/GSN	9
BP	GO:0051788	response to misfolded protein	9/2446	26/18670	0.00429753	0.062953	0.0574857	ANKZF1/RNF126/KLHL15/SDF2/DERL1/UBE2W/POMT2/HDAC6/RNF5	9
BP	GO:0034404	nucleobase-containing small molecule biosynthetic process	44/2446	226/18670	0.00431593	0.0630677	0.0575903	POM121C/PDE1A/HK2/HDAC4/PFKFB4/BPGM/AAAS/POM121/DHODH/NEIL1/ENO3/DHFR2/CAD/ZBTB7A/TREX1/NUP188/HINT1/NUP98/DUT/NUP107/CMPK1/NUDT1/PFKL/ENO2/NUDT7/OGT/UNG/DCTPP1/HK3/FOXK1/PFKP/NUP85/OGDHL/PDE10A/SEC13/PFKFB3/TPR/NUP37/NUP153/ADPGK/NUP214/RANBP2/NME2/UMPS	44
BP	GO:0007018	microtubule-based movement	53/2446	283/18670	0.00436134	0.0635754	0.0580539	KLC2/SFPQ/DNHD1/CENPE/KLC1/RHOT2/KIF14/DST/NPHP3/CDC42/SPG7/HNRNPU/WDR60/BICD1/ARL3/SYBU/SYNE2/IFT52/SSX2IP/SUN1/ADCY10/KIF18B/CEP131/KIF21A/ACTR10/KIF23/DNAH1/BICD2/KIF13A/DYNC1I2/MAPK8IP3/KIF18A/WASF1/BBS12/IFT81/DLG2/KIF15/UBB/KIFC2/KIF7/CCDC39/KIF6/DYNLRB1/KIF4A/CAMSAP3/KIF20B/RPGR/KPNB1/TMEM201/HDAC6/AP3D1/ACTR1A/TEKT1	53
BP	GO:0060147	regulation of posttranscriptional gene silencing	26/2446	117/18670	0.00438316	0.0635825	0.0580605	POM121C/EIF4G1/DDX5/TNRC6A/AAAS/H3-3A/NCOR2/POM121/MAP2K1/POLR2A/NUP188/NUP98/NUP107/AGO2/NUP85/SEC13/TPR/H3C3/NUP37/NUP153/POLR2G/H4-16/LIMD1/NUP214/RANBP2/DHX9	26
BP	GO:0060966	regulation of gene silencing by RNA	26/2446	117/18670	0.00438316	0.0635825	0.0580605	POM121C/EIF4G1/DDX5/TNRC6A/AAAS/H3-3A/NCOR2/POM121/MAP2K1/POLR2A/NUP188/NUP98/NUP107/AGO2/NUP85/SEC13/TPR/H3C3/NUP37/NUP153/POLR2G/H4-16/LIMD1/NUP214/RANBP2/DHX9	26
BP	GO:1903322	positive regulation of protein modification by small protein conjugation or removal	29/2446	135/18670	0.00457109	0.0659422	0.0602153	SART3/HDAC4/NDFIP1/MTA1/AXIN1/PAXIP1/BRCA1/PIAS4/AMER1/FANCI/COMMD1/DERL1/NDFIP2/CDK9/FZR1/GOLGA2/HUWE1/TANK/PTTG1IP/PTEN/UBB/CDK5RAP3/PEF1/SENP2/RWDD3/ARRDC3/SKP2/HSPA5/ANGPT1	29
BP	GO:0009411	response to UV	30/2446	141/18670	0.004598	0.0659422	0.0602153	FEN1/BRCA2/METTL3/POLD1/INO80/USP28/MEN1/TIPIN/HUS1/CHEK1/BAK1/MSH6/TREX1/TAF1/E2F4/MC1R/UVSSA/CDC25A/DDB2/CREBBP/DTL/MAP2K7/CIRBP/RELA/ATR/EP300/GTF2H2/MME/H2AW/USP47	30
BP	GO:0019359	nicotinamide nucleotide biosynthetic process	31/2446	147/18670	0.00460991	0.0659422	0.0602153	POM121C/HK2/HDAC4/PFKFB4/BPGM/AAAS/POM121/ENO3/NADSYN1/ZBTB7A/TREX1/NUP188/SLC22A13/NUP98/NUP107/PFKL/ENO2/OGT/HK3/FOXK1/PFKP/NUP85/OGDHL/SEC13/PFKFB3/TPR/NUP37/NUP153/ADPGK/NUP214/RANBP2	31
BP	GO:0019363	pyridine nucleotide biosynthetic process	31/2446	147/18670	0.00460991	0.0659422	0.0602153	POM121C/HK2/HDAC4/PFKFB4/BPGM/AAAS/POM121/ENO3/NADSYN1/ZBTB7A/TREX1/NUP188/SLC22A13/NUP98/NUP107/PFKL/ENO2/OGT/HK3/FOXK1/PFKP/NUP85/OGDHL/SEC13/PFKFB3/TPR/NUP37/NUP153/ADPGK/NUP214/RANBP2	31
BP	GO:0010332	response to gamma radiation	15/2446	56/18670	0.00462326	0.0659422	0.0602153	POLG/XRCC2/BRCA2/HRAS/CBL/GTF2H5/BCL2L1/MEN1/BAK1/ATM/TREX1/XRCC5/ATR/H2AX/HSPA5	15
BP	GO:0034508	centromere complex assembly	15/2446	56/18670	0.00462326	0.0659422	0.0602153	CENPE/HELLS/CENPO/POGZ/CENPF/H3-3A/CENPI/KNL1/CENPT/MIS18A/NASP/RUVBL1/CENPK/H4-16/RBBP7	15
BP	GO:0051568	histone H3-K4 methylation	15/2446	56/18670	0.00462326	0.0659422	0.0602153	ZNF335/KMT2A/KMT2B/DNMT1/KMT2D/PAXIP1/SETD1B/BRCA1/TET3/KMT2C/CXXC1/ASH1L/SETD1A/OGT/H1-4	15
BP	GO:2000781	positive regulation of double-strand break repair	10/2446	31/18670	0.00474096	0.0674596	0.0616009	DDX11/FUS/FANCB/MRNIP/SMCHD1/TIMELESS/FOXM1/SHLD1/RIF1/SPIRE1	10
BP	GO:0034314	Arp2/3 complex-mediated actin nucleation	11/2446	36/18670	0.00496435	0.0704701	0.0643499	BRK1/PICK1/WHAMM/HIP1R/ARPC5/WASF1/GMFB/ARPC4/ARPC2/ARF1/ACTR3B	11
BP	GO:0000717	nucleotide-excision repair, DNA duplex unwinding	8/2446	22/18670	0.00498322	0.07057	0.0644411	GTF2H5/GTF2H3/UBC/DDB2/UBB/CHD1L/UBA52/GTF2H2	8
BP	GO:0019985	translesion synthesis	12/2446	41/18670	0.00502312	0.0709664	0.0648031	POLD1/RFC4/TRIM25/RPA2/RFC5/UBC/DTL/USP10/UBB/UBA52/UBE2L6/REV3L	12
BP	GO:0006475	internal protein amino acid acetylation	34/2446	166/18670	0.00504157	0.0710203	0.0648523	BRCA2/EP400/KMT2A/KAT6B/ING5/PAXIP1/BRCA1/YEATS2/FLCN/BRD1/KAT2A/NAA40/HCFC1/TAF6L/TAF12/CHEK1/MECP2/TAF1/MBD3/KANSL1/RPS6KA4/DPF1/CREBBP/TRRAP/OGT/RUVBL1/SUPT7L/MYOCD/SRCAP/NAA50/EP300/SETD5/MAPK3/KANSL3	34
BP	GO:0034976	response to endoplasmic reticulum stress	53/2446	285/18670	0.00505076	0.0710203	0.0648523	DDX11/TMEM259/RNF139/PLA2G4B/ATP2A2/BCL2L1/PLA2G6/USP14/ANKZF1/DNAJB9/TSPYL2/SERP1/TARDBP/UBA5/HSP90B1/TMTC3/EDEM2/HM13/GORASP2/DNAJB11/BAK1/TRIM25/SDF2/CXXC1/DERL1/SEC16A/TRAF2/SULT1A3/UBE2G2/UFC1/EIF2B5/GSK3B/FBXO6/PSMC6/GET4/SGTA/USP19/TXNDC12/CDK5RAP3/MYDGF/ATP2A1/PARK7/ARFGAP1/GET3/UBE2J1/UBAC2/EP300/TMBIM6/JKAMP/POMT2/HSPA5/ECPAS/RNF5	53
BP	GO:0044843	cell cycle G1/S phase transition	55/2446	298/18670	0.00511066	0.0716936	0.0654671	CDK3/E2F7/POLE/CDK10/RPS6/KIF14/PKD1/EIF4G1/PIDD1/PHF8/SPDYA/ORC6/POLA1/BRD4/PSME1/WEE1/INO80/RPTOR/MEN1/TYMS/IQGAP3/CDT1/EZH2/ARID3A/RPA4/RFWD3/MCM8/RPA2/ATM/MCM5/TAF1/MCM2/E2F4/LATS1/CDC7/POLA2/CYP1A1/RPS6KB1/GTSE1/CDC25A/MCM3/MCM7/RHOU/PTEN/NASP/CDC45/MTBP/NACC2/MCM4/CNOT8/SENP2/CDC6/LSM10/EP300/SKP2	55
BP	GO:0002562	somatic diversification of immune receptors via germline recombination within a single locus	16/2446	62/18670	0.00521296	0.0727861	0.0664648	THOC1/ATAD5/PAXIP1/BCL11B/NSD2/DCAF1/ATM/MSH6/TCF3/TP53BP1/SHLD1/SUPT6H/RIF1/UNG/TNFSF4/IL10	16
BP	GO:0016444	somatic cell DNA recombination	16/2446	62/18670	0.00521296	0.0727861	0.0664648	THOC1/ATAD5/PAXIP1/BCL11B/NSD2/DCAF1/ATM/MSH6/TCF3/TP53BP1/SHLD1/SUPT6H/RIF1/UNG/TNFSF4/IL10	16
BP	GO:0006283	transcription-coupled nucleotide-excision repair	18/2446	73/18670	0.0053144	0.0740291	0.0675998	POLD1/GTF2H5/RFC4/POLR2A/RPA2/GTF2H3/ISY1/RFC5/UVSSA/UBC/COPS4/UBB/LIG1/UBA52/EP300/GTF2H2/POLR2G/AQR	18
BP	GO:0006732	coenzyme metabolic process	71/2446	403/18670	0.00536602	0.0745739	0.0680973	POM121C/MPC1/HK2/HDAC4/PFKFB4/BPGM/PDHA1/MRI1/MVD/MMADHC/BTD/AAAS/FASN/POM121/TYMS/ELOVL3/ENO3/DHFR2/NADSYN1/ZBTB7A/ACSF3/TREX1/NUP188/SLC22A13/ELOVL1/PDK4/NUP98/PC/ACACB/PCCA/ACLY/NUP107/PDSS2/PPT1/PCBD1/SLC19A1/PFKL/ENO2/COQ2/RFK/NUDT7/ACOT4/SCD/OGT/ACSBG2/PPTC7/MVK/HK3/FOXK1/PFKP/NUP85/OGDHL/FAR1/AHCY/SUCLG1/SEC13/PFKFB3/ACSF2/FMO2/HMGCS1/TPR/MOCOS/NUP37/NUP153/HMGCR/LDHB/ADPGK/NUP214/RANBP2/M…	71
BP	GO:1901293	nucleoside phosphate biosynthetic process	69/2446	390/18670	0.00542045	0.0750975	0.0685754	PFAS/POM121C/MPC1/HK2/HDAC4/PFKFB4/BPGM/PDHA1/AAAS/FASN/FLCN/POM121/DHODH/ADCY3/ADCY10/TYMS/ATP5PB/RRM1/AK3/ELOVL3/ENO3/ATP5F1C/NADSYN1/NPPC/CAD/ZBTB7A/ACSF3/TREX1/NUP188/SLC22A13/ELOVL1/ATP5PO/PDK4/NUP98/DUT/ACACB/ACLY/NUP107/CMPK1/PPT1/PFKL/TAZ/ENO2/RFK/SCD/OGT/PAICS/ACSBG2/AMPD1/HK3/FOXK1/PFKP/NUP85/OGDHL/ATP5MF/TMSB4X/SUCLG1/SEC13/PFKFB3/TPR/AK2/NUP37/NUP153/ADPGK/NUP214/RANBP2/PNKP/NME2/UMPS	69
BP	GO:0032875	regulation of DNA endoreduplication	5/2446	10/18670	0.00546668	0.0750975	0.0685754	E2F7/MRE11/MSH6/SMC1A/SENP2	5
BP	GO:0034770	histone H4-K20 methylation	5/2446	10/18670	0.00546668	0.0750975	0.0685754	BRCA1/NSD2/KMT5B/KMT5A/KMT5C	5
BP	GO:0045876	positive regulation of sister chromatid cohesion	5/2446	10/18670	0.00546668	0.0750975	0.0685754	DDX11/SFPQ/FEN1/NSMCE2/SMC5	5
BP	GO:0070816	phosphorylation of RNA polymerase II C-terminal domain	5/2446	10/18670	0.00546668	0.0750975	0.0685754	GTF2H5/BRD4/CDK13/GTF2H3/CDK9	5
BP	GO:0031058	positive regulation of histone modification	21/2446	90/18670	0.0054855	0.0751829	0.0686534	SART3/KMT2A/DNMT1/JARID2/PAXIP1/AKAP8/CHTOP/BRCA1/BRD4/KAT2A/MECP2/ATM/CDK9/RPS6KA4/SREBF1/PAXBP1/VEGFA/RIF1/OGT/AKAP8L/MAPK3	21
BP	GO:1901991	negative regulation of mitotic cell cycle phase transition	47/2446	248/18670	0.00554359	0.0758048	0.0692213	TICRR/E2F7/GEN1/SKP1/BLM/PIDD1/BRCA1/CENPF/XRCC3/PSME1/WEE1/MRNIP/CDK5RAP2/BUB1B/HUS1/CDT1/EZH2/MRE11/ARID3A/HUS1B/PSMC5/RFWD3/RPA2/ATM/CLSPN/E2F4/PSMA5/TAOK1/TRIP13/GTSE1/PSMB1/NDC80/PSMC6/PTEN/ZW10/NACC2/CDK5RAP3/TOPBP1/CNOT8/PSMB8/LCMT1/CDC6/TPR/EP300/MAD1L1/HMGA2/USP47	47
BP	GO:0031056	regulation of histone modification	30/2446	143/18670	0.00568213	0.0766519	0.0699948	SART3/ZNF335/KMT2A/KMT2B/DNMT1/ATRX/JARID2/PAXIP1/KDM3A/AKAP8/CHTOP/BRCA1/FLCN/BRD4/KAT2A/CHEK1/MECP2/ATM/CDK9/RPS6KA4/SREBF1/PAXBP1/SUPT6H/VEGFA/RIF1/OGT/AKAP8L/MYOCD/SETD5/MAPK3	30
BP	GO:0006110	regulation of glycolytic process	19/2446	79/18670	0.00568791	0.0766519	0.0699948	POM121C/HDAC4/PFKFB4/AAAS/POM121/ZBTB7A/TREX1/NUP188/NUP98/NUP107/OGT/NUP85/SEC13/PFKFB3/TPR/NUP37/NUP153/NUP214/RANBP2	19
BP	GO:0098876	vesicle-mediated transport to the plasma membrane	22/2446	96/18670	0.00570637	0.0766519	0.0699948	GRIPAP1/BBS1/ARL3/SYS1/VAMP3/COMMD1/CCDC93/GOLGA4/KIF13A/GGA1/SEC16A/VAMP5/ARF4/CCDC22/MACF1/ARFRP1/WASHC2C/LYPLA1/GGA3/ARF1/VPS39/SPTBN1	22
BP	GO:2001169	regulation of ATP biosynthetic process	22/2446	96/18670	0.00570637	0.0766519	0.0699948	POM121C/HDAC4/PFKFB4/AAAS/FLCN/POM121/ZBTB7A/TREX1/NUP188/NUP98/NUP107/TAZ/OGT/NUP85/TMSB4X/SEC13/PFKFB3/TPR/NUP37/NUP153/NUP214/RANBP2	22
BP	GO:0006735	NADH regeneration	9/2446	27/18670	0.00570839	0.0766519	0.0699948	HK2/BPGM/ENO3/PFKL/ENO2/HK3/FOXK1/PFKP/ADPGK	9
BP	GO:0061621	canonical glycolysis	9/2446	27/18670	0.00570839	0.0766519	0.0699948	HK2/BPGM/ENO3/PFKL/ENO2/HK3/FOXK1/PFKP/ADPGK	9
BP	GO:0061718	glucose catabolic process to pyruvate	9/2446	27/18670	0.00570839	0.0766519	0.0699948	HK2/BPGM/ENO3/PFKL/ENO2/HK3/FOXK1/PFKP/ADPGK	9
BP	GO:1904357	negative regulation of telomere maintenance via telomere lengthening	9/2446	27/18670	0.00570839	0.0766519	0.0699948	PIF1/HNRNPU/TINF2/NAT10/SLX4/ACD/GNL3L/STN1/SLX1A	9
BP	GO:0032785	negative regulation of DNA-templated transcription, elongation	6/2446	14/18670	0.0058931	0.0787773	0.0719356	HNRNPU/RECQL5/EAPP/EZH2/SUPT4H1/NELFA	6
BP	GO:0046606	negative regulation of centrosome cycle	6/2446	14/18670	0.0058931	0.0787773	0.0719356	RBM14/BRCA1/KAT2A/CDK5RAP2/CCNF/MDM1	6
BP	GO:0072522	purine-containing compound biosynthetic process	57/2446	313/18670	0.00590782	0.0787974	0.071954	PFAS/POM121C/MPC1/HK2/HDAC4/PFKFB4/BPGM/PDHA1/AAAS/FASN/FLCN/POM121/ADCY3/ADCY10/ATP5PB/AK3/ELOVL3/ENO3/ATP5F1C/NPPC/ZBTB7A/ACSF3/TREX1/NUP188/ELOVL1/ATP5PO/PDK4/NUP98/ACACB/ACLY/NUP107/PPT1/PFKL/TAZ/ENO2/SCD/OGT/PAICS/ACSBG2/AMPD1/HK3/FOXK1/PFKP/NUP85/OGDHL/ATP5MF/TMSB4X/SEC13/PFKFB3/TPR/AK2/NUP37/NUP153/ADPGK/NUP214/RANBP2/NME2	57
BP	GO:2000780	negative regulation of double-strand break repair	10/2446	32/18670	0.00610012	0.0811806	0.0741302	POLQ/RECQL5/FANCB/KLHL15/SMCHD1/TP53BP1/SHLD1/RIF1/HELB/HMGA2	10
BP	GO:1903146	regulation of autophagy of mitochondrion	12/2446	42/18670	0.00621004	0.0824594	0.0752979	DNM1L/HK2/BNIP3/USP36/CTTN/SREBF1/TSC2/CDC37/RNF41/PARK7/SREBF2/HDAC6	12
BP	GO:0072525	pyridine-containing compound biosynthetic process	31/2446	150/18670	0.00627157	0.0830913	0.075875	POM121C/HK2/HDAC4/PFKFB4/BPGM/AAAS/POM121/ENO3/NADSYN1/ZBTB7A/TREX1/NUP188/SLC22A13/NUP98/NUP107/PFKL/ENO2/OGT/HK3/FOXK1/PFKP/NUP85/OGDHL/SEC13/PFKFB3/TPR/NUP37/NUP153/ADPGK/NUP214/RANBP2	31
BP	GO:0009165	nucleotide biosynthetic process	68/2446	386/18670	0.00633844	0.0837911	0.076514	PFAS/POM121C/MPC1/HK2/HDAC4/PFKFB4/BPGM/PDHA1/AAAS/FASN/FLCN/POM121/DHODH/ADCY3/ADCY10/TYMS/ATP5PB/RRM1/AK3/ELOVL3/ENO3/ATP5F1C/NADSYN1/NPPC/CAD/ZBTB7A/ACSF3/TREX1/NUP188/SLC22A13/ELOVL1/ATP5PO/PDK4/NUP98/DUT/ACACB/ACLY/NUP107/CMPK1/PPT1/PFKL/TAZ/ENO2/RFK/SCD/OGT/PAICS/ACSBG2/AMPD1/HK3/FOXK1/PFKP/NUP85/OGDHL/ATP5MF/TMSB4X/SEC13/PFKFB3/TPR/AK2/NUP37/NUP153/ADPGK/NUP214/RANBP2/PNKP/NME2/UMPS	68
BP	GO:0033157	regulation of intracellular protein transport	43/2446	225/18670	0.00664559	0.0876571	0.0800443	CEP290/MTCL1/GRIPAP1/PCNT/HRAS/PTPN11/TARDBP/CEP131/EDEM2/C2CD5/MAPK14/USP36/SAR1B/CDK5R1/SEC16A/UBE2G2/SORL1/SREBF1/GTSE1/UBE2D3/TCF7L2/HUWE1/SUPT6H/GSK3B/LEPROT/HPS4/RHOU/TCAF2/IFI27/PTPN14/AKAP8L/PARK7/BAP1/SREBF2/TPR/KIF20B/PPM1A/UBE2J1/UBAC2/GDI1/XPO1/FERMT1/ANGPT1	43
BP	GO:0007064	mitotic sister chromatid cohesion	8/2446	23/18670	0.00677645	0.0891804	0.0814352	ATRX/NSMCE2/POGZ/CDCA5/HASPIN/SMC1A/SMC5/NAA50	8
BP	GO:0045931	positive regulation of mitotic cell cycle	33/2446	163/18670	0.00679099	0.0891804	0.0814352	CDK10/GEN1/BRCA2/NUMA1/EIF4G1/NSMCE2/HNRNPU/ESPL1/DBF4B/PTPN11/BRD4/XRCC3/RPTOR/CDCA5/CDT1/SH2B1/MECP2/CDC7/CYP1A1/RPS6KB1/SMC5/CDC25A/DTL/NDC80/CDC45/MTBP/TMOD3/CDC6/TPR/KIF20B/LSM10/CDC25B/LRP5	33
BP	GO:0016579	protein deubiquitination	52/2446	283/18670	0.00692575	0.0907502	0.0828687	NFRKB/SART3/HGS/IKBKG/OTUD5/STAM2/BRCA1/USP14/RHOA/PSME1/KAT2A/INO80/SNX3/HCFC1/USP28/MBD6/USP36/PSMC5/MYSM1/OTUD3/CLSPN/TRAF2/PSMA5/OTUD7B/UBC/PSMB1/CDC25A/USP42/DDB2/USP10/USP40/TANK/ADRM1/TRRAP/OGT/PSMC6/PTEN/ASXL2/USP19/UBB/FOXK1/PSMB8/RUVBL1/PARK7/USP24/UBA52/BAP1/EP300/SKP2/OTULIN/USP38/USP47	52
BP	GO:0007131	reciprocal meiotic recombination	14/2446	53/18670	0.00697306	0.0911697	0.0832518	PSMC3IP/EME2/BRIP1/MSH5/SLX4/MRE11/MUS81/EME1/ATM/RAD51D/TRIP13/RAD54L/SHOC1/RAD54B	14
BP	GO:0042770	signal transduction in response to DNA damage	28/2446	133/18670	0.00701061	0.09146	0.0835169	E2F7/BRCA2/ATRX/DDX5/ATAD5/PAXIP1/PIDD1/BRCA1/TFAP4/MAPK14/ARID3A/CHEK1/ATM/TREX1/E2F4/FOXM1/FZR1/GTSE1/DTL/USP10/PTTG1IP/KMT5A/ATR/CNOT8/YJU2/STK33/MIF/EP300	28
BP	GO:0010821	regulation of mitochondrion organization	36/2446	182/18670	0.00711609	0.0926335	0.0845884	DNM1L/HK2/RHOT2/ATG7/MYO19/BCL2L1/PLA2G6/FLCN/DHODH/BNIP3/USP36/HRK/BAK1/CTTN/HIP1R/SREBF1/PRELID1/UBE2D3/HUWE1/GSK3B/LEPROT/HPS4/TSC2/RHOU/YWHAG/ACAA2/CDC37/PAM16/TP63/RNF41/PARK7/PPP3CC/BAP1/SREBF2/HIGD1A/HDAC6	36
BP	GO:0002200	somatic diversification of immune receptors	18/2446	75/18670	0.00716068	0.0928086	0.0847483	THOC1/POLQ/ATAD5/PAXIP1/BCL11B/NSD2/DCAF1/ATM/MSH6/TCF3/TP53BP1/SHLD1/SUPT6H/RIF1/UNG/TNFSF4/POLM/IL10	18
BP	GO:0006695	cholesterol biosynthetic process	18/2446	75/18670	0.00716068	0.0928086	0.0847483	MVD/FASN/DHCR7/LSS/ACACB/CYP51A1/SREBF1/ACLY/SCD/GGPS1/MVK/NFYB/ACAA2/SREBF2/HMGCS1/APOB/HMGCR/KPNB1	18
BP	GO:0051495	positive regulation of cytoskeleton organization	43/2446	226/18670	0.007193	0.0930253	0.0849462	CEP295/CDC42/CLASP1/NUMA1/HRAS/RHOC/BRK1/RHOA/CDK5RAP2/CENPJ/TRPV4/ARPIN/RICTOR/MECP2/PICK1/CDK5R1/WHAMM/CTTN/HIP1R/PLXNA3/BAIAP2L2/ARPC5/WASF1/GMFB/PLK4/WASHC2C/SPAG5/SDC4/ARPC4/CDC42EP5/RPS3/BAIAP2/AKAP9/CFL2/ARPC2/ARF1/GSN/DSTN/LMOD1/ACTR3B/SPIRE1/KATNBL1/CLIP1	43
BP	GO:0061014	positive regulation of mRNA catabolic process	13/2446	48/18670	0.00732813	0.0945678	0.0863548	METTL3/HNRNPD/TNRC6A/TNRC6B/KHSRP/NANOS3/AGO2/HNRNPR/CNOT8/PNPT1/UPF1/POLR2G/GTPBP1	13
BP	GO:0061615	glycolytic process through fructose-6-phosphate	9/2446	28/18670	0.00745122	0.0957417	0.0874267	HK2/BPGM/ENO3/PFKL/ENO2/HK3/FOXK1/PFKP/ADPGK	9
BP	GO:0061620	glycolytic process through glucose-6-phosphate	9/2446	28/18670	0.00745122	0.0957417	0.0874267	HK2/BPGM/ENO3/PFKL/ENO2/HK3/FOXK1/PFKP/ADPGK	9
BP	GO:0046822	regulation of nucleocytoplasmic transport	23/2446	104/18670	0.00751893	0.096404	0.0880314	CPSF6/AAAS/PTPN11/TARDBP/MAPK14/GTSE1/TCF7L2/PPP1R12A/SUPT6H/GSK3B/IFI27/PTPN14/AKAP8L/PARK7/TPR/PPM1A/RBM4/NUP153/XPO1/NUP214/FERMT1/ANGPT1/DHX9	23
BP	GO:0030811	regulation of nucleotide catabolic process	19/2446	81/18670	0.00754741	0.0965615	0.0881753	POM121C/HDAC4/PFKFB4/AAAS/POM121/ZBTB7A/TREX1/NUP188/NUP98/NUP107/OGT/NUP85/SEC13/PFKFB3/TPR/NUP37/NUP153/NUP214/RANBP2	19
BP	GO:0032365	intracellular lipid transport	12/2446	43/18670	0.00760801	0.0971284	0.088693	CPT1B/SERAC1/NPC1/ACACB/STARD4/NPC2/MID1IP1/STAR/LRP6/SCP2/PLEKHA8/SLC25A20	12
BP	GO:0045191	regulation of isotype switching	10/2446	33/18670	0.00774397	0.0986529	0.090085	THOC1/ATAD5/PAXIP1/NSD2/TP53BP1/SHLD1/SUPT6H/RIF1/TNFSF4/IL10	10
BP	GO:0016572	histone phosphorylation	11/2446	38/18670	0.00776757	0.0987426	0.090167	AKAP8/BAZ1B/CHEK1/DCAF1/HASPIN/ATM/CDK9/RPS6KA4/AKAP8L/HMGA2/MAPK3	11
BP	GO:0002076	osteoblast development	7/2446	19/18670	0.00785949	0.0996985	0.0910399	HDAC4/PTHLH/MEN1/LRP5L/BGLAP/LIMD1/LRP5	7
BP	GO:0043488	regulation of mRNA stability	35/2446	177/18670	0.00791504	0.10013	0.0914338	HNRNPM/RBM10/METTL3/TENT4A/HNRNPD/EIF4G1/HNRNPU/KHSRP/SLC11A1/PSME1/TARDBP/MAPK14/ANP32A/PSMC5/HNRNPA0/FXR2/LARP1/IGF2BP2/PSMA5/UBC/PSMB1/CIRBP/THRAP3/PSMC6/UBB/SAMD4B/HNRNPR/PSMB8/MYEF2/UBA52/SYNCRIP/UPF1/XPO1/NUP214/DHX9	35
BP	GO:0032386	regulation of intracellular transport	73/2446	423/18670	0.00792709	0.10013	0.0914338	CEP290/VAMP8/MYBPC3/MTCL1/GRIPAP1/DNM1L/RNF139/CPSF6/PCNT/NUMA1/ATP2A2/HRAS/AAAS/PTPN11/TARDBP/SNX3/MAP2K1/CEP131/EDEM2/C2CD5/MAPK14/VAMP1/USP36/SAR1B/CDK5R1/SEC16A/PLN/UBE2G2/SORL1/SREBF1/CHMP3/GTSE1/UBE2D3/TCF7L2/HUWE1/PPP1R12A/NAPA/SUPT6H/GSK3B/LEPROT/HPS4/CAPN10/RHOU/DNAJC13/WNT7A/TCAF2/SPAG5/IFI27/ATP2A1/PTPN14/AKAP8L/PARK7/P2RY4/SCP2/REEP6/BAP1/SREBF2/TPR/KIF20B/ARF1/PPM1A/RBM4/UBE2J1/UBAC2…	73
BP	GO:0006476	protein deacetylation	21/2446	93/18670	0.00811917	0.102339	0.0934514	RBM14/SFPQ/HDAC4/MTA1/AKAP8/BAZ2A/SIN3B/HDAC10/SIRT3/SREBF1/TBL1X/SIRT7/VEGFA/HDAC8/NACC2/AKAP8L/EP300/MIER2/HDAC6/MIER1/REST	21
BP	GO:0031497	chromatin assembly	33/2446	165/18670	0.00818157	0.102908	0.0939709	CDAN1/CHAF1A/SART3/KAT6B/ATRX/HELLS/CENPO/TSPYL2/H3-3A/SMCHD1/CHAF1B/CABIN1/H2AB2/NAP1L5/MCM2/CENPI/KNL1/NAP1L4/CENPT/HP1BP3/MIS18A/NASP/RUVBL1/H1-10/H1-4/CENPK/TPR/H3C3/GATAD1/HMGA2/H2AX/H4-16/RBBP7	33
BP	GO:1902653	secondary alcohol biosynthetic process	18/2446	76/18670	0.00826129	0.103692	0.0946867	MVD/FASN/DHCR7/LSS/ACACB/CYP51A1/SREBF1/ACLY/SCD/GGPS1/MVK/NFYB/ACAA2/SREBF2/HMGCS1/APOB/HMGCR/KPNB1	18
BP	GO:0061512	protein localization to cilium	14/2446	54/18670	0.00830397	0.103952	0.0949241	BBS1/CROCC/INPP5E/ARL3/CCDC66/ARL13A/GGA1/ARL13B/ARF4/CCDC39/TCTN2/CSNK1D/TULP3/RAB11FIP3	14
BP	GO:0030838	positive regulation of actin filament polymerization	22/2446	99/18670	0.00831687	0.103952	0.0949241	BRK1/RHOA/ARPIN/RICTOR/PICK1/WHAMM/CTTN/HIP1R/BAIAP2L2/ARPC5/WASF1/GMFB/WASHC2C/ARPC4/CDC42EP5/BAIAP2/ARPC2/ARF1/GSN/LMOD1/ACTR3B/SPIRE1	22
BP	GO:0031060	regulation of histone methylation	16/2446	65/18670	0.00845403	0.105225	0.0960867	ZNF335/KMT2A/KMT2B/DNMT1/ATRX/JARID2/PAXIP1/KDM3A/CHTOP/BRCA1/BRD4/MECP2/PAXBP1/SUPT6H/RIF1/OGT	16
BP	GO:0045739	positive regulation of DNA repair	16/2446	65/18670	0.00845403	0.105225	0.0960867	DDX11/FUS/BRCA1/FANCB/MRNIP/SMCHD1/TIMELESS/HDAC10/FOXM1/CBX8/SHLD1/RIF1/RPS3/H2AX/SPIRE1/DHX9	16
BP	GO:0070646	protein modification by small protein removal	54/2446	299/18670	0.00852431	0.105879	0.0966836	NFRKB/SART3/HGS/IKBKG/OTUD5/STAM2/BRCA1/USP14/RHOA/PSME1/KAT2A/INO80/SNX3/HCFC1/USP28/MBD6/USP36/PSMC5/MYSM1/OTUD3/CLSPN/TRAF2/PSMA5/OTUD7B/UBC/PSMB1/CDC25A/USP42/DDB2/USP10/USP40/TANK/ADRM1/COPS4/TRRAP/OGT/PSMC6/PTEN/ASXL2/USP19/UBB/FOXK1/PSMB8/RUVBL1/PARK7/SENP2/USP24/UBA52/BAP1/EP300/SKP2/OTULIN/USP38/USP47	54
BP	GO:0001889	liver development	28/2446	135/18670	0.00862256	0.106877	0.0975947	E2F7/PKD1/CIT/NPHP3/HNRNPD/JARID2/ASS1/RHBDD3/PTPN3/TYMS/EZH2/DDX39B/FRZB/CAD/CEACAM1/KRAS/NODAL/CYP1A1/RELA/CCDC39/FGL1/HMGCS1/PNPT1/PTCD2/PHF2/IL10/RAP1A/HMGCL	28
BP	GO:0032239	regulation of nucleobase-containing compound transport	6/2446	15/18670	0.00874592	0.107957	0.098581	CPSF6/SUPT6H/AKAP8L/TPR/NUP153/DHX9	6
BP	GO:1903358	regulation of Golgi organization	6/2446	15/18670	0.00874592	0.107957	0.098581	MAP2K1/RAB33B/AKAP9/CAMSAP3/STX5/MAPK3	6
BP	GO:0006620	posttranslational protein targeting to endoplasmic reticulum membrane	5/2446	11/18670	0.00894975	0.109566	0.10005	CHMP4A/SGTA/GET3/CHMP4B/HSPA5	5
BP	GO:0042023	DNA endoreduplication	5/2446	11/18670	0.00894975	0.109566	0.10005	E2F7/MRE11/MSH6/SMC1A/SENP2	5
BP	GO:0045176	apical protein localization	5/2446	11/18670	0.00894975	0.109566	0.10005	CELSR1/ARF4/NAPA/DLG5/HCN1	5
BP	GO:0072711	cellular response to hydroxyurea	5/2446	11/18670	0.00894975	0.109566	0.10005	DDX11/ATRX/BLM/TIMELESS/TREX1	5
BP	GO:0099563	modification of synaptic structure	8/2446	24/18670	0.0090172	0.109826	0.100287	GRIPAP1/CDC42/RHOA/CHMP2B/WASF1/CTTNBP2/BAIAP2/REST	8
BP	GO:1902410	mitotic cytokinetic process	8/2446	24/18670	0.0090172	0.109826	0.100287	RHOA/CNTROB/CHMP2B/CHMP3/CHMP4A/CHMP4B/KIF20B/ARF1	8
BP	GO:0071478	cellular response to radiation	37/2446	191/18670	0.00902626	0.109826	0.100287	RAD9A/METTL3/HRAS/POLD1/BLM/GTF2H5/BCL2L1/INO80/FIGNL1/USP28/HUS1/MAPK14/OPN1MW/CHEK1/BAK1/ATM/TREX1/GPR52/TAF1/E2F4/MC1R/TP53BP1/XRCC5/CDC25A/DDB2/CREBBP/TANK/PDE6G/ATR/SAG/EP300/HMGA2/H2AX/MME/H2AW/USP47/HSPA5	37
BP	GO:0007163	establishment or maintenance of cell polarity	40/2446	210/18670	0.00910292	0.110533	0.100933	MTCL1/DST/PKD1/CDC42/CLASP1/NUMA1/RHOC/RHOA/WEE1/SIPA1L3/CYTH1/FBF1/CDK5RAP2/RICTOR/DYNLT1/KRIT1/ARF4/ARPC5/DOCK7/GSK3B/DLG2/RHOU/CKAP5/NDC80/WNT7A/ARHGEF11/ZW10/FRMD4B/MARK2/RNF41/AMOTL1/MYO18A/CAMSAP3/MYH9/KIF20B/DLG5/GSN/EPHB1/FERMT1/ACTR1A	40
BP	GO:0007019	microtubule depolymerization	12/2446	44/18670	0.00924106	0.111982	0.102257	TTBK2/CLASP1/KIF18B/TRPV4/KIF18A/TAOK1/MID1IP1/CKAP5/NCKAP5L/CAMSAP3/STMND1/HDAC6	12
BP	GO:0061640	cytoskeleton-dependent cytokinesis	22/2446	100/18670	0.00937681	0.113294	0.103454	BRCA2/CIT/ESPL1/ARL3/RHOC/RHOA/INCENP/KIF23/CDT1/CNTROB/CHMP2B/CHMP3/CHMP4A/ANLN/KIF4A/CHMP4B/KIF20B/ARF1/WASHC5/SPTBN1/SPIRE1/TMEM250	22
BP	GO:0031668	cellular response to extracellular stimulus	49/2446	268/18670	0.00938731	0.113294	0.103454	MYBBP1A/DNM1L/ATG7/TRPV1/EIF4G1/TNRC6A/ULK1/CBL/ATP2B1/WDR59/BRIP1/RRAGA/RPTOR/SSH1/HSP90B1/RRP8/CTSV/RYR3/PICK1/NPRL3/CIB2/PIK3R4/TAF1/PDK4/GABARAPL2/BGLAP/SREBF1/NUDT1/AXL/GABARAP/TLE5/DCTPP1/SZT2/P2RY11/RRAGD/UCN2/DEPDC5/P2RY4/BAIAP2/WDR24/MYOCD/SREBF2/HIGD1A/SKP2/GAS2L1/MAPK3/SLC38A3/HSPA5/GDAP1	49
BP	GO:1900542	regulation of purine nucleotide metabolic process	29/2446	142/18670	0.00945556	0.113887	0.103996	POM121C/DNM1L/HDAC4/PFKFB4/AAAS/RHOA/FLCN/POM121/UQCC2/ZBTB7A/TREX1/NUP188/COX7A2/PDK4/NUP98/NUP107/TAZ/OGT/NUP85/TMSB4X/SEC13/PFKFB3/PARK7/TPR/NUP37/NUP153/COX7A2L/NUP214/RANBP2	29
BP	GO:0006278	RNA-dependent DNA biosynthetic process	18/2446	77/18670	0.00949389	0.114118	0.104207	PIF1/TELO2/HNRNPU/TINF2/NAT10/MRE11/ATM/XRCC5/ACD/MAP2K7/GNL3L/STN1/ATR/SMG7/MAPKAPK5/MAPK3/PNKP/SMG5	18
BP	GO:0031062	positive regulation of histone methylation	11/2446	39/18670	0.00956552	0.114139	0.104226	KMT2A/DNMT1/JARID2/PAXIP1/CHTOP/BRCA1/BRD4/MECP2/PAXBP1/RIF1/OGT	11
BP	GO:0045911	positive regulation of DNA recombination	11/2446	39/18670	0.00956552	0.114139	0.104226	FUS/ATAD5/PAXIP1/FANCB/MRNIP/NSD2/TIMELESS/TP53BP1/SHLD1/RIF1/TNFSF4	11
BP	GO:0006294	nucleotide-excision repair, preincision complex assembly	9/2446	29/18670	0.00957221	0.114139	0.104226	GTF2H5/RPA2/GTF2H3/UBC/DDB2/UBB/CHD1L/UBA52/GTF2H2	9
BP	GO:0051642	centrosome localization	9/2446	29/18670	0.00957221	0.114139	0.104226	ASPM/INTS13/SYNE2/SPOUT1/CEP83/SUN1/BICD2/AKAP9/RANBP2	9
BP	GO:0002011	morphogenesis of an epithelial sheet	14/2446	55/18670	0.00982788	0.116574	0.10645	CLASP1/RHOC/RHOA/DVL2/RREB1/CEACAM1/PTEN/WNT7A/TBX20/LRP6/HOXB2/JAG1/PHLDB2/HBEGF	14
BP	GO:0034724	DNA replication-independent nucleosome organization	14/2446	55/18670	0.00982788	0.116574	0.10645	ATRX/CENPO/H3-3A/CABIN1/CENPI/KNL1/CENPT/MIS18A/NASP/RUVBL1/CENPK/SUPT16H/H4-16/RBBP7	14
BP	GO:0006513	protein monoubiquitination	16/2446	66/18670	0.00983508	0.116574	0.10645	UHRF1/SKP1/CBL/UBE2O/RNF126/ZNF598/TRIM25/LEO1/UBE2D3/DDB2/HUWE1/DTL/UBB/PEF1/UBE2W/KDM2B	16
BP	GO:0009266	response to temperature stimulus	45/2446	243/18670	0.00991353	0.117271	0.107086	POM121C/HSF4/TRPV1/ATP2A2/IGFBP7/ATP2B1/AAAS/POM121/RPTOR/TRPV4/HSFX1/HSPB8/RPA2/ATM/UCP1/TRPV3/NUP188/NUP98/DNAJC2/NUP107/CHORDC1/CREBBP/MAP2K7/CIRBP/EIF2B5/GSK3B/ATR/NUP85/RNF34/IRAK1/SEC13/ABCC2/TPR/EP300/LXN/HSF5/NUP37/NUP153/MAPK3/NUP214/EPHB1/HSPA14/RBBP7/HSPA5/RANBP2	45
BP	GO:0010970	transport along microtubule	32/2446	161/18670	0.00997385	0.117518	0.107312	SFPQ/RHOT2/DST/CDC42/SPG7/HNRNPU/WDR60/BICD1/ARL3/SYBU/SYNE2/IFT52/SSX2IP/SUN1/CEP131/ACTR10/KIF23/BICD2/KIF13A/MAPK8IP3/WASF1/BBS12/IFT81/DLG2/UBB/DYNLRB1/KIF4A/CAMSAP3/RPGR/TMEM201/AP3D1/ACTR1A	32
BP	GO:0099111	microtubule-based transport	32/2446	161/18670	0.00997385	0.117518	0.107312	SFPQ/RHOT2/DST/CDC42/SPG7/HNRNPU/WDR60/BICD1/ARL3/SYBU/SYNE2/IFT52/SSX2IP/SUN1/CEP131/ACTR10/KIF23/BICD2/KIF13A/MAPK8IP3/WASF1/BBS12/IFT81/DLG2/UBB/DYNLRB1/KIF4A/CAMSAP3/RPGR/TMEM201/AP3D1/ACTR1A	32
BP	GO:0016052	carbohydrate catabolic process	38/2446	199/18670	0.0103779	0.121897	0.11131	ENOSF1/MAN2C1/POM121C/PHKA2/HK2/HDAC4/PFKFB4/BPGM/AAAS/POM121/NEU1/ENO3/ZBTB7A/TREX1/NUP188/NUP98/NUP107/PFKL/ENO2/OGT/HK3/CRYL1/FOXK1/PFKP/NUP85/OGDHL/SEC13/PFKFB3/FUT8/TPR/NUP37/NUP153/ADPGK/FUT4/PHKA1/NUP214/RANBP2/LRP5	38
BP	GO:0051196	regulation of coenzyme metabolic process	21/2446	95/18670	0.0103864	0.121897	0.11131	POM121C/HDAC4/PFKFB4/AAAS/POM121/ZBTB7A/TREX1/NUP188/PDK4/NUP98/NUP107/OGT/PPTC7/NUP85/SEC13/PFKFB3/TPR/NUP37/NUP153/NUP214/RANBP2	21
BP	GO:0043489	RNA stabilization	13/2446	50/18670	0.0105044	0.123039	0.112354	RBM10/TENT4A/HNRNPD/HNRNPU/SLC11A1/TARDBP/MAPK14/HNRNPA0/LARP1/CIRBP/THRAP3/SYNCRIP/DHX9	13
BP	GO:1903320	regulation of protein modification by small protein conjugation or removal	43/2446	231/18670	0.0105294	0.123091	0.112401	DNM1L/SART3/HDAC4/NDFIP1/MTA1/AXIN1/PAXIP1/BRCA1/PIAS4/AMER1/FANCI/GPS2/COMMD1/DERL1/NDFIP2/TAF1/CDK9/FZR1/GOLGA2/HUWE1/TANK/HDAC8/PTTG1IP/OGT/PTEN/SH3RF2/GNL3L/MTBP/RELA/U2AF2/UBB/CDK5RAP3/PEF1/RPS3/PARK7/SENP2/RPL5/CAMLG/RWDD3/ARRDC3/SKP2/HSPA5/ANGPT1	43
BP	GO:0032042	mitochondrial DNA metabolic process	7/2446	20/18670	0.0107465	0.124894	0.114047	POLG/ATG7/FLCN/LONP1/POLG2/TOP3A/DNA2	7
BP	GO:0032211	negative regulation of telomere maintenance via telomerase	7/2446	20/18670	0.0107465	0.124894	0.114047	PIF1/HNRNPU/TINF2/NAT10/ACD/GNL3L/STN1	7
BP	GO:0042276	error-prone translesion synthesis	7/2446	20/18670	0.0107465	0.124894	0.114047	RFC4/RPA2/RFC5/UBC/UBB/UBA52/REV3L	7
BP	GO:0009141	nucleoside triphosphate metabolic process	63/2446	362/18670	0.0108226	0.125534	0.114631	POM121C/DNM1L/HK2/HDAC4/PFKFB4/BPGM/AAAS/RHOA/FLCN/POM121/FIGNL1/TYMS/ATP5PB/AK3/NDUFV1/ENO3/ATP5F1C/CAD/UQCC2/MECP2/ZBTB7A/TREX1/NUP188/ATP5PO/COX7A2/NUP98/UQCRC2/NDUFV2/DUT/NUP107/CMPK1/NUDT1/MYH3/PFKL/TAZ/ENO2/OGT/DCTPP1/NDUFA3/HK3/FOXK1/PFKP/NUP85/OGDHL/ATP5MF/TMSB4X/SUCLG1/SEC13/PFKFB3/PARK7/TPR/MOCOS/AK2/NUP37/NUP153/COX7A2L/ADPGK/NUP214/OLA1/RANBP2/NME2/MOCS1/GTPBP1	63
BP	GO:0035690	cellular response to drug	64/2446	369/18670	0.0110501	0.127924	0.116814	DDX11/ATG7/TRPV1/HNRNPD/KMT2A/ATRX/BLM/BRCA1/RECQL5/ASS1/ANKZF1/TFAP4/SSH1/BNIP3/ADCY3/HSP90B1/MAPK7/TRIM41/EZH2/RYR3/TIMELESS/CAD/TREX1/CIB2/LARP1/CDK5R1/TAF1/DNMT3A/TRAF2/CBX8/NDOR1/KDM6B/SULT1A3/KCNC1/PPP1R12A/B2M/GRK2/AXL/DPEP1/STAR/HCN3/PLEKHA1/PTEN/RELA/P2RY11/KCNMB1/GLRA1/RPS3/NOD1/PARK7/P2RY4/BAIAP2/ABCC2/CHRNA7/RNF112/GNA11/HMGA2/MAPK3/HDAC6/IL10/HSPA5/RAP1A/UMPS/REST	64
BP	GO:0002381	immunoglobulin production involved in immunoglobulin mediated immune response	14/2446	56/18670	0.0115628	0.133599	0.121996	THOC1/ATAD5/PAXIP1/NSD2/C17orf99/MSH6/TREX1/TP53BP1/SHLD1/SUPT6H/RIF1/UNG/TNFSF4/IL10	14
BP	GO:0061008	hepaticobiliary system development	28/2446	138/18670	0.0116	0.13377	0.122152	E2F7/PKD1/CIT/NPHP3/HNRNPD/JARID2/ASS1/RHBDD3/PTPN3/TYMS/EZH2/DDX39B/FRZB/CAD/CEACAM1/KRAS/NODAL/CYP1A1/RELA/CCDC39/FGL1/HMGCS1/PNPT1/PTCD2/PHF2/IL10/RAP1A/HMGCL	28
BP	GO:0032008	positive regulation of TOR signaling	11/2446	40/18670	0.0116674	0.134288	0.122625	TELO2/WDR59/FLCN/RRAGA/RPTOR/SIK3/RICTOR/LAMTOR5/RRAGD/SEC13/WDR24	11
BP	GO:0032535	regulation of cellular component size	64/2446	370/18670	0.0116978	0.134378	0.122707	CIT/CDHR5/BRK1/RHOA/RPTOR/IQGAP3/BDNF/TRPV4/ARPIN/RICTOR/GOLGA4/SLC12A7/PICK1/SEMA6D/CDK5R1/WHAMM/CTTN/E2F4/HIP1R/PLXNA3/LATS1/CDKL5/CAPZA2/LAMTOR5/SPTBN5/BAIAP2L2/ARPC5/WASF1/MACF1/CDHR2/CRABP2/DISC1/WNT3/VEGFA/GMFB/GSK3B/HP1BP3/ZFYVE27/WASHC2C/PTEN/SLC12A8/WNT7A/CAPZB/ARPC4/CDC42EP5/SLC12A9/TMSB4X/TMOD3/BAIAP2/ARHGAP28/PTPRS/CFL2/ARPC2/GNB3/ARF1/GSN/DSTN/GDI1/LMOD1/ACTR3B/SEMA4A/SPTBN1/SPIRE1/R…	64
BP	GO:2000104	negative regulation of DNA-dependent DNA replication	8/2446	25/18670	0.011767	0.134913	0.123196	BRCA2/ATG7/BLM/TIPIN/MRE11/TIMELESS/MSH6/SMC1A	8
BP	GO:0006733	oxidoreduction coenzyme metabolic process	39/2446	207/18670	0.0118219	0.135282	0.123533	POM121C/MPC1/HK2/HDAC4/PFKFB4/BPGM/PDHA1/AAAS/POM121/ENO3/NADSYN1/ZBTB7A/TREX1/NUP188/SLC22A13/NUP98/NUP107/PDSS2/PFKL/ENO2/COQ2/OGT/PPTC7/HK3/FOXK1/PFKP/NUP85/OGDHL/SEC13/PFKFB3/FMO2/TPR/NUP37/NUP153/HMGCR/LDHB/ADPGK/NUP214/RANBP2	39
BP	GO:0009451	RNA modification	32/2446	163/18670	0.0119154	0.136091	0.124272	PUS1/METTL3/FTSJ3/WDR4/QTRT2/DUS3L/QTRT1/DPH3/NAT10/TRMU/RBM15/RNMT/NOP2/TRMT1/NSUN2/NSUN5/ELP1/GTPBP3/DUS1L/PUS7L/TRMT12/TSR3/MRM2/THUMPD2/TRMT11/WTAP/TRMT10B/SEPHS2/MRM1/AARS2/ADAT2/CTU1	32
BP	GO:0071480	cellular response to gamma radiation	9/2446	30/18670	0.0121183	0.138144	0.126146	HRAS/GTF2H5/BCL2L1/ATM/TREX1/XRCC5/ATR/H2AX/HSPA5	9
BP	GO:0002712	regulation of B cell mediated immunity	13/2446	51/18670	0.0124487	0.140224	0.128046	THOC1/ATAD5/PAXIP1/NSD2/C17orf99/TP53BP1/SHLD1/SUPT6H/RIF1/TNFSF4/HLA-E/IL10/HPX	13
BP	GO:0002889	regulation of immunoglobulin mediated immune response	13/2446	51/18670	0.0124487	0.140224	0.128046	THOC1/ATAD5/PAXIP1/NSD2/C17orf99/TP53BP1/SHLD1/SUPT6H/RIF1/TNFSF4/HLA-E/IL10/HPX	13
BP	GO:0009994	oocyte differentiation	13/2446	51/18670	0.0124487	0.140224	0.128046	BRCA2/KMT2B/KMT2D/ZGLP1/ANG/PABPC1L/NPPC/ATM/YTHDC2/TRIP13/WASHC5/SOHLH1/CDC25B	13
BP	GO:0006206	pyrimidine nucleobase metabolic process	6/2446	16/18670	0.0124654	0.140224	0.128046	DHODH/TYMS/RRM1/CAD/CMPK1/UMPS	6
BP	GO:0009130	pyrimidine nucleoside monophosphate biosynthetic process	6/2446	16/18670	0.0124654	0.140224	0.128046	DHODH/TYMS/CAD/DUT/CMPK1/UMPS	6
BP	GO:0034315	regulation of Arp2/3 complex-mediated actin nucleation	6/2446	16/18670	0.0124654	0.140224	0.128046	BRK1/PICK1/HIP1R/WASF1/GMFB/ARF1	6
BP	GO:0080182	histone H3-K4 trimethylation	6/2446	16/18670	0.0124654	0.140224	0.128046	ZNF335/KMT2A/KMT2B/TET3/OGT/H1-4	6
BP	GO:1901992	positive regulation of mitotic cell cycle phase transition	20/2446	91/18670	0.0129756	0.145688	0.133036	CDK10/EIF4G1/NSMCE2/ESPL1/DBF4B/BRD4/RPTOR/CDCA5/CDT1/MECP2/CDC7/CYP1A1/CDC25A/DTL/CDC45/MTBP/TMOD3/CDC6/LSM10/CDC25B	20
BP	GO:0043620	regulation of DNA-templated transcription in response to stress	26/2446	127/18670	0.0130607	0.146368	0.133656	RPS6KA3/HSF4/PSME1/INO80/MAPK7/HSFX1/CHEK1/PSMC5/TAF1/E2F4/PSMA5/UBC/PSMB1/CREBBP/VEGFA/PSMC6/RELA/UBB/PSMB8/UBA52/HIGD1A/EP300/HSF5/TMBIM6/LIMD1/HSPA5	26
BP	GO:0043487	regulation of RNA stability	35/2446	183/18670	0.0131612	0.147218	0.134432	HNRNPM/RBM10/METTL3/TENT4A/HNRNPD/EIF4G1/HNRNPU/KHSRP/SLC11A1/PSME1/TARDBP/MAPK14/ANP32A/PSMC5/HNRNPA0/FXR2/LARP1/IGF2BP2/PSMA5/UBC/PSMB1/CIRBP/THRAP3/PSMC6/UBB/SAMD4B/HNRNPR/PSMB8/MYEF2/UBA52/SYNCRIP/UPF1/XPO1/NUP214/DHX9	35
BP	GO:0051261	protein depolymerization	23/2446	109/18670	0.0132552	0.147992	0.135139	TTBK2/CLASP1/KIF18B/TRPV4/MICAL3/CAPZA2/KIF18A/SPTBN5/TAOK1/MID1IP1/CKAP5/WASHC2C/CAPZB/NCKAP5L/TMOD3/CFL2/CAMSAP3/GSN/STMND1/DSTN/LMOD1/SPTBN1/HDAC6	23
BP	GO:0006465	signal peptide processing	5/2446	12/18670	0.0137071	0.151899	0.138707	SPCS1/HM13/SEC11C/CLN5/SPCS3	5
BP	GO:0031507	heterochromatin assembly	5/2446	12/18670	0.0137071	0.151899	0.138707	HELLS/H3-3A/SMCHD1/TPR/HMGA2	5
BP	GO:0072710	response to hydroxyurea	5/2446	12/18670	0.0137071	0.151899	0.138707	DDX11/ATRX/BLM/TIMELESS/TREX1	5
BP	GO:1905244	regulation of modification of synaptic structure	5/2446	12/18670	0.0137071	0.151899	0.138707	GRIPAP1/RHOA/CHMP2B/CTTNBP2/BAIAP2	5
BP	GO:0006140	regulation of nucleotide metabolic process	29/2446	146/18670	0.013781	0.152435	0.139196	POM121C/DNM1L/HDAC4/PFKFB4/AAAS/RHOA/FLCN/POM121/UQCC2/ZBTB7A/TREX1/NUP188/COX7A2/PDK4/NUP98/NUP107/TAZ/OGT/NUP85/TMSB4X/SEC13/PFKFB3/PARK7/TPR/NUP37/NUP153/COX7A2L/NUP214/RANBP2	29
BP	GO:0043543	protein acylation	45/2446	248/18670	0.0140865	0.154855	0.141406	CEP295/BRCA2/ZDHHC17/NAA25/EP400/KMT2A/KAT6B/ING5/PAXIP1/AANAT/BRCA1/YEATS2/FLCN/BRD1/KAT2A/NAA40/HCFC1/TAF6L/TAF12/CHEK1/ESCO1/MECP2/TAF1/MBD3/KANSL1/ZDHHC23/RPS6KA4/DPF1/TAOK1/CREBBP/GSK3B/ABHD17C/TRRAP/OGT/RUVBL1/PARK7/SUPT7L/MYOCD/SRCAP/NAA50/PPM1A/EP300/SETD5/MAPK3/KANSL3	45
BP	GO:0046434	organophosphate catabolic process	45/2446	248/18670	0.0140865	0.154855	0.141406	GDE1/POM121C/PDE1A/HK2/HDAC4/PLA2G4B/PFKFB4/BPGM/INPP5E/AAAS/POM121/NEIL1/ENO3/ZBTB7A/TREX1/NUP188/HINT1/PNPLA8/NUP98/DUT/NUP107/NUDT1/PFKL/ENO2/NUDT7/OGT/UNG/PTEN/DCTPP1/HK3/FOXK1/PFKP/NUP85/OGDHL/PDE10A/SEC13/PFKFB3/PLCG1/TPR/LIPC/NUP37/NUP153/ADPGK/NUP214/RANBP2	45
BP	GO:0097061	dendritic spine organization	18/2446	80/18670	0.0140918	0.154855	0.141406	DNM1L/IGF1R/CDC42/CAPRIN2/ARHGAP33/PICK1/CDK5R1/CTTN/LRP8/PTEN/WNT7A/BAIAP2/CHRNA7/NGEF/ARF1/TANC1/HDAC6/EPHB1	18
BP	GO:0050434	positive regulation of viral transcription	11/2446	41/18670	0.0141037	0.154855	0.141406	TFAP4/CHD1/POLR2A/CDK9/SMARCA4/SUPT4H1/GTF2F1/EP300/NELFA/POLR2G/DHX9	11
BP	GO:0034728	nucleosome organization	35/2446	184/18670	0.0142624	0.156023	0.142473	CHAF1A/SART3/KAT6B/ATRX/CENPO/TSPYL2/H3-3A/INO80/CHAF1B/CABIN1/H2AB2/NAP1L5/MCM2/SMARCA4/CENPI/KNL1/SMARCC2/NAP1L4/CENPT/SUPT6H/HP1BP3/MIS18A/NASP/RUVBL1/H1-10/H1-4/CENPK/ARID2/H3C3/SRCAP/SUPT16H/H2AX/H4-16/H2AW/RBBP7	35
BP	GO:0043401	steroid hormone mediated signaling pathway	35/2446	184/18670	0.0142624	0.156023	0.142473	RBM14/DDX54/SAFB/SAFB2/RORA/KMT2D/DDX5/AXIN1/KDM3A/BRCA1/PPARGC1B/RHOA/NCOR2/UBA5/ZBTB7A/NR2C1/TAF1/RHOXF1/LATS1/DDX17/SMARCA4/NODAL/PGR/RWDD1/TRIM68/NR2C2/TP63/PARK7/PGRMC2/RNF14/EP300/SKP2/HEYL/HDAC6/RNF6	35
BP	GO:0048026	positive regulation of mRNA splicing, via spliceosome	7/2446	21/18670	0.0143314	0.156204	0.142638	DAZAP1/TRA2B/SNRNP70/SF3B4/NUP98/CIRBP/THRAP3	7
BP	GO:0070734	histone H3-K27 methylation	7/2446	21/18670	0.0143314	0.156204	0.142638	EZH2/SUPT6H/OGT/EHMT1/EZH1/H1-4/SUZ12	7
BP	GO:0009161	ribonucleoside monophosphate metabolic process	61/2446	354/18670	0.014644	0.158904	0.145104	PFAS/POM121C/DNM1L/HK2/HDAC4/PFKFB4/BPGM/AAAS/RHOA/FLCN/POM121/DHODH/FIGNL1/ATP5PB/AK3/NDUFV1/ENO3/ATP5F1C/CAD/UQCC2/MECP2/ZBTB7A/TREX1/NUP188/ATP5PO/COX7A2/NUP98/UQCRC2/NDUFV2/NUP107/CMPK1/MYH3/PFKL/TAZ/ENO2/RFK/DLG2/OGT/PAICS/AMPD1/NDUFA3/HK3/FOXK1/PFKP/NUP85/OGDHL/ATP5MF/TMSB4X/SEC13/PFKFB3/PARK7/TPR/AK2/NUP37/NUP153/COX7A2L/ADPGK/NUP214/OLA1/RANBP2/UMPS	61
BP	GO:0006301	postreplication repair	13/2446	52/18670	0.0146591	0.158904	0.145104	POLD1/BRCA1/RFC4/TRIM25/RPA2/RFC5/UBC/DTL/USP10/UBB/UBA52/UBE2L6/REV3L	13
BP	GO:0016447	somatic recombination of immunoglobulin gene segments	13/2446	52/18670	0.0146591	0.158904	0.145104	THOC1/ATAD5/PAXIP1/NSD2/MSH6/TCF3/TP53BP1/SHLD1/SUPT6H/RIF1/UNG/TNFSF4/IL10	13
BP	GO:0006007	glucose catabolic process	10/2446	36/18670	0.01475	0.159022	0.145211	HK2/BPGM/ENO3/PFKL/ENO2/HK3/FOXK1/PFKP/ADPGK/LRP5	10
BP	GO:0006361	transcription initiation from RNA polymerase I promoter	10/2446	36/18670	0.01475	0.159022	0.145211	TAF1C/GTF2H5/TAF1D/BAZ2A/GTF2H3/SMARCA4/TAF1A/ZNRD1/GTF2H2/MAPK3	10
BP	GO:0035872	nucleotide-binding domain, leucine rich repeat containing receptor signaling pathway	10/2446	36/18670	0.01475	0.159022	0.145211	IKBKG/TAB3/UBC/RELA/UBB/RNF34/IRAK1/NOD1/UBA52/OTULIN	10
BP	GO:0007568	aging	56/2446	321/18670	0.0148412	0.159718	0.145846	POLG/BRCA2/ATG7/NSMCE2/HRAS/ATP2B1/ASS1/SERP1/MAP2K1/ULK3/TYMS/LONP1/MAPK14/CTSV/ENO3/MNT/CHEK1/SMC6/BAK1/MBD1/ATM/MSH6/TREX1/DNMT3A/KRAS/SIRT3/MBD3/FOXM1/BGLAP/FZR1/SREBF1/CYP1A1/RAD54L/SMC5/RWDD1/NUDT1/B2M/DNMBP/EIF2B5/PTEN/RELA/KCNMB1/ATR/TP63/IRAK1/PNPT1/MAPKAPK5/GSN/MIF/HMGA2/H2AX/HMGCR/ALDH3A1/MAPK3/MME/IL10	56
BP	GO:0140013	meiotic nuclear division	33/2446	172/18670	0.0150194	0.161344	0.147332	FANCA/PSMC3IP/BRCA2/ASPM/ESPL1/EME2/SPDYA/BRIP1/MSH5/SUN1/FIGNL1/SLX4/BUB1B/MRE11/MUS81/EME1/ATM/RAD51D/FZR1/KIF18A/GOLGA2/TRIP13/RAD54L/SMC2/UBB/SMC4/SHOC1/WASHC5/SPIRE1/NCAPH/RAD54B/MEI1/CDC25B	33
BP	GO:0070911	global genome nucleotide-excision repair	8/2446	26/18670	0.0150867	0.161436	0.147415	GTF2H5/GTF2H3/UBC/DDB2/UBB/CHD1L/UBA52/GTF2H2	8
BP	GO:0033198	response to ATP	9/2446	31/18670	0.0151363	0.161436	0.147415	TRPV1/SSH1/HSP90B1/RYR3/CIB2/TAF1/PTEN/P2RY11/P2RY4	9
BP	GO:0044319	wound healing, spreading of cells	9/2446	31/18670	0.0151363	0.161436	0.147415	CLASP1/RHOC/RHOA/RREB1/CEACAM1/PTEN/WNT7A/PHLDB2/HBEGF	9
BP	GO:0090505	epiboly involved in wound healing	9/2446	31/18670	0.0151363	0.161436	0.147415	CLASP1/RHOC/RHOA/RREB1/CEACAM1/PTEN/WNT7A/PHLDB2/HBEGF	9
BP	GO:0009123	nucleoside monophosphate metabolic process	64/2446	375/18670	0.0154281	0.164254	0.149989	PFAS/POM121C/DNM1L/HK2/HDAC4/PFKFB4/BPGM/AAAS/RHOA/FLCN/POM121/DHODH/FIGNL1/TYMS/ATP5PB/AK3/NDUFV1/ENO3/ATP5F1C/CAD/UQCC2/MECP2/ZBTB7A/TREX1/NUP188/ATP5PO/COX7A2/NUP98/UQCRC2/NDUFV2/DUT/NUP107/CMPK1/MYH3/PFKL/TAZ/ENO2/RFK/DLG2/OGT/PAICS/AMPD1/NDUFA3/HK3/FOXK1/PFKP/NUP85/OGDHL/ATP5MF/TMSB4X/SEC13/PFKFB3/PARK7/TPR/AK2/NUP37/NUP153/COX7A2L/ADPGK/NUP214/OLA1/RANBP2/PNKP/UMPS	64
BP	GO:0060070	canonical Wnt signaling pathway	58/2446	335/18670	0.015479	0.164503	0.150216	NPHP3/ZBED2/ASPM/AXIN1/CAPRIN2/PRDM15/PFDN5/PTPRU/DVL2/PSME1/CSNK1G2/LRP5L/AMER1/MAPK14/TLE2/RAPGEF1/PSMC5/FRZB/MED12/SOX2/DVL3/CSNK1E/LATS1/PSMA5/CSNK1G1/TBL1X/PSMB1/DISC1/TCF7L2/WNT3/GSK3B/TLE5/WNK2/PSMC6/PTEN/WNT7A/DACT3/IGFBP4/PSMB8/RUVBL1/TLE6/LRP6/WNT10A/GSKIP/LRP4/PPM1A/FAM53B/CSNK1D/WNK1/OTULIN/CHD8/NKD2/AMER2/LIMD1/USP47/FERMT1/JRK/LRP5	58
BP	GO:0002204	somatic recombination of immunoglobulin genes involved in immune response	12/2446	47/18670	0.0158001	0.167021	0.152516	THOC1/ATAD5/PAXIP1/NSD2/MSH6/TP53BP1/SHLD1/SUPT6H/RIF1/UNG/TNFSF4/IL10	12
BP	GO:0002208	somatic diversification of immunoglobulins involved in immune response	12/2446	47/18670	0.0158001	0.167021	0.152516	THOC1/ATAD5/PAXIP1/NSD2/MSH6/TP53BP1/SHLD1/SUPT6H/RIF1/UNG/TNFSF4/IL10	12
BP	GO:0045190	isotype switching	12/2446	47/18670	0.0158001	0.167021	0.152516	THOC1/ATAD5/PAXIP1/NSD2/MSH6/TP53BP1/SHLD1/SUPT6H/RIF1/UNG/TNFSF4/IL10	12
BP	GO:1902930	regulation of alcohol biosynthetic process	18/2446	81/18670	0.0159616	0.16843	0.153802	MVD/FASN/CLCN2/DHCR7/LSS/ACACB/CYP51A1/SREBF1/SCD/GGPS1/MVK/NFYB/SREBF2/HMGCS1/APOB/HMGCR/KPNB1/REST	18
BP	GO:0032984	protein-containing complex disassembly	57/2446	329/18670	0.0160674	0.169247	0.154548	VAMP8/TTBK2/KLC1/IGF1R/CLASP1/AXIN1/DVL2/BNIP3/KIF18B/AMER1/MRRF/MRPL49/TRPV4/CHMP2B/MICAL3/DVL3/GABARAPL2/CALCOCO2/SMARCA4/CAPZA2/MRPL33/KIF18A/SPTBN5/TAOK1/CHMP3/MRPL38/NAPA/SMARCC2/MID1IP1/GABARAP/GSK3B/CKAP5/MRPS33/WASHC2C/CAPZB/MRPL46/MRPL43/SNX14/MRPL53/LRP6/NCKAP5L/TMOD3/MRPL23/CFL2/CAMSAP3/ARID2/UPF1/GSN/STMND1/SUPT16H/DSTN/LMOD1/SPTBN1/MRPS18B/HDAC6/H2AW/MRPL13	57
BP	GO:0007050	cell cycle arrest	43/2446	237/18670	0.0161262	0.169268	0.154567	MYBBP1A/E2F7/PKD1/CGRRF1/CAB39L/HRAS/PIDD1/E4F1/BRCA1/RRAGA/TFAP4/MAP2K1/RPTOR/HBP1/RRP8/ARID3A/ATM/PPP2R3B/SOX2/CDK5R1/WHAMM/E2F4/CDK9/FOXM1/LAMTOR5/PRR11/GTSE1/TCF7L2/MTBP/RRAGD/CNOT8/STRADA/TBRG1/RNF112/PNPT1/KIF20B/PPM1A/MED25/MIF/EP300/HMGA2/GAS2L1/DDIAS	43
BP	GO:0031669	cellular response to nutrient levels	43/2446	237/18670	0.0161262	0.169268	0.154567	MYBBP1A/DNM1L/ATG7/TRPV1/EIF4G1/TNRC6A/ULK1/CBL/ATP2B1/WDR59/BRIP1/RRAGA/RPTOR/SSH1/HSP90B1/RRP8/CTSV/RYR3/PICK1/NPRL3/CIB2/PIK3R4/TAF1/PDK4/GABARAPL2/BGLAP/SREBF1/GABARAP/SZT2/P2RY11/RRAGD/UCN2/DEPDC5/P2RY4/BAIAP2/WDR24/SREBF2/HIGD1A/GAS2L1/MAPK3/SLC38A3/HSPA5/GDAP1	43
BP	GO:0031398	positive regulation of protein ubiquitination	24/2446	117/18670	0.0162295	0.170053	0.155284	NDFIP1/MTA1/AXIN1/PAXIP1/BRCA1/AMER1/FANCI/COMMD1/DERL1/NDFIP2/CDK9/FZR1/GOLGA2/HUWE1/PTTG1IP/PTEN/UBB/CDK5RAP3/PEF1/SENP2/ARRDC3/SKP2/HSPA5/ANGPT1	24
BP	GO:0051494	negative regulation of cytoskeleton organization	29/2446	148/18670	0.016475	0.172323	0.157357	RBM14/TTBK2/CLASP1/ARAP1/BRCA1/KAT2A/CDK5RAP2/CCNF/ARPIN/PICK1/HIP1R/CAPZA2/SPTBN5/TAOK1/MID1IP1/GMFB/PPFIA1/WASHC2C/CAPZB/TMSB4X/TMOD3/ARHGAP28/CAMSAP3/GSN/PHLDB2/LMOD1/SPTBN1/HDAC6/MDM1	29
BP	GO:0016445	somatic diversification of immunoglobulins	15/2446	64/18670	0.0165844	0.173163	0.158124	THOC1/POLQ/ATAD5/PAXIP1/NSD2/MSH6/TCF3/TP53BP1/SHLD1/SUPT6H/RIF1/UNG/TNFSF4/POLM/IL10	15
BP	GO:0072330	monocarboxylic acid biosynthetic process	59/2446	343/18670	0.0166966	0.17403	0.158916	POM121C/HK2/HDAC4/PFKFB4/CYP2C9/BPGM/ACCS/MYO5A/AAAS/BRCA1/FASN/OSBPL3/POM121/ELOVL3/ENO3/ZBTB7A/CEACAM1/ACSF3/TREX1/ABCD3/NUP188/ELOVL1/PNPLA8/EDN2/PDK4/NUP98/ACACB/STARD4/CYP1A1/ACLY/NUP107/CRABP2/PFKL/MID1IP1/ENO2/ACOT4/SCD/STAR/OGT/HK3/FOXK1/PFKP/NUP85/OGDHL/SEC13/PFKFB3/PARK7/SCP2/TPR/CYP2D6/LIPC/MIF/NUP37/NUP153/ADPGK/NUP214/RANBP2/ASNSD1/CYP39A1	59
BP	GO:0002639	positive regulation of immunoglobulin production	11/2446	42/18670	0.0169047	0.175868	0.160595	ATAD5/PAXIP1/NSD2/C17orf99/TP53BP1/SHLD1/RIF1/TLR9/TNFSF4/HLA-E/HPX	11
BP	GO:0006376	mRNA splice site selection	13/2446	53/18670	0.017157	0.175868	0.160595	LUC7L/SF1/CELF1/LUC7L3/KHDC4/SFSWAP/SRSF1/SRSF10/ISY1/SF3A2/PRPF39/SRSF9/SNRPC	13
BP	GO:0006474	N-terminal protein amino acid acetylation	6/2446	17/18670	0.017168	0.175868	0.160595	NAA25/AANAT/NAA40/CREBBP/NAA50/EP300	6
BP	GO:0009129	pyrimidine nucleoside monophosphate metabolic process	6/2446	17/18670	0.017168	0.175868	0.160595	DHODH/TYMS/CAD/DUT/CMPK1/UMPS	6
BP	GO:0034501	protein localization to kinetochore	6/2446	17/18670	0.017168	0.175868	0.160595	CDT1/HASPIN/KNL1/NDC80/MTBP/ZW10	6
BP	GO:0035313	wound healing, spreading of epidermal cells	6/2446	17/18670	0.017168	0.175868	0.160595	CLASP1/RREB1/PTEN/WNT7A/PHLDB2/HBEGF	6
BP	GO:0055070	copper ion homeostasis	6/2446	17/18670	0.017168	0.175868	0.160595	COMMD1/ATOX1/CCDC22/COX19/SCO1/ARF1	6
BP	GO:0062033	positive regulation of mitotic sister chromatid segregation	6/2446	17/18670	0.017168	0.175868	0.160595	NUMA1/NSMCE2/HNRNPU/ESPL1/CDT1/SMC5	6
BP	GO:0097329	response to antimetabolite	6/2446	17/18670	0.017168	0.175868	0.160595	DDX11/ATRX/BLM/TIMELESS/TREX1/ABCC2	6
BP	GO:1904355	positive regulation of telomere capping	6/2446	17/18670	0.017168	0.175868	0.160595	HNRNPD/RTEL1/MAP2K7/MAPKAPK5/MAPK3/PNKP	6
BP	GO:0070988	demethylation	16/2446	70/18670	0.0172273	0.176174	0.160873	HSF4/CYP2C9/JARID2/KDM3A/PHF8/TET3/KDM4B/KDM5C/KDM2A/KDM6B/CYP51A1/CYP1A1/PPME1/KDM2B/CYP2D6/PHF2	16
BP	GO:0008033	tRNA processing	26/2446	130/18670	0.0174222	0.177861	0.162414	PUS1/WDR4/QTRT2/DUS3L/QTRT1/DPH3/TP53RK/NAT10/USP14/TRMU/TRMT1/NSUN2/RTRAF/ELP1/SARS1/GTPBP3/DUS1L/TRMT12/THUMPD2/TRMT11/TRMT10B/SEPHS2/AARS2/ADAT2/CTU1/PTCD1	26
BP	GO:0019218	regulation of steroid metabolic process	25/2446	124/18670	0.0176872	0.180258	0.164603	SF1/RORA/IGFBP7/MVD/FASN/CLCN2/DHCR7/LSS/ASAH1/ACACB/CYP51A1/STARD4/SREBF1/SCD/STAR/GGPS1/MVK/NFYB/GNB3/SREBF2/HMGCS1/APOB/HMGCR/KPNB1/REST	25
BP	GO:0002714	positive regulation of B cell mediated immunity	10/2446	37/18670	0.0179005	0.181193	0.165456	ATAD5/PAXIP1/NSD2/C17orf99/TP53BP1/SHLD1/RIF1/TNFSF4/HLA-E/HPX	10
BP	GO:0002891	positive regulation of immunoglobulin mediated immune response	10/2446	37/18670	0.0179005	0.181193	0.165456	ATAD5/PAXIP1/NSD2/C17orf99/TP53BP1/SHLD1/RIF1/TNFSF4/HLA-E/HPX	10
BP	GO:1903432	regulation of TORC1 signaling	10/2446	37/18670	0.0179005	0.181193	0.165456	TELO2/FLCN/RRAGA/SIK3/ATM/LAMTOR5/SZT2/RRAGD/SEC13/DEPDC5	10
BP	GO:1904358	positive regulation of telomere maintenance via telomere lengthening	10/2446	37/18670	0.0179005	0.181193	0.165456	HNRNPA2B1/ATM/RTEL1/XRCC5/ACD/MAP2K7/ATR/MAPKAPK5/MAPK3/PNKP	10
BP	GO:0034644	cellular response to UV	18/2446	82/18670	0.018019	0.182083	0.166269	METTL3/POLD1/INO80/USP28/CHEK1/BAK1/TREX1/TAF1/E2F4/MC1R/CDC25A/DDB2/CREBBP/ATR/EP300/MME/H2AW/USP47	18
BP	GO:1903828	negative regulation of cellular protein localization	23/2446	112/18670	0.0181033	0.182626	0.166765	TTBK2/TMEM59/TMBIM1/INPP5E/BCL2L1/FLCN/CDT1/COMMD1/OTUD7B/UBE2G2/GSK3B/LEPROT/ABHD17C/PPFIA1/LYPLA1/ILRUN/LEPROTL1/PARK7/UBE2J1/UBAC2/GDI1/FERMT1/ANGPT1	23
BP	GO:0009791	post-embryonic development	19/2446	88/18670	0.018216	0.182746	0.166875	ATRX/SERP1/BCL11B/BAK1/NPPC/INPPL1/MECP2/ATM/DHCR7/ASH1L/RC3H2/AGO2/VEGFA/PLEKHA1/SZT2/SOX6/C12orf57/APOB/SLC4A10	19
BP	GO:0043470	regulation of carbohydrate catabolic process	19/2446	88/18670	0.018216	0.182746	0.166875	POM121C/HDAC4/PFKFB4/AAAS/POM121/ZBTB7A/TREX1/NUP188/NUP98/NUP107/OGT/NUP85/SEC13/PFKFB3/TPR/NUP37/NUP153/NUP214/RANBP2	19
BP	GO:0106027	neuron projection organization	19/2446	88/18670	0.018216	0.182746	0.166875	DNM1L/IGF1R/CDC42/CAPRIN2/ARHGAP33/PICK1/CDK5R1/CTTN/GSK3B/LRP8/PTEN/WNT7A/BAIAP2/CHRNA7/NGEF/ARF1/TANC1/HDAC6/EPHB1	19
BP	GO:1901989	positive regulation of cell cycle phase transition	22/2446	106/18670	0.0182379	0.182746	0.166875	CDK10/EIF4G1/NSMCE2/ATAD5/ESPL1/DBF4B/BRD4/RPTOR/CDCA5/CDT1/EZH2/MECP2/CDC7/CYP1A1/CDC25A/DTL/CDC45/MTBP/TMOD3/CDC6/LSM10/CDC25B	22
BP	GO:0031055	chromatin remodeling at centromere	12/2446	48/18670	0.018624	0.185991	0.169838	HELLS/CENPO/H3-3A/CENPI/KNL1/CENPT/MIS18A/NASP/RUVBL1/CENPK/H4-16/RBBP7	12
BP	GO:0051653	spindle localization	12/2446	48/18670	0.018624	0.185991	0.169838	CLASP1/NUMA1/ASPM/ESPL1/CDK5RAP2/DYNLT1/NDC80/ZW10/MYH9/KPNB1/SPIRE1/ACTR1A	12
BP	GO:0090504	epiboly	9/2446	32/18670	0.0186722	0.186065	0.169905	CLASP1/RHOC/RHOA/RREB1/CEACAM1/PTEN/WNT7A/PHLDB2/HBEGF	9
BP	GO:0043496	regulation of protein homodimerization activity	7/2446	22/18670	0.0186939	0.186065	0.169905	BAK1/TRAF2/PCBD1/LGALS3/GNL3L/PARK7/HSPA5	7
BP	GO:0090169	regulation of spindle assembly	8/2446	27/18670	0.0190355	0.18915	0.172722	NUMA1/HNRNPU/CEP97/CHMP2B/SMC1A/SPAG5/CHMP4B/TPR	8
BP	GO:0031123	RNA 3'-end processing	29/2446	150/18670	0.019573	0.194167	0.177304	PABPN1/THOC1/U2AF1/CPSF6/TENT4A/CHTOP/SRSF1/DHX38/INTS1/CPSF7/PABPC1L/DDX39B/TUT1/LEO1/UPF3B/CDK9/INTS12/THOC2/ZC3H11A/SSU72/U2AF2/SRSF2/U2AF1L4/SRSF9/INTS2/RNPS1/PNPT1/THOC6/PTCD1	29
BP	GO:0060828	regulation of canonical Wnt signaling pathway	50/2446	286/18670	0.0196587	0.194693	0.177785	NPHP3/ZBED2/ASPM/AXIN1/CAPRIN2/PRDM15/PFDN5/PTPRU/DVL2/PSME1/CSNK1G2/AMER1/MAPK14/TLE2/RAPGEF1/PSMC5/FRZB/SOX2/DVL3/CSNK1E/LATS1/PSMA5/CSNK1G1/TBL1X/PSMB1/TCF7L2/GSK3B/TLE5/WNK2/PSMC6/DACT3/IGFBP4/PSMB8/RUVBL1/TLE6/LRP6/GSKIP/LRP4/PPM1A/FAM53B/CSNK1D/WNK1/OTULIN/CHD8/NKD2/AMER2/LIMD1/USP47/FERMT1/JRK	50
BP	GO:0000722	telomere maintenance via recombination	5/2446	13/18670	0.0199096	0.195876	0.178865	BRCA2/NSMCE2/XRCC3/SMC6/SMC5	5
BP	GO:0051315	attachment of mitotic spindle microtubules to kinetochore	5/2446	13/18670	0.0199096	0.195876	0.178865	CENPE/HNRNPU/CDT1/NDC80/MAD1L1	5
BP	GO:0070914	UV-damage excision repair	5/2446	13/18670	0.0199096	0.195876	0.178865	INO80/TREX1/MC1R/DDB2/H2AW	5
BP	GO:1904293	negative regulation of ERAD pathway	5/2446	13/18670	0.0199096	0.195876	0.178865	USP14/UBE2G2/SGTA/UBE2J1/UBAC2	5
BP	GO:0006336	DNA replication-independent nucleosome assembly	13/2446	54/18670	0.0199641	0.196089	0.179059	ATRX/CENPO/H3-3A/CABIN1/CENPI/KNL1/CENPT/MIS18A/NASP/RUVBL1/CENPK/H4-16/RBBP7	13
BP	GO:0030041	actin filament polymerization	34/2446	182/18670	0.0200336	0.196448	0.179386	MSRB2/BRK1/RHOA/ANG/ARPIN/RICTOR/PICK1/WHAMM/CTTN/HIP1R/LATS1/CAPZA2/SPTBN5/BAIAP2L2/ARPC5/WASF1/GMFB/DIAPH3/WASHC2C/CAPZB/ARPC4/CDC42EP5/TMSB4X/TMOD3/BAIAP2/ARHGAP28/ARPC2/ARF1/GSN/LMOD1/ACTR3B/SPTBN1/SPIRE1/CORO7	34
BP	GO:0051293	establishment of spindle localization	11/2446	43/18670	0.0201004	0.196779	0.179689	CLASP1/NUMA1/ESPL1/CDK5RAP2/DYNLT1/NDC80/ZW10/MYH9/KPNB1/SPIRE1/ACTR1A	11
BP	GO:0098781	ncRNA transcription	22/2446	107/18670	0.0202033	0.197463	0.180314	DDX11/TCOF1/SNAPC4/SRRT/INTS13/INTS1/ANG/INTS3/POLR2A/GTF3C1/CDK9/SMARCA4/BRF1/SIRT7/GTF3A/INTS12/NABP1/GTF2F1/INTS2/NCL/POLR2G/POU2F1	22
BP	GO:0072524	pyridine-containing compound metabolic process	36/2446	195/18670	0.0202863	0.19795	0.180758	POM121C/MPC1/HK2/HDAC4/PFKFB4/BPGM/PDHA1/AAAS/POM121/ENO3/NADSYN1/ZBTB7A/TREX1/NUP188/SLC22A13/NUP98/NUP107/PFKL/ENO2/AOX1/OGT/HK3/FOXK1/PFKP/NUP85/OGDHL/SEC13/PFKFB3/FMO2/TPR/NUP37/NUP153/LDHB/ADPGK/NUP214/RANBP2	36
BP	GO:0051651	maintenance of location in cell	20/2446	95/18670	0.0204197	0.198925	0.181649	HK2/SKP1/ASPM/RER1/HNRNPU/SYNE2/SPOUT1/SUN1/SRI/TLN2/SORL1/VPS13A/ATP2A1/TMSB4X/PARK7/SUPT7L/AKAP9/KDELR1/GSN/HSPA5	20
BP	GO:0019362	pyridine nucleotide metabolic process	35/2446	189/18670	0.0209378	0.203308	0.185651	POM121C/MPC1/HK2/HDAC4/PFKFB4/BPGM/PDHA1/AAAS/POM121/ENO3/NADSYN1/ZBTB7A/TREX1/NUP188/SLC22A13/NUP98/NUP107/PFKL/ENO2/OGT/HK3/FOXK1/PFKP/NUP85/OGDHL/SEC13/PFKFB3/FMO2/TPR/NUP37/NUP153/LDHB/ADPGK/NUP214/RANBP2	35
BP	GO:0046496	nicotinamide nucleotide metabolic process	35/2446	189/18670	0.0209378	0.203308	0.185651	POM121C/MPC1/HK2/HDAC4/PFKFB4/BPGM/PDHA1/AAAS/POM121/ENO3/NADSYN1/ZBTB7A/TREX1/NUP188/SLC22A13/NUP98/NUP107/PFKL/ENO2/OGT/HK3/FOXK1/PFKP/NUP85/OGDHL/SEC13/PFKFB3/FMO2/TPR/NUP37/NUP153/LDHB/ADPGK/NUP214/RANBP2	35
BP	GO:0006084	acetyl-CoA metabolic process	10/2446	38/18670	0.0215193	0.207939	0.18988	MPC1/PDHA1/MVD/FASN/PDK4/ACACB/ACLY/NUDT7/MVK/HMGCS1	10
BP	GO:0048246	macrophage chemotaxis	10/2446	38/18670	0.0215193	0.207939	0.18988	MAPK14/TRPV4/EDN2/MST1/LGALS3/CKLF/NUP85/CXCL17/MIF/MAPK3	10
BP	GO:2000279	negative regulation of DNA biosynthetic process	10/2446	38/18670	0.0215193	0.207939	0.18988	PIF1/HNRNPU/TINF2/NAT10/MEN1/NPPC/DNAJC2/ACD/GNL3L/STN1	10
BP	GO:0048207	vesicle targeting, rough ER to cis-Golgi	15/2446	66/18670	0.021726	0.209257	0.191084	COL7A1/CNIH1/PPP6R3/F8/SAR1B/SEC16A/TFG/GOLGA2/NAPA/PEF1/SEC13/TRAPPC3/STX5/TMED2/CSNK1D	15
BP	GO:0048208	COPII vesicle coating	15/2446	66/18670	0.021726	0.209257	0.191084	COL7A1/CNIH1/PPP6R3/F8/SAR1B/SEC16A/TFG/GOLGA2/NAPA/PEF1/SEC13/TRAPPC3/STX5/TMED2/CSNK1D	15
BP	GO:0008154	actin polymerization or depolymerization	38/2446	209/18670	0.0219049	0.21064	0.192346	MSRB2/CIT/BRK1/RHOA/ANG/ARPIN/RICTOR/PICK1/WHAMM/CTTN/MICAL3/HIP1R/LATS1/CAPZA2/SPTBN5/BAIAP2L2/ARPC5/WASF1/GMFB/DIAPH3/WASHC2C/CAPZB/ARPC4/CDC42EP5/TMSB4X/TMOD3/BAIAP2/ARHGAP28/CFL2/ARPC2/ARF1/GSN/DSTN/LMOD1/ACTR3B/SPTBN1/SPIRE1/CORO7	38
BP	GO:0006305	DNA alkylation	16/2446	72/18670	0.0222435	0.212867	0.19438	KMT2A/DNMT1/ATRX/BRCA1/TET3/EZH2/BAZ2A/MBD1/MECP2/PICK1/DNMT3A/MBD3/WT1/MIS18A/EHMT1/GATAD2A	16
BP	GO:0006306	DNA methylation	16/2446	72/18670	0.0222435	0.212867	0.19438	KMT2A/DNMT1/ATRX/BRCA1/TET3/EZH2/BAZ2A/MBD1/MECP2/PICK1/DNMT3A/MBD3/WT1/MIS18A/EHMT1/GATAD2A	16
BP	GO:0090114	COPII-coated vesicle budding	16/2446	72/18670	0.0222435	0.212867	0.19438	COL7A1/CNIH1/PPP6R3/F8/SAR1B/SEC16A/TFG/GOLGA2/NAPA/PEF1/SEC13/TRAPPC3/STX5/TMED2/CSNK1D/SEC31B	16
BP	GO:0016482	cytosolic transport	30/2446	158/18670	0.0224924	0.214903	0.196239	FAM160A2/HOOK2/SYBU/UBE2O/RNF126/WDR81/SYS1/SNX3/STX16/MAP2K1/VAMP3/SNX6/SRSF10/VPS53/SGSM2/GGA1/PLEKHJ1/SORL1/CHMP3/VPS13A/AKTIP/HEATR5B/ARFRP1/WASHC2C/DNAJC13/CLN5/STX5/CCDC91/MAPK3/CORO7	30
BP	GO:0006900	vesicle budding from membrane	21/2446	102/18670	0.0225588	0.214971	0.196301	COL7A1/CNIH1/SNX3/PPP6R3/F8/SAR1B/SEC16A/TFG/GOLGA2/NAPA/CHMP4A/PEF1/SEC13/MYO18A/TRAPPC3/ARF1/STX5/TMED2/CSNK1D/SEC31B/AP3D1	21
BP	GO:0030433	ubiquitin-dependent ERAD pathway	17/2446	78/18670	0.0225716	0.214971	0.196301	USP14/ANKZF1/DNAJB9/HSP90B1/EDEM2/TRIM25/DERL1/UBE2G2/FBXO6/PSMC6/SGTA/USP19/UBE2J1/JKAMP/HSPA5/ECPAS/RNF5	17
BP	GO:0009303	rRNA transcription	9/2446	33/18670	0.0227702	0.215829	0.197084	DDX11/TCOF1/ANG/GTF3C1/SMARCA4/BRF1/SIRT7/GTF3A/NCL	9
BP	GO:0031112	positive regulation of microtubule polymerization or depolymerization	9/2446	33/18670	0.0227702	0.215829	0.197084	CLASP1/NUMA1/CDK5RAP2/TRPV4/MECP2/CDK5R1/RPS3/AKAP9/CLIP1	9
BP	GO:0040001	establishment of mitotic spindle localization	9/2446	33/18670	0.0227702	0.215829	0.197084	CLASP1/NUMA1/ESPL1/CDK5RAP2/DYNLT1/NDC80/ZW10/KPNB1/ACTR1A	9
BP	GO:0009048	dosage compensation by inactivation of X chromosome	6/2446	18/18670	0.0229584	0.217267	0.198398	METTL3/HNRNPU/BRCA1/RBM15/SMCHD1/UPF1	6
BP	GO:0031667	response to nutrient levels	81/2446	499/18670	0.0232909	0.220064	0.200952	MYBBP1A/DNM1L/ATG7/TRPV1/EIF4G1/TNRC6A/ULK1/CBL/ATP2B1/WDR59/BRIP1/ASS1/RRAGA/KAT2A/DHODH/RPTOR/SSH1/TYMS/HSP90B1/RRP8/CTSV/TRPV4/RYR3/TRIM25/MBD1/CAD/PICK1/UCP1/NPRL3/CIB2/LARP1/PIK3R4/TAF1/DNMT3A/PDK4/GABARAPL2/MBD3/BGLAP/GHRH/ACACB/SORL1/SREBF1/CYP1A1/RPS6KB1/GABARAP/STAR/LRAT/OGT/PTEN/RELA/SZT2/P2RY11/SPARC/FOXK1/SRSF2/RRAGD/UCN2/AHCY/POMC/DEPDC5/P2RY4/BAIAP2/SLC34A1/WDR24/SREBF2/HMGCS1/HIGD1…	81
BP	GO:0006839	mitochondrial transport	45/2446	256/18670	0.0236574	0.223173	0.203791	MPC1/HK2/RHOT2/SLC25A22/CPT1B/SPG7/BCL2L1/BNIP3/ATP5PB/USP36/NAIF1/ATP5F1C/BAK1/UCP1/ATP5PO/TIMM9/DYNLT1/TMEM14C/HIP1R/UQCRC2/SMDT1/AFG3L2/ACACB/SREBF1/UBE2D3/HUWE1/MID1IP1/GSK3B/LEPROT/HPS4/RHOU/YWHAG/ACAA2/PAM16/ATP5MF/TP63/PPP3CC/BAP1/SREBF2/PNPT1/SLC25A20/SLC25A36/TIMM13/AGK/GDAP1	45
BP	GO:1903573	negative regulation of response to endoplasmic reticulum stress	11/2446	44/18670	0.0237201	0.223411	0.204009	BCL2L1/USP14/DNAJB9/UBE2G2/SGTA/TXNDC12/PARK7/UBE2J1/UBAC2/TMBIM6/HSPA5	11
BP	GO:0043618	regulation of transcription from RNA polymerase II promoter in response to stress	24/2446	121/18670	0.0238153	0.223414	0.20401	HSF4/PSME1/INO80/MAPK7/HSFX1/CHEK1/PSMC5/TAF1/E2F4/PSMA5/UBC/PSMB1/CREBBP/VEGFA/PSMC6/UBB/PSMB8/UBA52/HIGD1A/EP300/HSF5/TMBIM6/LIMD1/HSPA5	24
BP	GO:0006359	regulation of transcription by RNA polymerase III	7/2446	23/18670	0.0239077	0.223414	0.20401	BRCA1/RPTOR/BRF1/NAB2/MAF1/PRDX5/CHD8	7
BP	GO:0032717	negative regulation of interleukin-8 production	7/2446	23/18670	0.0239077	0.223414	0.20401	CACTIN/MAPKBP1/OTUD7B/BPI/TMSB4X/TLR9/IL10	7
BP	GO:0044458	motile cilium assembly	7/2446	23/18670	0.0239077	0.223414	0.20401	CENPJ/MCIDAS/E2F4/BBS5/CCDC39/INTU/BBOF1	7
BP	GO:0051570	regulation of histone H3-K9 methylation	7/2446	23/18670	0.0239077	0.223414	0.20401	DNMT1/ATRX/JARID2/KDM3A/BRCA1/MECP2/RIF1	7
BP	GO:0031396	regulation of protein ubiquitination	37/2446	204/18670	0.02429	0.226631	0.206948	DNM1L/NDFIP1/MTA1/AXIN1/PAXIP1/BRCA1/AMER1/FANCI/GPS2/COMMD1/DERL1/NDFIP2/TAF1/CDK9/FZR1/GOLGA2/HUWE1/HDAC8/PTTG1IP/OGT/PTEN/SH3RF2/GNL3L/MTBP/U2AF2/UBB/CDK5RAP3/PEF1/RPS3/PARK7/SENP2/RPL5/CAMLG/ARRDC3/SKP2/HSPA5/ANGPT1	37
BP	GO:0071383	cellular response to steroid hormone stimulus	44/2446	250/18670	0.0245487	0.228414	0.208576	RBM14/DDX54/SAFB/SAFB2/RORA/KMT2D/DDX5/AXIN1/HNRNPU/KDM3A/ATP2B1/BRCA1/ASS1/PPARGC1B/RHOA/NCOR2/TFAP4/UBA5/ZBTB7A/NR2C1/TAF1/RHOXF1/LATS1/DDX17/SMARCA4/NODAL/NPC1/PGR/RWDD1/TRIM68/FLT3/STAR/NR2C2/TP63/PARK7/PGRMC2/ABCC2/RNF14/EP300/SKP2/HEYL/HDAC6/RNF6/REST	44
BP	GO:0062012	regulation of small molecule metabolic process	75/2446	459/18670	0.0245577	0.228414	0.208576	POM121C/DNM1L/HDAC4/RORA/PFKFB4/CLK2/MVD/AAAS/BRCA1/FASN/RHOA/FLCN/PSME1/KAT2A/NCOR2/POM121/PASK/CLCN2/PSMC5/UQCC2/ZBTB7A/CEACAM1/TREX1/NUP188/DHCR7/COX7A2/LSS/PDK4/NUP98/PSMA5/MST1/ACACB/CYP51A1/STARD4/SREBF1/NUP107/PSMB1/TAZ/MID1IP1/PPP1R3E/GSK3B/SCD/STAR/OGT/PPTC7/PSMC6/GGPS1/MVK/NFYB/FOXK1/IGFBP4/NUP85/PSMB8/LCMT1/TMSB4X/POMC/SEC13/PFKFB3/ODC1/PARK7/GNB3/SREBF2/HMGCS1/TPR/SOGA1/EP300/NUP37/AP…	75
BP	GO:0043967	histone H4 acetylation	15/2446	67/18670	0.0247079	0.229452	0.209525	BRCA2/EP400/KMT2A/KAT6B/BRCA1/KAT2A/NAA40/HCFC1/KANSL1/TRRAP/OGT/RUVBL1/NAA50/EP300/KANSL3	15
BP	GO:0046683	response to organophosphorus	26/2446	134/18670	0.024942	0.231266	0.211181	SLC26A6/TRPV1/AANAT/ASS1/PPARGC1B/SSH1/TYMS/HSP90B1/RYR3/RAPGEF1/CIB2/TAF1/SREBF1/WT1/STAR/PTEN/RELA/P2RY11/SPARC/P2RY4/AKAP9/PNPT1/ALDH3A1/HCN1/HSPA5/RAP1A	26
BP	GO:0051090	regulation of DNA-binding transcription factor activity	71/2446	432/18670	0.0249814	0.231271	0.211186	FANCA/HDAC4/DHX33/PKD1/MAP3K10/IKBKG/CREBZF/PAXIP1/PIDD1/NFKBID/CACTIN/COMMD7/SETD6/PPARGC1B/PIAS4/DVL2/OPRD1/TAB3/MEN1/SRI/MAPK14/TRIM52/EZH2/TAF12/COMMD1/TRIM25/ZBTB7A/TCEAL7/TAF1/KRAS/TCF3/TRAF2/TP53BP1/FAF1/SMARCA4/NODAL/CCDC22/TRAIP/RPS6KA4/UBC/TONSL/RWDD1/TCF7L2/VEGFA/PPRC1/LRP8/PTEN/RELA/UBB/CDK5RAP3/RPS3/LRP6/TMSB4X/IRAK1/NOD1/RNF41/CX3CR1/PARK7/TLR9/TNFSF4/UBA52/MYOCD/RWDD3/EP300/HEYL/OT…	71
BP	GO:1902116	negative regulation of organelle assembly	10/2446	39/18670	0.0256414	0.236647	0.216094	RBM14/TCHP/CDK10/BRCA1/CEP97/KAT2A/CDK5RAP2/CHMP4A/CHMP4B/MDM1	10
BP	GO:1902229	regulation of intrinsic apoptotic signaling pathway in response to DNA damage	10/2446	39/18670	0.0256414	0.236647	0.216094	RAD9A/TPT1/ATAD5/BCL2L1/PIAS4/NACC2/RPS3/MIF/USP47/DDIAS	10
BP	GO:0048545	response to steroid hormone	64/2446	385/18670	0.0258225	0.237901	0.21724	RBM14/DDX54/SAFB/SAFB2/RORA/CATSPER2/KMT2D/IGFBP7/DDX5/AXIN1/HNRNPU/KDM3A/ATP2B1/AANAT/BRCA1/ASS1/PPARGC1B/RHOA/PTPRU/NCOR2/TFAP4/UBA5/TYMS/CTSV/PDCD7/CAD/ZBTB7A/NR2C1/TAF1/RHOXF1/KRAS/BGLAP/LATS1/DDX17/SMARCA4/NODAL/RAMP2/NPC1/PGR/SREBF1/RWDD1/TRIM68/FLT3/CATSPER3/STAR/NR2C2/RELA/SPARC/CATSPER4/TP63/PARK7/PGRMC2/ABCC2/RNF14/EP300/SKP2/HEYL/ALDH3A1/HDAC6/IL10/RNF6/RBBP7/REST/ACR	64
BP	GO:0008064	regulation of actin polymerization or depolymerization	33/2446	179/18670	0.0258571	0.237901	0.21724	CIT/BRK1/RHOA/ARPIN/RICTOR/PICK1/WHAMM/CTTN/HIP1R/LATS1/CAPZA2/SPTBN5/BAIAP2L2/ARPC5/WASF1/GMFB/WASHC2C/CAPZB/ARPC4/CDC42EP5/TMSB4X/TMOD3/BAIAP2/ARHGAP28/CFL2/ARPC2/ARF1/GSN/DSTN/LMOD1/ACTR3B/SPTBN1/SPIRE1	33
BP	GO:0032271	regulation of protein polymerization	39/2446	218/18670	0.02592	0.238113	0.217433	CLASP1/NUMA1/BRK1/RHOA/CDK5RAP2/ARPIN/RICTOR/MECP2/PICK1/CDK5R1/WHAMM/CTTN/HIP1R/LATS1/CAPZA2/SPTBN5/BAIAP2L2/ARPC5/WASF1/GMFB/WASHC2C/CAPZB/ARPC4/CDC42EP5/RPS3/TMSB4X/TMOD3/BAIAP2/ARHGAP28/AKAP9/ARPC2/CAMSAP3/ARF1/GSN/LMOD1/ACTR3B/SPTBN1/SPIRE1/CLIP1	39
BP	GO:0002183	cytoplasmic translational initiation	9/2446	34/18670	0.0274724	0.250571	0.22881	TICRR/EIF4A1/METTL3/EIF4G1/EIF3E/EIF3A/EIF3J/RBM4/RPL13A	9
BP	GO:0033120	positive regulation of RNA splicing	9/2446	34/18670	0.0274724	0.250571	0.22881	DAZAP1/TRA2B/SNRNP70/SF3B4/POLR2A/NUP98/CIRBP/THRAP3/U2AF2	9
BP	GO:0006878	cellular copper ion homeostasis	5/2446	14/18670	0.0276965	0.250571	0.22881	ATOX1/CCDC22/COX19/SCO1/ARF1	5
BP	GO:0006999	nuclear pore organization	5/2446	14/18670	0.0276965	0.250571	0.22881	NUP98/NUP107/TPR/NUP153/AHCTF1	5
BP	GO:0010457	centriole-centriole cohesion	5/2446	14/18670	0.0276965	0.250571	0.22881	CEP250/CROCC/SYNE2/CEP135/ODF2	5
BP	GO:0031937	positive regulation of chromatin silencing	5/2446	14/18670	0.0276965	0.250571	0.22881	RESF1/DNMT1/PPHLN1/SETDB1/MIER1	5
BP	GO:0033169	histone H3-K9 demethylation	5/2446	14/18670	0.0276965	0.250571	0.22881	HSF4/KDM3A/PHF8/KDM4B/PHF2	5
BP	GO:0060211	regulation of nuclear-transcribed mRNA poly(A) tail shortening	5/2446	14/18670	0.0276965	0.250571	0.22881	TENT4A/TNRC6A/TNRC6B/AGO2/POLR2G	5
BP	GO:0072425	signal transduction involved in G2 DNA damage checkpoint	5/2446	14/18670	0.0276965	0.250571	0.22881	BRCA1/CHEK1/ATM/FZR1/DTL	5
BP	GO:1904889	regulation of excitatory synapse assembly	5/2446	14/18670	0.0276965	0.250571	0.22881	LRFN4/WNT7A/LRRTM2/PTPRS/SEMA4A	5
BP	GO:0030832	regulation of actin filament length	33/2446	180/18670	0.0278076	0.251195	0.229379	CIT/BRK1/RHOA/ARPIN/RICTOR/PICK1/WHAMM/CTTN/HIP1R/LATS1/CAPZA2/SPTBN5/BAIAP2L2/ARPC5/WASF1/GMFB/WASHC2C/CAPZB/ARPC4/CDC42EP5/TMSB4X/TMOD3/BAIAP2/ARHGAP28/CFL2/ARPC2/ARF1/GSN/DSTN/LMOD1/ACTR3B/SPTBN1/SPIRE1	33
BP	GO:0006399	tRNA metabolic process	35/2446	193/18670	0.0278877	0.251538	0.229692	PUS1/YARS2/WDR4/AARSD1/QTRT2/DUS3L/QTRT1/DPH3/TP53RK/NAT10/USP14/TRMU/TRMT1/SARS2/GTF3C1/NSUN2/RTRAF/ELP1/TARS3/SARS1/GTPBP3/BRF1/DUS1L/VARS2/TRMT12/THUMPD2/TRMT11/HARS2/LARS2/TRMT10B/SEPHS2/AARS2/ADAT2/CTU1/PTCD1	35
BP	GO:0048194	Golgi vesicle budding	17/2446	80/18670	0.0284021	0.25579	0.233575	COL7A1/CNIH1/PPP6R3/F8/SAR1B/SEC16A/TFG/GOLGA2/NAPA/PEF1/SEC13/MYO18A/TRAPPC3/STX5/TMED2/CSNK1D/SEC31B	17
BP	GO:0007034	vacuolar transport	27/2446	142/18670	0.0287376	0.258422	0.235978	FAM160A2/HOOK2/NDFIP1/HGS/TMEM50A/CHMP2B/TMEM50B/KIF13A/VPS53/RAB12/NDFIP2/PIK3R4/NPC1/SORL1/SPTBN5/CHMP3/VPS13A/AKTIP/CHMP4A/LEPROT/LEPROTL1/CHMP4B/ARF1/VPS39/VIPAS39/CCDC91/AP3D1	27
BP	GO:0000083	regulation of transcription involved in G1/S transition of mitotic cell cycle	8/2446	29/18670	0.0290395	0.25996	0.237383	E2F7/POLA1/BRD4/TYMS/CDT1/E2F4/CDC45/CDC6	8
BP	GO:0031116	positive regulation of microtubule polymerization	8/2446	29/18670	0.0290395	0.25996	0.237383	CLASP1/NUMA1/CDK5RAP2/MECP2/CDK5R1/RPS3/AKAP9/CLIP1	8
BP	GO:0031365	N-terminal protein amino acid modification	8/2446	29/18670	0.0290395	0.25996	0.237383	NAA25/AANAT/NAA40/CREBBP/PDF/NAA50/PPM1A/EP300	8
BP	GO:1900371	regulation of purine nucleotide biosynthetic process	23/2446	117/18670	0.0291495	0.260554	0.237925	POM121C/HDAC4/PFKFB4/AAAS/FLCN/POM121/ZBTB7A/TREX1/NUP188/PDK4/NUP98/NUP107/TAZ/OGT/NUP85/TMSB4X/SEC13/PFKFB3/TPR/NUP37/NUP153/NUP214/RANBP2	23
BP	GO:0042176	regulation of protein catabolic process	63/2446	381/18670	0.0295871	0.264069	0.241135	TMEM259/EEF1A1/RNF139/ATG7/PKD1/HGS/FBXL5/AXIN1/SNRNP70/USP14/RHBDD3/PSME1/PTPN3/SNX3/TMTC3/EDEM2/AMER1/COMMD1/UQCC2/TAF1/GGA1/GABARAPL2/CSNK1E/FAF1/FZR1/LATS1/UBE2G2/CCDC22/BANP/CYP51A1/SORL1/ATRAID/DISC1/SCO1/DTL/NELL1/GSK3B/PTTG1IP/OGT/PTEN/SH3RF2/SGTA/USP19/RELA/UBB/CDK5RAP3/GGA3/RNF41/ODC1/PARK7/RPL5/RNF217/CAMLG/STX5/UBE2J1/UBAC2/RNF14/ASB9/CSNK1D/HMGCR/NKD2/XPO1/IL10	63
BP	GO:0051302	regulation of cell division	31/2446	168/18670	0.029702	0.264699	0.24171	E2F7/BRCA2/KIF14/CIT/CDC42/ASPM/BLM/MYO19/BCL2L1/PRDM15/ORC6/RHOA/FLCN/INCENP/KIF18B/OPN1MW/KIF23/KIF13A/PIK3R4/CALM2/SVIL/VEGFA/PRC1/BIRC6/TP63/INTU/CDC6/KIF20B/AHCTF1/CDC25B/RAB11FIP3	31
BP	GO:0045947	negative regulation of translational initiation	6/2446	19/18670	0.0299272	0.26591	0.242817	LARP1/EIF3E/AGO2/TPR/RBM4/RPL13A	6
BP	GO:0051546	keratinocyte migration	6/2446	19/18670	0.0299272	0.26591	0.242817	LTB4R2/MAP4K4/PTEN/EPB41L4B/HBEGF/FERMT1	6
BP	GO:0008654	phospholipid biosynthetic process	45/2446	260/18670	0.0300801	0.266872	0.243694	SLC44A3/PLA2G4B/LPIN3/MVD/INPP5E/PIK3C2G/PLA2G6/MTMR1/PITPNM3/PIGA/MTMR6/PIGK/INPPL1/ATM/RAB4A/PGS1/PIK3R4/PITPNM2/DHDDS/PIGX/SERAC1/PLA2G12A/LCAT/TAZ/SLC44A4/CHKB/PLEKHA1/PTEN/SELENOI/GGPS1/MVK/DGKE/FAR1/PLEKHA8/HMGCS1/PIGV/CPNE3/ARF1/SBF1/PIGB/SLC44A2/PNPLA3/FPR2/AGK/ACP6	45
BP	GO:0014074	response to purine-containing compound	28/2446	149/18670	0.0302411	0.267261	0.24405	SLC26A6/TRPV1/AANAT/ASS1/PPARGC1B/DHODH/SSH1/HSP90B1/RYR3/RAPGEF1/CAD/CIB2/TAF1/SREBF1/WT1/STAR/PTEN/RELA/P2RY11/SPARC/P2RY4/AKAP9/HMGCS1/PNPT1/ALDH3A1/HCN1/HSPA5/RAP1A	28
BP	GO:0032467	positive regulation of cytokinesis	10/2446	40/18670	0.0302993	0.267261	0.24405	KIF14/CIT/CDC42/RHOA/OPN1MW/KIF23/SVIL/CDC6/KIF20B/CDC25B	10
BP	GO:0006637	acyl-CoA metabolic process	21/2446	105/18670	0.0303033	0.267261	0.24405	MPC1/PDHA1/MVD/FASN/ELOVL3/ACSF3/ELOVL1/PDK4/ACACB/ACLY/PPT1/NUDT7/ACOT4/SCD/ACSBG2/MVK/FAR1/SUCLG1/ACSF2/HMGCS1/HMGCL	21
BP	GO:0035383	thioester metabolic process	21/2446	105/18670	0.0303033	0.267261	0.24405	MPC1/PDHA1/MVD/FASN/ELOVL3/ACSF3/ELOVL1/PDK4/ACACB/ACLY/PPT1/NUDT7/ACOT4/SCD/ACSBG2/MVK/FAR1/SUCLG1/ACSF2/HMGCS1/HMGCL	21
BP	GO:0030833	regulation of actin filament polymerization	30/2446	162/18670	0.0306801	0.270111	0.246653	BRK1/RHOA/ARPIN/RICTOR/PICK1/WHAMM/CTTN/HIP1R/LATS1/CAPZA2/SPTBN5/BAIAP2L2/ARPC5/WASF1/GMFB/WASHC2C/CAPZB/ARPC4/CDC42EP5/TMSB4X/TMOD3/BAIAP2/ARHGAP28/ARPC2/ARF1/GSN/LMOD1/ACTR3B/SPTBN1/SPIRE1	30
BP	GO:0009199	ribonucleoside triphosphate metabolic process	57/2446	341/18670	0.0307171	0.270111	0.246653	POM121C/DNM1L/HK2/HDAC4/PFKFB4/BPGM/AAAS/RHOA/FLCN/POM121/FIGNL1/ATP5PB/AK3/NDUFV1/ENO3/ATP5F1C/CAD/UQCC2/MECP2/ZBTB7A/TREX1/NUP188/ATP5PO/COX7A2/NUP98/UQCRC2/NDUFV2/NUP107/MYH3/PFKL/TAZ/ENO2/OGT/NDUFA3/HK3/FOXK1/PFKP/NUP85/OGDHL/ATP5MF/TMSB4X/SEC13/PFKFB3/PARK7/TPR/MOCOS/AK2/NUP37/NUP153/COX7A2L/ADPGK/NUP214/OLA1/RANBP2/NME2/MOCS1/GTPBP1	57
BP	GO:0051865	protein autoubiquitination	15/2446	69/18670	0.031572	0.274422	0.250589	UHRF1/RNF133/MTA1/BRCA1/RNF11/TAF1/RNF181/TRAF2/TRIM68/UBE2D3/DDB2/SH3RF2/RNF41/UBE2D2/RNF112	15
BP	GO:0001510	RNA methylation	17/2446	81/18670	0.0317066	0.274422	0.250589	METTL3/FTSJ3/WDR4/RBM15/RNMT/NOP2/TRMT1/NSUN2/NSUN5/GTPBP3/TRMT12/MRM2/THUMPD2/TRMT11/WTAP/TRMT10B/MRM1	17
BP	GO:0006353	DNA-templated transcription, termination	16/2446	75/18670	0.0317372	0.274422	0.250589	PABPN1/TAF1C/GTF2H5/TAF1D/CPSF7/POLR2A/GTF2H3/MTERF2/TAF1A/MED18/SSU72/ZNRD1/LSM10/GTF2H2/TTF1/DHX9	16
BP	GO:0030808	regulation of nucleotide biosynthetic process	23/2446	118/18670	0.031869	0.274422	0.250589	POM121C/HDAC4/PFKFB4/AAAS/FLCN/POM121/ZBTB7A/TREX1/NUP188/PDK4/NUP98/NUP107/TAZ/OGT/NUP85/TMSB4X/SEC13/PFKFB3/TPR/NUP37/NUP153/NUP214/RANBP2	23
BP	GO:0009205	purine ribonucleoside triphosphate metabolic process	56/2446	335/18670	0.0319453	0.274422	0.250589	POM121C/DNM1L/HK2/HDAC4/PFKFB4/BPGM/AAAS/RHOA/FLCN/POM121/FIGNL1/ATP5PB/AK3/NDUFV1/ENO3/ATP5F1C/UQCC2/MECP2/ZBTB7A/TREX1/NUP188/ATP5PO/COX7A2/NUP98/UQCRC2/NDUFV2/NUP107/MYH3/PFKL/TAZ/ENO2/OGT/NDUFA3/HK3/FOXK1/PFKP/NUP85/OGDHL/ATP5MF/TMSB4X/SEC13/PFKFB3/PARK7/TPR/MOCOS/AK2/NUP37/NUP153/COX7A2L/ADPGK/NUP214/OLA1/RANBP2/NME2/MOCS1/GTPBP1	56
BP	GO:0006222	UMP biosynthetic process	4/2446	10/18670	0.0320818	0.274422	0.250589	DHODH/CAD/CMPK1/UMPS	4
BP	GO:0009173	pyrimidine ribonucleoside monophosphate metabolic process	4/2446	10/18670	0.0320818	0.274422	0.250589	DHODH/CAD/CMPK1/UMPS	4
BP	GO:0009174	pyrimidine ribonucleoside monophosphate biosynthetic process	4/2446	10/18670	0.0320818	0.274422	0.250589	DHODH/CAD/CMPK1/UMPS	4
BP	GO:0015801	aromatic amino acid transport	4/2446	10/18670	0.0320818	0.274422	0.250589	SLC3A2/SLC7A5/OCA2/SLC38A3	4
BP	GO:0018026	peptidyl-lysine monomethylation	4/2446	10/18670	0.0320818	0.274422	0.250589	SETD6/SETD4/EHMT1/KMT5A	4
BP	GO:0032621	interleukin-18 production	4/2446	10/18670	0.0320818	0.274422	0.250589	NLRP9/TLR9/IL10/DHX9	4
BP	GO:0034085	establishment of sister chromatid cohesion	4/2446	10/18670	0.0320818	0.274422	0.250589	DDX11/CDCA5/HDAC8/NAA50	4
BP	GO:0042891	antibiotic transport	4/2446	10/18670	0.0320818	0.274422	0.250589	SLC26A6/RALBP1/SFXN5/SLC13A3	4
BP	GO:0046049	UMP metabolic process	4/2446	10/18670	0.0320818	0.274422	0.250589	DHODH/CAD/CMPK1/UMPS	4
BP	GO:0046485	ether lipid metabolic process	4/2446	10/18670	0.0320818	0.274422	0.250589	FASN/TMEM86A/TMEM86B/FAR1	4
BP	GO:0051014	actin filament severing	4/2446	10/18670	0.0320818	0.274422	0.250589	GMFB/MYH9/GSN/DSTN	4
BP	GO:0051231	spindle elongation	4/2446	10/18670	0.0320818	0.274422	0.250589	NUMA1/KIF23/PRC1/KIF4A	4
BP	GO:0090309	positive regulation of methylation-dependent chromatin silencing	4/2446	10/18670	0.0320818	0.274422	0.250589	RESF1/DNMT1/PPHLN1/SETDB1	4
BP	GO:1904779	regulation of protein localization to centrosome	4/2446	10/18670	0.0320818	0.274422	0.250589	CEP250/BICD1/CEP72/GSK3B	4
BP	GO:0009144	purine nucleoside triphosphate metabolic process	57/2446	342/18670	0.0323026	0.275471	0.251547	POM121C/DNM1L/HK2/HDAC4/PFKFB4/BPGM/AAAS/RHOA/FLCN/POM121/FIGNL1/ATP5PB/AK3/NDUFV1/ENO3/ATP5F1C/UQCC2/MECP2/ZBTB7A/TREX1/NUP188/ATP5PO/COX7A2/NUP98/UQCRC2/NDUFV2/NUP107/NUDT1/MYH3/PFKL/TAZ/ENO2/OGT/NDUFA3/HK3/FOXK1/PFKP/NUP85/OGDHL/ATP5MF/TMSB4X/SEC13/PFKFB3/PARK7/TPR/MOCOS/AK2/NUP37/NUP153/COX7A2L/ADPGK/NUP214/OLA1/RANBP2/NME2/MOCS1/GTPBP1	57
BP	GO:0032527	protein exit from endoplasmic reticulum	11/2446	46/18670	0.0323431	0.275471	0.251547	HSP90B1/EDEM2/HM13/DERL1/SAR1B/SEC16A/UBE2G2/SORL1/SEC13/UBE2J1/UBAC2	11
BP	GO:0048599	oocyte development	11/2446	46/18670	0.0323431	0.275471	0.251547	BRCA2/KMT2D/ZGLP1/ANG/PABPC1L/NPPC/ATM/YTHDC2/TRIP13/WASHC5/CDC25B	11
BP	GO:0032388	positive regulation of intracellular transport	38/2446	215/18670	0.0326565	0.277744	0.253622	CEP290/VAMP8/MTCL1/DNM1L/CPSF6/PCNT/NUMA1/HRAS/TARDBP/CEP131/EDEM2/C2CD5/MAPK14/USP36/SAR1B/CDK5R1/SEC16A/SORL1/GTSE1/UBE2D3/TCF7L2/HUWE1/GSK3B/LEPROT/HPS4/CAPN10/RHOU/TCAF2/SPAG5/ATP2A1/SCP2/BAP1/SREBF2/TPR/KIF20B/ARF1/PPM1A/DHX9	38
BP	GO:0015695	organic cation transport	9/2446	35/18670	0.0328172	0.278316	0.254145	RALBP1/SLC22A13/SLC5A7/SLC44A4/SLC25A45/SLC22A14/SLC25A20/SLC44A2/SLC18A3	9
BP	GO:0070423	nucleotide-binding oligomerization domain containing signaling pathway	9/2446	35/18670	0.0328172	0.278316	0.254145	IKBKG/TAB3/UBC/RELA/UBB/IRAK1/NOD1/UBA52/OTULIN	9
BP	GO:0099173	postsynapse organization	30/2446	163/18670	0.0330454	0.279854	0.255549	DNM1L/IGF1R/CDC42/RER1/CAPRIN2/SSH1/LRFN4/ARHGAP33/CHMP2B/PICK1/CDK5R1/CTTN/CDKL5/ARF4/ABHD17C/LRP8/DLG2/GAP43/PTEN/WNT7A/LRRTM2/BAIAP2/PTPRS/CHRNA7/NGEF/LRP4/ARF1/TANC1/HDAC6/EPHB1	30
BP	GO:0030111	regulation of Wnt signaling pathway	60/2446	363/18670	0.0332742	0.281391	0.256953	NPHP3/ZBED2/ASPM/AXIN1/CAPRIN2/PRDM15/PFDN5/PTPRU/DVL2/PSME1/CSNK1G2/SNX3/AMER1/MAPK14/TLE2/RAPGEF1/PSMC5/FRZB/SOX2/DVL3/CSNK1E/GRB10/LATS1/PSMA5/SMARCA4/CSNK1G1/TBL1X/MACF1/PSMB1/DISC1/TCF7L2/WNT3/GSK3B/TLE5/TSC2/WNK2/RNF43/PSMC6/DACT3/IGFBP4/PSMB8/RUVBL1/TLE6/LRP6/SENP2/GSKIP/LRP4/PPM1A/FAM53B/CSNK1D/WNK1/OTULIN/CHD8/NKD2/AMER2/LIMD1/USP47/FERMT1/JRK/CCN4	60
BP	GO:0035303	regulation of dephosphorylation	37/2446	209/18670	0.033895	0.286235	0.261376	PTBP1/PKMYT1/PPP2R3C/PPARGC1B/SFI1/WDR81/MTMR1/PPP6R3/HSP90B1/CEP192/PPP1R26/RCAN2/CABIN1/PPP2R3B/PPP2R3A/CALM2/PPP1R14C/KNL1/PPP1R12A/GSK3B/DLG2/LGALS3/PPP1R8/SH3RF2/CDK5RAP3/PPME1/SMG7/PPP4R1/DUSP26/PPP6R2/SAG/CAMSAP3/BOD1L1/DMPK/WNK1/PPP1R11/SMG5	37
BP	GO:0030520	intracellular estrogen receptor signaling pathway	13/2446	58/18670	0.0346992	0.292612	0.267199	RBM14/DDX54/SAFB/KMT2D/DDX5/AXIN1/BRCA1/PPARGC1B/UBA5/LATS1/DDX17/TP63/SKP2	13
BP	GO:0051193	regulation of cofactor metabolic process	23/2446	119/18670	0.0347752	0.292838	0.267406	POM121C/HDAC4/PFKFB4/AAAS/POM121/ZBTB7A/TREX1/NUP188/PDK4/NUP98/TMEM14C/NUP107/OGT/PPTC7/NUP85/SEC13/PFKFB3/TPR/NUP37/NUP153/HDAC6/NUP214/RANBP2	23
BP	GO:1902751	positive regulation of cell cycle G2/M phase transition	8/2446	30/18670	0.0351927	0.29552	0.269854	ATAD5/DBF4B/BRD4/MECP2/CDC7/CDC25A/DTL/CDC25B	8
BP	GO:1904292	regulation of ERAD pathway	8/2446	30/18670	0.0351927	0.29552	0.269854	TMEM259/USP14/EDEM2/UBE2G2/SGTA/USP19/UBE2J1/UBAC2	8
BP	GO:0046782	regulation of viral transcription	14/2446	64/18670	0.0352448	0.295541	0.269874	TARDBP/TFAP4/CHD1/POLR2A/CDK9/SMARCA4/SUPT4H1/GTF2F1/EP300/HMGA2/NELFA/POLR2G/REST/DHX9	14
BP	GO:0006901	vesicle coating	15/2446	70/18670	0.0354842	0.297044	0.271246	COL7A1/CNIH1/PPP6R3/F8/SAR1B/SEC16A/TFG/GOLGA2/NAPA/PEF1/SEC13/TRAPPC3/STX5/TMED2/CSNK1D	15
BP	GO:0098927	vesicle-mediated transport between endosomal compartments	10/2446	41/18670	0.0355237	0.297044	0.271246	FAM160A2/HOOK2/WDR81/SNX3/MAP2K1/SORL1/CHMP3/AKTIP/DNAJC13/MAPK3	10
BP	GO:0006334	nucleosome assembly	27/2446	145/18670	0.0364373	0.304173	0.277756	CHAF1A/SART3/KAT6B/ATRX/CENPO/TSPYL2/H3-3A/CHAF1B/CABIN1/H2AB2/NAP1L5/MCM2/CENPI/KNL1/NAP1L4/CENPT/HP1BP3/MIS18A/NASP/RUVBL1/H1-10/H1-4/CENPK/H3C3/H2AX/H4-16/RBBP7	27
BP	GO:0030330	DNA damage response, signal transduction by p53 class mediator	21/2446	107/18670	0.0364784	0.304173	0.277756	E2F7/BRCA2/ATRX/DDX5/PAXIP1/PIDD1/BRCA1/TFAP4/ARID3A/ATM/E2F4/FOXM1/GTSE1/USP10/PTTG1IP/KMT5A/ATR/CNOT8/YJU2/MIF/EP300	21
BP	GO:0046474	glycerophospholipid biosynthetic process	38/2446	217/18670	0.0370243	0.306526	0.279905	SLC44A3/PLA2G4B/LPIN3/INPP5E/PIK3C2G/PLA2G6/MTMR1/PITPNM3/PIGA/MTMR6/PIGK/INPPL1/ATM/RAB4A/PGS1/PIK3R4/PITPNM2/PIGX/PLA2G12A/LCAT/TAZ/SLC44A4/CHKB/PLEKHA1/PTEN/SELENOI/FAR1/PLEKHA8/PIGV/CPNE3/ARF1/SBF1/PIGB/SLC44A2/PNPLA3/FPR2/AGK/ACP6	38
BP	GO:0045830	positive regulation of isotype switching	7/2446	25/18670	0.0371449	0.306526	0.279905	ATAD5/PAXIP1/NSD2/TP53BP1/SHLD1/RIF1/TNFSF4	7
BP	GO:0051307	meiotic chromosome separation	7/2446	25/18670	0.0371449	0.306526	0.279905	ESPL1/EME2/SLX4/MUS81/EME1/SHOC1/NCAPH	7
BP	GO:0031054	pre-miRNA processing	5/2446	15/18670	0.0371718	0.306526	0.279905	DROSHA/AGO2/PRKRA/DICER1/AGO3	5
BP	GO:0042159	lipoprotein catabolic process	5/2446	15/18670	0.0371718	0.306526	0.279905	ATM/PPT1/ABHD17C/LYPLA1/APOB	5
BP	GO:0060766	negative regulation of androgen receptor signaling pathway	5/2446	15/18670	0.0371718	0.306526	0.279905	NCOR2/ZBTB7A/SMARCA4/NODAL/HEYL	5
BP	GO:0098840	protein transport along microtubule	5/2446	15/18670	0.0371718	0.306526	0.279905	SFPQ/HNRNPU/MAPK8IP3/DLG2/CAMSAP3	5
BP	GO:0099118	microtubule-based protein transport	5/2446	15/18670	0.0371718	0.306526	0.279905	SFPQ/HNRNPU/MAPK8IP3/DLG2/CAMSAP3	5
BP	GO:0048806	genitalia development	11/2446	47/18670	0.0373979	0.307965	0.281219	PKD1/CHD7/PTPN11/BAK1/ASB1/GREB1L/WT1/AXL/LRP6/TP63/SRD5A2	11
BP	GO:1902905	positive regulation of supramolecular fiber organization	36/2446	204/18670	0.0375123	0.308481	0.28169	CDC42/CLASP1/NUMA1/RHOC/BRK1/RHOA/CDK5RAP2/TRPV4/ARPIN/RICTOR/MECP2/PICK1/CDK5R1/WHAMM/CTTN/HIP1R/BAIAP2L2/ARPC5/WASF1/GMFB/WASHC2C/SDC4/ARPC4/CDC42EP5/RPS3/BAIAP2/AKAP9/CFL2/ARPC2/ARF1/GSN/DSTN/LMOD1/ACTR3B/SPIRE1/CLIP1	36
BP	GO:0016197	endosomal transport	39/2446	224/18670	0.0378795	0.31028	0.283333	GRIPAP1/HGS/TMEM50A/STAM2/UBE2O/RNF126/STX16/VAMP3/AP5B1/SNX6/CHMP2B/CCDC93/TMEM50B/VPS53/SGSM2/GGA1/PLEKHJ1/CCDC22/SORL1/UBC/CHMP3/HEATR5B/CHMP4A/LEPROT/ARFRP1/WASHC2C/UBB/GGA3/LEPROTL1/CLN5/CORO1C/UBA52/CHMP4B/STX5/WASHC5/VPS39/AP3D1/RAB11FIP3/ALMS1	39
BP	GO:0050821	protein stabilization	32/2446	178/18670	0.0381266	0.31028	0.283333	TELO2/HYPK/WDR81/WIZ/HCFC1/NCLN/STX12/USP36/MCM8/OTUD3/TREX1/TAF1/SEC16A/DVL3/HIP1R/HIP1/COG7/TBL1X/GTSE1/CSN3/HPS4/PRKRA/PTEN/USP19/CDC37/AHSP/TBRG1/PARK7/RPL5/CAMLG/CDC37L1/EP300	32
BP	GO:0090090	negative regulation of canonical Wnt signaling pathway	32/2446	178/18670	0.0381266	0.31028	0.283333	NPHP3/AXIN1/PFDN5/PTPRU/DVL2/PSME1/AMER1/MAPK14/TLE2/RAPGEF1/PSMC5/FRZB/SOX2/DVL3/LATS1/PSMA5/PSMB1/TCF7L2/GSK3B/TLE5/PSMC6/DACT3/IGFBP4/PSMB8/TLE6/LRP6/LRP4/CHD8/NKD2/AMER2/LIMD1/FERMT1	32
BP	GO:0007549	dosage compensation	6/2446	20/18670	0.0381475	0.31028	0.283333	METTL3/HNRNPU/BRCA1/RBM15/SMCHD1/UPF1	6
BP	GO:0070828	heterochromatin organization	6/2446	20/18670	0.0381475	0.31028	0.283333	HELLS/H3-3A/SMCHD1/HP1BP3/TPR/HMGA2	6
BP	GO:0070987	error-free translesion synthesis	6/2446	20/18670	0.0381475	0.31028	0.283333	RFC4/RPA2/RFC5/UBC/UBB/UBA52	6
BP	GO:1900151	regulation of nuclear-transcribed mRNA catabolic process, deadenylation-dependent decay	6/2446	20/18670	0.0381475	0.31028	0.283333	TENT4A/TNRC6A/TNRC6B/NANOS3/AGO2/POLR2G	6
BP	GO:1901673	regulation of mitotic spindle assembly	6/2446	20/18670	0.0381475	0.31028	0.283333	HNRNPU/CEP97/CHMP2B/SMC1A/CHMP4B/TPR	6
BP	GO:0051098	regulation of binding	61/2446	373/18670	0.0386458	0.313905	0.286643	DDX11/TTBK2/DOT1L/HDAC4/PKD1/EIF4G1/CAPRIN2/DPH3/TFAP4/MEN1/SRI/BDNF/CDCA5/CDT1/HOXA3/BAK1/SLPI/DERL1/ZBTB7A/TAF1/TRAF2/CSNK1E/CDK9/PLN/HIP1R/BTAF1/ACD/EIF3E/SORL1/GOLGA2/ZNF462/AKTIP/CARD18/DISC1/TCF7L2/B2M/PCBD1/GSK3B/TLE5/HDAC8/LGALS3/GNL3L/GTF2F1/ILRUN/TMSB4X/MARK2/CLN5/PARK7/ARHGAP28/SENP2/MYOCD/CYP2D6/MED25/EP300/TMBIM6/HMGA2/MAPK3/IL10/HSPA5/ANGPT1/DHX9	61
BP	GO:0046034	ATP metabolic process	51/2446	305/18670	0.0389093	0.315554	0.288149	POM121C/DNM1L/HK2/HDAC4/PFKFB4/BPGM/AAAS/RHOA/FLCN/POM121/FIGNL1/ATP5PB/NDUFV1/ENO3/ATP5F1C/UQCC2/MECP2/ZBTB7A/TREX1/NUP188/ATP5PO/COX7A2/NUP98/UQCRC2/NDUFV2/NUP107/MYH3/PFKL/TAZ/ENO2/OGT/NDUFA3/HK3/FOXK1/PFKP/NUP85/OGDHL/ATP5MF/TMSB4X/SEC13/PFKFB3/PARK7/TPR/AK2/NUP37/NUP153/COX7A2L/ADPGK/NUP214/OLA1/RANBP2	51
BP	GO:0071496	cellular response to external stimulus	56/2446	339/18670	0.0389547	0.315554	0.288149	MYBBP1A/DNM1L/HDAC4/ATG7/TRPV1/EIF4G1/TNRC6A/ULK1/CBL/ATP2B1/WDR59/BRIP1/PTPN11/RRAGA/RPTOR/SSH1/BNIP3/HSP90B1/RRP8/CTSV/RYR3/CHEK1/BAK1/CASP8AP2/PICK1/NPRL3/CIB2/PIK3R4/TAF1/PDK4/GABARAPL2/BGLAP/TLR5/SREBF1/NUDT1/AXL/GABARAP/TLE5/DCTPP1/SZT2/P2RY11/RRAGD/UCN2/DEPDC5/P2RY4/BAIAP2/WDR24/MYOCD/SREBF2/HIGD1A/SKP2/GAS2L1/MAPK3/SLC38A3/HSPA5/GDAP1	56
BP	GO:1901879	regulation of protein depolymerization	17/2446	83/18670	0.0391529	0.31673	0.289222	TTBK2/CLASP1/TRPV4/CAPZA2/SPTBN5/TAOK1/MID1IP1/WASHC2C/CAPZB/TMOD3/CFL2/CAMSAP3/GSN/DSTN/LMOD1/SPTBN1/HDAC6	17
BP	GO:0010498	proteasomal protein catabolic process	76/2446	477/18670	0.0395138	0.319216	0.291493	TMEM259/RNF139/KIF14/KLHL42/PKD1/SKP1/MTA1/FBXL5/USP14/ANKZF1/RNF126/HERC2/DNAJB9/PSME1/HSP90B1/BUB1B/TMTC3/EDEM2/HM13/KLHL15/CCNF/COMMD1/SPSB3/TRIM25/PSMC5/SDF2/DERL1/TAF1/GABARAPL2/CSNK1E/TRIM3/FAF1/FZR1/PSMA5/UBE2G2/TBL1X/UBC/PSMB1/UBE2D3/SCO1/FBXL18/DMAC2/GSK3B/FBXO6/FBXL13/OGT/PSMC6/SH3RF2/IFI27/GET4/SGTA/USP19/FBXL19/UBB/PSMB8/RNF34/UBE2W/RNF41/PARK7/RNF217/CAMLG/UBA52/UBE2J1/UBAC2/FBXL8/RN…	76
BP	GO:0042273	ribosomal large subunit biogenesis	15/2446	71/18670	0.0397353	0.320571	0.29273	PPAN/FTSJ3/RPL10A/RPL10/MDN1/LTO1/NOP2/SURF6/LAS1L/RPL23A/RPL7A/GTF3A/RPL5/PES1/DHX30	15
BP	GO:0032147	activation of protein kinase activity	55/2446	333/18670	0.0405286	0.326529	0.298171	PILRB/KIF14/MAP3K10/IKBKG/AXIN1/PPP2R3C/DBF4B/SPDYA/PTPN11/SLC11A1/MAP2K1/TAB3/RPTOR/ADCY3/IQGAP3/MAPK14/PEA15/ANG/RAPGEF1/RICTOR/MAP3K19/MINK1/MAPK8IP3/CDK5R1/CLSPN/GPRC5C/TRAF2/MAP3K11/MAP4K2/TAOK1/UBC/FPR1/GPRC5D/OXSR1/MAP2K7/VEGFA/MAP4K4/DRD4/UBB/PDE6G/GRM1/STRADA/IRAK1/MARK2/NOD1/PARK7/PAK6/CXCL17/UBA52/CHRNA7/MAPKAPK5/WNK1/PRKAR2B/MAPK3/ANGPT1	55
BP	GO:0009167	purine ribonucleoside monophosphate metabolic process	56/2446	340/18670	0.0408795	0.328912	0.300346	PFAS/POM121C/DNM1L/HK2/HDAC4/PFKFB4/BPGM/AAAS/RHOA/FLCN/POM121/FIGNL1/ATP5PB/AK3/NDUFV1/ENO3/ATP5F1C/UQCC2/MECP2/ZBTB7A/TREX1/NUP188/ATP5PO/COX7A2/NUP98/UQCRC2/NDUFV2/NUP107/MYH3/PFKL/TAZ/ENO2/DLG2/OGT/PAICS/AMPD1/NDUFA3/HK3/FOXK1/PFKP/NUP85/OGDHL/ATP5MF/TMSB4X/SEC13/PFKFB3/PARK7/TPR/AK2/NUP37/NUP153/COX7A2L/ADPGK/NUP214/OLA1/RANBP2	56
BP	GO:0090316	positive regulation of intracellular protein transport	28/2446	153/18670	0.0409399	0.328954	0.300384	CEP290/MTCL1/PCNT/HRAS/TARDBP/CEP131/EDEM2/C2CD5/MAPK14/USP36/SAR1B/CDK5R1/SEC16A/SORL1/GTSE1/UBE2D3/TCF7L2/HUWE1/GSK3B/LEPROT/HPS4/RHOU/TCAF2/BAP1/SREBF2/TPR/KIF20B/PPM1A	28
BP	GO:0006363	termination of RNA polymerase I transcription	8/2446	31/18670	0.0421689	0.337464	0.308156	TAF1C/GTF2H5/TAF1D/GTF2H3/TAF1A/ZNRD1/GTF2H2/TTF1	8
BP	GO:0046471	phosphatidylglycerol metabolic process	8/2446	31/18670	0.0421689	0.337464	0.308156	PLA2G4B/PLA2G6/MECP2/PGS1/SERAC1/PLA2G12A/PLA2G3/TAZ	8
BP	GO:0050685	positive regulation of mRNA processing	8/2446	31/18670	0.0421689	0.337464	0.308156	DAZAP1/TRA2B/SNRNP70/SF3B4/LEO1/NUP98/CIRBP/THRAP3	8
BP	GO:0009126	purine nucleoside monophosphate metabolic process	56/2446	341/18670	0.0428763	0.342665	0.312906	PFAS/POM121C/DNM1L/HK2/HDAC4/PFKFB4/BPGM/AAAS/RHOA/FLCN/POM121/FIGNL1/ATP5PB/AK3/NDUFV1/ENO3/ATP5F1C/UQCC2/MECP2/ZBTB7A/TREX1/NUP188/ATP5PO/COX7A2/NUP98/UQCRC2/NDUFV2/NUP107/MYH3/PFKL/TAZ/ENO2/DLG2/OGT/PAICS/AMPD1/NDUFA3/HK3/FOXK1/PFKP/NUP85/OGDHL/ATP5MF/TMSB4X/SEC13/PFKFB3/PARK7/TPR/AK2/NUP37/NUP153/COX7A2L/ADPGK/NUP214/OLA1/RANBP2	56
BP	GO:0060324	face development	11/2446	48/18670	0.0429794	0.343029	0.313238	ANKRD11/CHD7/PTPN11/MAP2K1/MYH3/PLEKHA1/LRP6/PAX9/EP300/MAPK3/RRAS	11
BP	GO:0010507	negative regulation of autophagy	17/2446	84/18670	0.0433168	0.34526	0.315275	ATG7/EIF4G1/SNRNP70/RRAGA/TAB3/USP36/HERC1/NPC1/GOLGA2/CHMP4A/RASIP1/TSC2/FOXK1/RNF41/CHMP4B/IL10/RNF5	17
BP	GO:0009416	response to light stimulus	52/2446	314/18670	0.0434811	0.346107	0.316048	POLG/FEN1/BRCA2/CEP250/METTL3/MTA1/POLD1/AANAT/RBM4B/INO80/USP28/MEN1/CCDC66/TIPIN/HUS1/OPN1MW/CHEK1/BAK1/MECP2/MSH6/TREX1/GPR52/TAF1/E2F4/MC1R/KRAS/EYS/KCNC1/UVSSA/CDC25A/DDB2/CREBBP/DTL/MAP2K7/CIRBP/RELA/PDE6G/ATR/DYNLRB1/SAG/REEP6/HMGCS1/TANC1/RBM4/EP300/GTF2H2/GNA11/HMGCR/MME/H2AW/USP47/SLC4A10	52
BP	GO:0035384	thioester biosynthetic process	12/2446	54/18670	0.0439599	0.348987	0.318678	MPC1/PDHA1/FASN/ELOVL3/ACSF3/ELOVL1/PDK4/ACACB/ACLY/PPT1/SCD/ACSBG2	12
BP	GO:0071616	acyl-CoA biosynthetic process	12/2446	54/18670	0.0439599	0.348987	0.318678	MPC1/PDHA1/FASN/ELOVL3/ACSF3/ELOVL1/PDK4/ACACB/ACLY/PPT1/SCD/ACSBG2	12
BP	GO:1901880	negative regulation of protein depolymerization	14/2446	66/18670	0.0445363	0.352584	0.321963	TTBK2/CLASP1/CAPZA2/SPTBN5/TAOK1/MID1IP1/WASHC2C/CAPZB/TMOD3/CAMSAP3/GSN/LMOD1/SPTBN1/HDAC6	14
BP	GO:0001556	oocyte maturation	7/2446	26/18670	0.0452717	0.352584	0.321963	BRCA2/ANG/PABPC1L/NPPC/TRIP13/WASHC5/CDC25B	7
BP	GO:0032366	intracellular sterol transport	7/2446	26/18670	0.0452717	0.352584	0.321963	SERAC1/NPC1/STARD4/NPC2/STAR/LRP6/SCP2	7
BP	GO:0032367	intracellular cholesterol transport	7/2446	26/18670	0.0452717	0.352584	0.321963	SERAC1/NPC1/STARD4/NPC2/STAR/LRP6/SCP2	7
BP	GO:1904353	regulation of telomere capping	7/2446	26/18670	0.0452717	0.352584	0.321963	HNRNPD/ATM/RTEL1/MAP2K7/MAPKAPK5/MAPK3/PNKP	7
BP	GO:0006853	carnitine shuttle	4/2446	11/18670	0.0453002	0.352584	0.321963	CPT1B/ACACB/MID1IP1/SLC25A20	4
BP	GO:0018202	peptidyl-histidine modification	4/2446	11/18670	0.0453002	0.352584	0.321963	DPH3/DPH5/DPH1/NME2	4
BP	GO:0030422	production of siRNA involved in RNA interference	4/2446	11/18670	0.0453002	0.352584	0.321963	DROSHA/AGO2/PRKRA/DICER1	4
BP	GO:0048096	chromatin-mediated maintenance of transcription	4/2446	11/18670	0.0453002	0.352584	0.321963	KMT2B/PABPC1L/CHEK1/ZMIZ2	4
BP	GO:0051574	positive regulation of histone H3-K9 methylation	4/2446	11/18670	0.0453002	0.352584	0.321963	JARID2/BRCA1/MECP2/RIF1	4
BP	GO:0060992	response to fungicide	4/2446	11/18670	0.0453002	0.352584	0.321963	BCL2L1/KDM6B/STAR/EHMT1	4
BP	GO:0070933	histone H4 deacetylation	4/2446	11/18670	0.0453002	0.352584	0.321963	HDAC4/SIRT7/HDAC8/REST	4
BP	GO:0090073	positive regulation of protein homodimerization activity	4/2446	11/18670	0.0453002	0.352584	0.321963	TRAF2/LGALS3/GNL3L/PARK7	4
BP	GO:1903441	protein localization to ciliary membrane	4/2446	11/18670	0.0453002	0.352584	0.321963	ARL3/ARL13A/GGA1/ARL13B	4
BP	GO:1905820	positive regulation of chromosome separation	4/2446	11/18670	0.0453002	0.352584	0.321963	NUMA1/NSMCE2/ESPL1/CDT1	4
BP	GO:0021587	cerebellum morphogenesis	9/2446	37/18670	0.04557	0.353761	0.323038	RORA/KIF14/TRNP1/PTPN11/MAP2K1/HERC1/WNT7A/LRP6/HSPA5	9
BP	GO:0060323	head morphogenesis	9/2446	37/18670	0.04557	0.353761	0.323038	ANKRD11/PTPN11/MYH3/WNT3/PLEKHA1/LRP6/PAX9/EP300/RRAS	9
BP	GO:0060996	dendritic spine development	19/2446	97/18670	0.0457892	0.355001	0.324169	DNM1L/CDC42/CAPRIN2/SDK1/ARHGAP33/CDK5R1/CDKL5/ARF4/DISC1/LRP8/PTEN/WNT7A/BAIAP2/PTPRS/NGEF/DLG5/ARF1/HDAC6/EPHB1	19
BP	GO:0016236	macroautophagy	49/2446	295/18670	0.0466394	0.361122	0.329759	VAMP8/ATG7/HGS/IKBKG/ULK1/ATP6V0E1/STAM2/WDR81/RRAGA/ATG16L2/ATP6V0B/TMEM41B/RPTOR/BNIP3/ULK3/RAB33B/STX12/USP36/SNX6/CHMP2B/HSPB8/HDAC10/RAB12/NPRL3/LARP1/CDK5R1/PIK3R4/GABARAPL2/CALCOCO2/NPC1/LAMTOR5/CHMP3/CHMP4A/ATG9B/GABARAP/TSC2/ATP6V1E1/SNX14/CDC37/RRAGD/ATG2A/ILRUN/NOD1/RNF41/ATG4A/CHMP4B/MAPK3/HDAC6/RNF5	49
BP	GO:0007030	Golgi organization	26/2446	142/18670	0.0472167	0.364868	0.33318	GOLGA8B/CIT/CDC42/CLASP1/GOLGA8A/TMED3/STX16/MAP2K1/RAB33B/GORASP2/TJAP1/SEC16A/COG7/GOLGA2/SPTBN5/LMAN1L/GOLGB1/FBXW8/ZW10/MYO18A/AKAP9/CAMSAP3/STX5/TMED2/CSNK1D/MAPK3	26
BP	GO:0006293	nucleotide-excision repair, preincision complex stabilization	6/2446	21/18670	0.0476739	0.364868	0.33318	GTF2H5/RPA2/GTF2H3/DDB2/CHD1L/GTF2H2	6
BP	GO:0006295	nucleotide-excision repair, DNA incision, 3'-to lesion	6/2446	21/18670	0.0476739	0.364868	0.33318	GTF2H5/RPA2/GTF2H3/DDB2/CHD1L/GTF2H2	6
BP	GO:0006450	regulation of translational fidelity	6/2446	21/18670	0.0476739	0.364868	0.33318	AARSD1/RPS5/VARS2/LARS2/AARS2/HSPA14	6
BP	GO:0007035	vacuolar acidification	6/2446	21/18670	0.0476739	0.364868	0.33318	ATP6V0E1/SLC11A1/CCDC115/DMXL2/PPT1/CLN5	6
BP	GO:0033962	cytoplasmic mRNA processing body assembly	6/2446	21/18670	0.0476739	0.364868	0.33318	ATXN2/PATL1/ATXN2L/PAN2/LSM3/LIMD1	6
BP	GO:0043984	histone H4-K16 acetylation	6/2446	21/18670	0.0476739	0.364868	0.33318	KMT2A/BRCA1/HCFC1/KANSL1/OGT/KANSL3	6
BP	GO:0071459	protein localization to chromosome, centromeric region	6/2446	21/18670	0.0476739	0.364868	0.33318	CDT1/HASPIN/KNL1/NDC80/MTBP/ZW10	6
BP	GO:1904886	beta-catenin destruction complex disassembly	6/2446	21/18670	0.0476739	0.364868	0.33318	AXIN1/DVL2/AMER1/DVL3/GSK3B/LRP6	6
BP	GO:0010921	regulation of phosphatase activity	31/2446	175/18670	0.0483675	0.368547	0.33654	PKMYT1/PPARGC1B/SFI1/WDR81/PPP6R3/HSP90B1/CEP192/PPP1R26/RCAN2/CABIN1/PPP2R3B/PPP2R3A/CALM2/PPP1R14C/KNL1/PPP1R12A/GSK3B/DLG2/LGALS3/PPP1R8/SH3RF2/CDK5RAP3/PPME1/PPP4R1/PPP6R2/SAG/CAMSAP3/BOD1L1/DMPK/WNK1/PPP1R11	31
BP	GO:0016114	terpenoid biosynthetic process	5/2446	16/18670	0.048402	0.368547	0.33654	LSS/CYP1A1/CRABP2/GGPS1/HMGCS1	5
BP	GO:0030952	establishment or maintenance of cytoskeleton polarity	5/2446	16/18670	0.048402	0.368547	0.33654	RHOC/RHOA/RICTOR/CKAP5/CAMSAP3	5
BP	GO:0051382	kinetochore assembly	5/2446	16/18670	0.048402	0.368547	0.33654	CENPE/POGZ/CENPF/CENPT/CENPK	5
BP	GO:0045652	regulation of megakaryocyte differentiation	16/2446	79/18670	0.0486263	0.369783	0.337668	KMT2A/KMT2B/KMT2D/TNRC6A/TNRC6B/H3-3A/MYL9/RBM15/GP1BA/KMT2C/L3MBTL1/SETD1A/AGO3/H3C3/EP300/H4-16	16
BP	GO:0046777	protein autophosphorylation	40/2446	235/18670	0.0487285	0.370088	0.337946	IGF1R/MAP3K10/CLK2/YES1/ULK1/CSNK1G2/CLK3/ULK3/PASK/MRE11/TRPM7/CAD/ATM/SMG1/MINK1/MKNK2/TAF1/CALM2/CDKL5/MAP3K11/ABL2/TAOK1/OXSR1/VEGFA/STK16/GSK3B/FLT3/WNK2/ATR/IRAK1/MARK2/DAPK2/MAPKAPK5/STK33/TNK2/WNK1/MAPK3/TSSK4/EPHB1/NME2	40
BP	GO:0043124	negative regulation of I-kappaB kinase/NF-kappaB signaling	11/2446	49/18670	0.0491077	0.372494	0.340143	NLRX1/RORA/NFKBID/MAPKBP1/RHOA/ASH1L/OTUD7B/CCDC22/USP10/TANK/PPM1A	11
BP	GO:2000573	positive regulation of DNA biosynthetic process	14/2446	67/18670	0.0497739	0.374256	0.341753	CHTF18/HNRNPA2B1/HNRNPD/RFC4/DDX39B/ATM/RFC5/XRCC5/ACD/MAP2K7/ATR/MAPKAPK5/MAPK3/PNKP	14
BP	GO:0006383	transcription by RNA polymerase III	12/2446	55/18670	0.0497808	0.374256	0.341753	SNAPC4/BRCA1/RPTOR/GTF3C1/BDP1/POLR3H/BRF1/NAB2/GTF3A/MAF1/PRDX5/CHD8	12
BP	GO:0016233	telomere capping	12/2446	55/18670	0.0497808	0.374256	0.341753	HNRNPD/TINF2/MRE11/ATM/RTEL1/ACD/MAP2K7/STN1/MAPKAPK5/MAPK3/H4-16/PNKP	12
BP	GO:0010822	positive regulation of mitochondrion organization	22/2446	117/18670	0.0499643	0.374256	0.341753	DNM1L/HK2/PLA2G6/BNIP3/USP36/HRK/BAK1/HIP1R/UBE2D3/HUWE1/GSK3B/LEPROT/HPS4/RHOU/YWHAG/CDC37/TP63/PARK7/PPP3CC/BAP1/SREBF2/HDAC6	22
CC	GO:0098687	chromosomal region	101/2576	349/19717	2.49851e-15	1.49968e-12	1.27131e-12	THOC1/DOT1L/FEN1/KNTC1/HNRNPA2B1/CENPE/BRCA2/PIF1/TELO2/NCAPD3/ZNF276/CLASP1/DNMT1/ATRX/NSMCE2/HELLS/POLD1/BLM/HNRNPU/CENPO/TINF2/SPOUT1/NAT10/BAZ1B/CENPF/INCENP/XRCC3/H3-3A/MEN1/SLX4/BUB1B/MBD6/CDCA5/CDT1/EZH2/SUV39H1/MRE11/SMCHD1/CHEK1/SMC6/RPA4/RPA2/ATM/RAD51D/SMC1A/MCM5/MCM2/RTEL1/DNMT3A/NUP98/NSL1/TP53BP1/KANSL1/XRCC5/RECQL4/ACD/KIF18A/CENPI/KNL1/NUP107/SMC5/PPP1R12A/SIRT7/MCM3/CENPT/MCM7/KM…	101
CC	GO:0016607	nuclear speck	110/2576	397/19717	3.99916e-15	1.49968e-12	1.27131e-12	RBM14/SFPQ/PABPN1/THOC1/NCBP3/E2F7/U2AF1/SART1/ACIN1/TEPSIN/RBM19/RBM10/SART3/SRRM2/LUC7L3/METTL3/HSF4/EP400/CPSF6/CLK2/AKAP17A/ZC3H18/FAM76B/HNRNPU/RBM25/CACTIN/FNBP4/SETD1B/CHTOP/SNRNP70/SRSF1/RBM4B/BRD1/PNN/CDK13/ARL6IP4/PATL1/TARDBP/CLK3/PRPF3/DDX42/BDNF/HBP1/ZNF621/RBM15/MAPK14/ZNF638/USP36/ATXN2L/BAZ2A/NSRP1/PNISR/SMC6/DDX39B/RBM39/MBD1/TUT1/INPPL1/CXXC1/SNRPA1/SRSF10/RREB1/SREK1/TCF3/NCAPG…	110
CC	GO:0005681	spliceosomal complex	63/2576	185/19717	1.65386e-13	4.13466e-11	3.50503e-11	LUC7L/HNRNPM/SF1/LSM2/U2AF1/SART1/TRA2B/HNRNPA2B1/SRRM2/LUC7L3/RBM41/AKAP17A/KHDC4/DDX5/HNRNPU/CACTIN/HNRNPH1/SNRNP70/SRSF1/PNN/SF3B4/PRPF3/DHX38/PDCD7/DDX39B/RBM28/SNRPA1/SNRNP48/DHX35/ISY1/HNRNPH3/SREK1/DHX16/PRPF40B/SF3A2/PRPF39/RNPC3/LSM8/PRPF4B/CIRBP/RBM5/ZCCHC8/LGALS3/PPP1R8/U2AF2/HNRNPR/LSM3/SRSF2/ZMAT5/U2AF1L4/MYEF2/PRPF8/PRPF38B/YJU2/SYNCRIP/UPF1/SF3B2/SF3B5/SNRPC/AQR/WDR83/PRKRIP1/HNRNP…	63
CC	GO:0005819	spindle	90/2576	347/19717	6.46264e-11	1.21175e-08	1.02722e-08	DDX11/WDR73/MTCL1/TPT1/KNTC1/CENPE/CEP295/KIF14/KLHL42/TUBGCP4/IKBKG/CDC42/CLASP1/NUMA1/ASPM/PPP2R3C/HNRNPU/ESPL1/WDR60/ARL3/SPOUT1/AAAS/E4F1/TUBGCP6/MAPKBP1/YEATS2/CENPF/INCENP/KAT2A/INO80/FBF1/KIF18B/CDK5RAP2/DIDO1/BUB1B/MAPK14/KIF23/CEP95/HASPIN/HAUS7/EML3/ATM/NSUN2/SMC1A/NEDD1/SHCBP1/SPICE1/CTTN/CALM2/MICAL3/RTRAF/CEP350/HAUS3/YPEL5/DYNLT1/LATS1/CDC7/KIF18A/GOLGA2/TBL1X/TUBGCP5/WDR62/ODF2/RIF…	90
CC	GO:0035097	histone methyltransferase complex	35/2576	86/19717	1.55211e-10	2.06788e-08	1.75298e-08	ZNF335/KMT2A/KMT2B/KMT2D/TAF4/JARID2/PAXIP1/SETD1B/POGZ/KDM4B/KDM5C/AEBP2/HCFC1/MEN1/ZNF513/PELP1/EZH2/KMT2C/PRDM4/CXXC1/ZNF507/TAF1/PRDM10/LAS1L/KANSL1/KDM6B/ZNF462/SETD1A/EZH1/RUVBL1/MGA/CHD8/SUZ12/RBBP7/REST	35
CC	GO:0000793	condensed chromosome	65/2576	223/19717	1.6543e-10	2.06788e-08	1.75298e-08	RAD9A/KNTC1/CENPE/BRCA2/TOP3B/NCAPD3/ZNF276/CLASP1/ATRX/NSMCE2/BLM/HNRNPU/AKAP8/CENPO/SPOUT1/BRCA1/BAZ1B/CENPF/BRD4/INCENP/BUB1B/CDCA5/HUS1/CDT1/SUV39H1/HUS1B/CHEK1/L3MBTL1/SMC6/TTN/MKI67/SMC1A/NCAPG2/NSL1/TP53BP1/KANSL1/KNL1/NUP107/SMC5/CENPT/KMT5B/RIF1/CKAP5/NDC80/SMC2/SPAG5/AGO3/ZW10/SS18L1/TOPBP1/NUP85/SMC4/NCAPD2/SHOC1/CENPK/KMT5C/PES1/BOD1L1/MAD1L1/NUP37/H2AX/DCTN5/NCAPH/PHF2/AHCTF1	65
CC	GO:0034708	methyltransferase complex	41/2576	113/19717	3.02765e-10	3.24391e-08	2.74992e-08	METTL3/ZNF335/KMT2A/WDR4/KMT2B/KMT2D/TAF4/JARID2/PAXIP1/SETD1B/POGZ/KDM4B/KDM5C/AEBP2/HCFC1/MEN1/RBM15/ZNF513/PELP1/RNMT/EZH2/KMT2C/PRDM4/CXXC1/ZNF507/TAF1/PRDM10/LAS1L/KANSL1/KDM6B/ZNF462/WTAP/SETD1A/EZH1/RUVBL1/MGA/CHD8/SUZ12/RIOK1/RBBP7/REST	41
CC	GO:0005657	replication fork	29/2576	70/19717	3.48799e-09	3.26999e-07	2.77203e-07	XRCC2/PIF1/UHRF1/DNMT1/POLD1/BLM/BAZ1B/POLA1/XRCC3/RFC4/TIPIN/MRE11/TIMELESS/RPA4/RPA2/RAD51D/TREX1/RFC5/TP53BP1/POLA2/MMS22L/TONSL/MCM3/GINS2/HELB/CDC45/PURB/ZMIZ2/H2AX	29
CC	GO:0000781	chromosome, telomeric region	49/2576	161/19717	6.01743e-09	5.01452e-07	4.25091e-07	THOC1/DOT1L/FEN1/HNRNPA2B1/BRCA2/PIF1/TELO2/ATRX/NSMCE2/POLD1/BLM/TINF2/NAT10/XRCC3/H3-3A/MEN1/SLX4/EZH2/MRE11/SMCHD1/CHEK1/SMC6/RPA4/RPA2/ATM/RAD51D/MCM5/MCM2/RTEL1/TP53BP1/XRCC5/RECQL4/ACD/SMC5/SIRT7/MCM3/MCM7/THOC2/RIF1/DNA2/STN1/NABP1/ATR/MCM4/EZH1/UPF1/THOC6/H2AX/H4-16	49
CC	GO:0000775	chromosome, centromeric region	53/2576	193/19717	7.10995e-08	5.33246e-06	4.52043e-06	KNTC1/CENPE/NCAPD3/ZNF276/CLASP1/DNMT1/ATRX/HELLS/HNRNPU/CENPO/SPOUT1/BAZ1B/CENPF/INCENP/BUB1B/CDCA5/CDT1/SUV39H1/SMC1A/DNMT3A/NUP98/NSL1/TP53BP1/KANSL1/KIF18A/CENPI/KNL1/NUP107/PPP1R12A/CENPT/KMT5B/MIS18A/CKAP5/NDC80/SPAG5/MTBP/ZW10/SS18L1/NUP85/DCTN2/SEC13/NCAPD2/CENPK/KMT5C/TPR/BOD1L1/MAD1L1/NUP37/DCTN5/XPO1/PHF2/CLIP1/AHCTF1	53
CC	GO:0000776	kinetochore	41/2576	135/19717	1.08583e-07	6.80839e-06	5.77161e-06	KNTC1/CENPE/ZNF276/CLASP1/HNRNPU/CENPO/SPOUT1/CENPF/INCENP/BUB1B/CDT1/SMC1A/NUP98/NSL1/TP53BP1/KANSL1/KIF18A/CENPI/KNL1/NUP107/PPP1R12A/CENPT/CKAP5/NDC80/SPAG5/MTBP/ZW10/SS18L1/NUP85/DCTN2/SEC13/CENPK/TPR/BOD1L1/MAD1L1/NUP37/DCTN5/XPO1/PHF2/CLIP1/AHCTF1	41
CC	GO:0044450	microtubule organizing center part	51/2576	185/19717	1.08934e-07	6.80839e-06	5.77161e-06	CEP290/WDR90/CEP152/TTBK2/CEP164/RESF1/NEURL4/CEP295/CEP250/CCDC14/TUBGCP4/PCNT/CLASP1/CROCC/WDR60/TUBGCP6/BRCA1/CEP72/IFT52/SFI1/SSX2IP/HERC2/CEP83/KIAA0753/FBF1/CEP131/CDK5RAP2/CCDC66/CEP192/CENPJ/CCNF/CNTROB/NEDD1/SPICE1/CEP350/CEP135/SASS6/TUBGCP5/WDR62/ODF2/PLA2G3/PLK4/CKAP5/BBS5/SPAG5/MPHOSPH9/CEP78/TUBGCP2/MDM1/ACTR1A/ALMS1	51
CC	GO:0034399	nuclear periphery	39/2576	131/19717	3.90768e-07	2.25443e-05	1.91112e-05	LMNB2/SFPQ/THOC1/HNRNPM/HNRNPA2B1/TELO2/UHRF1/NUMA1/BLM/HNRNPU/PAXIP1/AKAP8/TINF2/CENPF/PIAS4/POLA1/NCOR2/MEN1/ZNF326/SUV39H1/DDX39B/MBD1/CAD/MATR3/CXXC1/SMC1A/DNMT3A/NUP98/NUP107/ATN1/SPARC/XPOT/RUVBL1/AKAP8L/KIF4A/CFL2/TPR/NUP153/AHCTF1	39
CC	GO:0022626	cytosolic ribosome	35/2576	112/19717	4.22852e-07	2.26528e-05	1.92032e-05	RPS3A/RPS18/RPS6/RPL10A/RPL32/RPS29/RPL39/RPS5/RPS14/RPL10/RPS8/RPL21/FXR2/SURF6/RPL15/RPL8/RPS10/RPS15A/RPL18/RPL23A/RPL36AL/RPS11/RPS4X/RPL9/RPL7A/RPS26/RPL29/RPL27/RPS3/RPL28/RPL5/UBA52/RPS13/RPL13A/RPSA	35
CC	GO:0000779	condensed chromosome, centromeric region	36/2576	118/19717	5.60285e-07	2.80143e-05	2.37482e-05	KNTC1/CENPE/NCAPD3/ZNF276/CLASP1/ATRX/HNRNPU/CENPO/SPOUT1/CENPF/INCENP/BUB1B/CDT1/SMC1A/NSL1/TP53BP1/KANSL1/KNL1/NUP107/CENPT/KMT5B/CKAP5/NDC80/SPAG5/ZW10/SS18L1/NUP85/NCAPD2/CENPK/KMT5C/BOD1L1/MAD1L1/NUP37/DCTN5/PHF2/AHCTF1	36
CC	GO:0072686	mitotic spindle	34/2576	109/19717	6.45312e-07	3.0249e-05	2.56427e-05	CENPE/CEP295/IKBKG/CDC42/NUMA1/ASPM/HNRNPU/ESPL1/SPOUT1/AAAS/MAPKBP1/YEATS2/KAT2A/KIF18B/CDK5RAP2/KIF23/EML3/SMC1A/CTTN/RTRAF/HAUS3/YPEL5/CDC7/KIF18A/GOLGA2/TBL1X/SPAG5/MAP11/RPS3/SLC34A1/TPR/KIF20B/MAD1L1/KATNBL1	34
CC	GO:0000922	spindle pole	45/2576	164/19717	6.87081e-07	3.03124e-05	2.56964e-05	DDX11/WDR73/MTCL1/TPT1/KNTC1/TUBGCP4/IKBKG/NUMA1/ASPM/HNRNPU/WDR60/SPOUT1/AAAS/TUBGCP6/MAPKBP1/CENPF/FBF1/CDK5RAP2/MAPK14/CEP95/SMC1A/NEDD1/CALM2/YPEL5/LATS1/GOLGA2/TUBGCP5/WDR62/ODF2/CKAP5/PRC1/SPAG5/KATNAL1/ZW10/TOPBP1/BIRC6/CDC6/KIF20B/BOD1L1/MAD1L1/TMEM201/TUBGCP2/KATNBL1/CDC25B/ALMS1	45
CC	GO:0005844	polysome	25/2576	72/19717	2.18807e-06	9.11695e-05	7.72861e-05	FUS/RPS6/RPL10A/EIF4G1/ATXN2/RPL32/RPS29/RPL39/DIS3L2/FXR2/LARP1/RPL8/RPL18/RPS4X/RWDD1/AGO2/RPL7A/RPS26/NUFIP2/RPS3/MSI2/BTF3/PNPT1/HSPA14/DHX9	25
CC	GO:0044445	cytosolic part	59/2576	247/19717	2.32665e-06	9.18414e-05	7.78557e-05	RPS3A/RPS18/RPS6/DHX33/IKBKG/RPL10A/RPL32/HBB/RPS29/RPL39/RPS5/HBD/RPS14/RRM1/PLCB3/RPL10/STX12/RPS8/ENO3/RPL21/PSMC5/FXR2/SURF6/RPL15/RPL8/RPS10/LAS1L/RPS15A/RPL18/RPL23A/RPL36AL/RPS11/RPS4X/RPL9/RPL7A/RPS26/PFKL/ENO2/HPS4/TSC2/PSMC6/PTEN/RPL29/GET4/SGTA/RPL27/PFKP/AHSP/RPS3/NLRP9/RPL28/BAIAP2/RPL5/PPP3CC/UBA52/RPS13/CTU1/RPL13A/RPSA	59
CC	GO:0016363	nuclear matrix	32/2576	109/19717	5.79942e-06	0.000213946	0.000181366	SFPQ/THOC1/HNRNPM/HNRNPA2B1/UHRF1/NUMA1/BLM/HNRNPU/PAXIP1/AKAP8/TINF2/CENPF/PIAS4/POLA1/NCOR2/MEN1/ZNF326/DDX39B/MBD1/CAD/MATR3/CXXC1/SMC1A/DNMT3A/ATN1/SPARC/XPOT/RUVBL1/AKAP8L/KIF4A/CFL2/AHCTF1	32
CC	GO:0043596	nuclear replication fork	17/2576	41/19717	5.99048e-06	0.000213946	0.000181366	POLD1/BAZ1B/POLA1/TIPIN/TIMELESS/RPA4/RPA2/TREX1/POLA2/MMS22L/TONSL/MCM3/GINS2/HELB/CDC45/PURB/ZMIZ2	17
CC	GO:0000784	nuclear chromosome, telomeric region	35/2576	125/19717	7.00819e-06	0.000231489	0.000196238	THOC1/FEN1/BRCA2/PIF1/TELO2/ATRX/POLD1/TINF2/NAT10/XRCC3/H3-3A/MEN1/SLX4/MRE11/SMCHD1/RPA2/ATM/RAD51D/MCM5/MCM2/TP53BP1/XRCC5/ACD/SIRT7/MCM3/MCM7/THOC2/DNA2/STN1/NABP1/ATR/MCM4/UPF1/THOC6/H4-16	35
CC	GO:0000777	condensed chromosome kinetochore	31/2576	105/19717	7.09901e-06	0.000231489	0.000196238	KNTC1/CENPE/ZNF276/CLASP1/HNRNPU/CENPO/SPOUT1/CENPF/INCENP/BUB1B/CDT1/SMC1A/NSL1/TP53BP1/KANSL1/KNL1/NUP107/CENPT/CKAP5/NDC80/SPAG5/ZW10/SS18L1/NUP85/CENPK/BOD1L1/MAD1L1/NUP37/DCTN5/PHF2/AHCTF1	31
CC	GO:0071013	catalytic step 2 spliceosome	27/2576	87/19717	9.87062e-06	0.000294124	0.000249334	HNRNPM/LSM2/U2AF1/SART1/HNRNPA2B1/SRRM2/DDX5/HNRNPU/CACTIN/HNRNPH1/SRSF1/PNN/DHX38/SNRPA1/DHX35/ISY1/SF3A2/PRPF4B/ZCCHC8/HNRNPR/LSM3/PRPF8/SYNCRIP/SF3B2/AQR/WDR83/HNRNPA3	27
CC	GO:0018995	host	24/2576	73/19717	1.01963e-05	0.000294124	0.000249334	POM121C/BICD1/AAAS/POM121/NUP188/NUP98/DYNLT1/UBC/NUP107/SCO1/AXL/GBP6/UBB/GBP2/NUP85/SEC13/UBA52/TPR/NUP37/NUP153/KPNB1/XPO1/NUP214/RANBP2	24
CC	GO:0043657	host cell	24/2576	73/19717	1.01963e-05	0.000294124	0.000249334	POM121C/BICD1/AAAS/POM121/NUP188/NUP98/DYNLT1/UBC/NUP107/SCO1/AXL/GBP6/UBB/GBP2/NUP85/SEC13/UBA52/TPR/NUP37/NUP153/KPNB1/XPO1/NUP214/RANBP2	24
CC	GO:0005874	microtubule	85/2576	416/19717	1.50418e-05	0.000417827	0.0003542	KLC2/TPT1/DNM1L/KNTC1/CENPE/CEP295/KLC1/HOOK2/KIF14/DST/TUBGCP4/PCNT/MTA1/CLASP1/NUMA1/ASPM/MYO5A/HNRNPU/BICD1/ARL3/SYBU/SNTB2/TUBGCP6/EML5/INCENP/INO80/SERP1/KIF18B/KIF21A/CDK5RAP2/CCDC66/KIF23/CENPJ/TRPV4/DNAH1/HAUS7/EML3/KIF13A/DYNC1I2/TUBA1A/WHAMM/CALM2/HAUS3/DYNLT1/MAP3K11/KIF18A/GOLGA2/SVIL/GTSE1/MACF1/EIF3A/TUBGCP5/DISC1/ODF2/SPAG6/MID1IP1/GABARAP/CKAP5/PRC1/SPAG5/KATNAL1/KIF15/CEP170B/ZW1…	85
CC	GO:0042555	MCM complex	8/2576	12/19717	2.54715e-05	0.000653882	0.000554308	MCM8/MCM5/MCM2/MMS22L/TONSL/MCM3/MCM7/MCM4	8
CC	GO:1990752	microtubule end	13/2576	29/19717	2.75541e-05	0.000653882	0.000554308	DST/CLASP1/NUMA1/ASPM/MYO5A/KIF18B/CDK5RAP2/SVIL/CKAP5/SPAG5/NCKAP5L/CAMSAP3/CLIP1	13
CC	GO:0044215	other organism	24/2576	77/19717	2.7899e-05	0.000653882	0.000554308	POM121C/BICD1/AAAS/POM121/NUP188/NUP98/DYNLT1/UBC/NUP107/SCO1/AXL/GBP6/UBB/GBP2/NUP85/SEC13/UBA52/TPR/NUP37/NUP153/KPNB1/XPO1/NUP214/RANBP2	24
CC	GO:0044216	other organism cell	24/2576	77/19717	2.7899e-05	0.000653882	0.000554308	POM121C/BICD1/AAAS/POM121/NUP188/NUP98/DYNLT1/UBC/NUP107/SCO1/AXL/GBP6/UBB/GBP2/NUP85/SEC13/UBA52/TPR/NUP37/NUP153/KPNB1/XPO1/NUP214/RANBP2	24
CC	GO:0044217	other organism part	24/2576	77/19717	2.7899e-05	0.000653882	0.000554308	POM121C/BICD1/AAAS/POM121/NUP188/NUP98/DYNLT1/UBC/NUP107/SCO1/AXL/GBP6/UBB/GBP2/NUP85/SEC13/UBA52/TPR/NUP37/NUP153/KPNB1/XPO1/NUP214/RANBP2	24
CC	GO:0044391	ribosomal subunit	45/2576	190/19717	4.37236e-05	0.000993719	0.000842395	RPS3A/RPS18/RPS6/RPL10A/RPL32/RPS29/RPL39/RPS5/RPS14/RPL10/MRPL49/RPS8/RPL21/FXR2/SURF6/RPL15/RPL8/RPS10/RPS15A/RPL18/RPL23A/MRPL33/RPL36AL/RPS11/RPS4X/RPL9/MRPL38/RPL7A/RPS26/MRPS33/RPL29/RPL27/MRPL46/MRPL43/MRPL53/RPS3/RPL28/MRPL23/RPL5/UBA52/RPS13/RPL13A/RPSA/MRPS18B/MRPL13	45
CC	GO:0035371	microtubule plus-end	10/2576	20/19717	7.5313e-05	0.0016446	0.00139416	DST/CLASP1/NUMA1/MYO5A/KIF18B/CDK5RAP2/CKAP5/SPAG5/NCKAP5L/CLIP1	10
CC	GO:0022627	cytosolic small ribosomal subunit	16/2576	44/19717	7.67479e-05	0.0016446	0.00139416	RPS3A/RPS18/RPS6/RPS29/RPS5/RPS14/RPS8/RPS10/RPS15A/RPS11/RPS4X/RPS26/RPS3/UBA52/RPS13/RPSA	16
CC	GO:0035861	site of double-strand break	19/2576	58/19717	8.80578e-05	0.00183454	0.00155517	HUS1/MRE11/HUS1B/SMCHD1/TIMELESS/SMC6/RPA4/RFWD3/RPA2/ZBTB7A/TP53BP1/SMC5/ARPC5/SHLD1/RIF1/HELB/ARPC4/ARPC2/H2AX	19
CC	GO:0022625	cytosolic large ribosomal subunit	20/2576	63/19717	9.52943e-05	0.001902	0.00161236	RPL10A/RPL32/RPL39/RPL10/RPL21/FXR2/SURF6/RPL15/RPL8/RPL18/RPL23A/RPL36AL/RPL9/RPL7A/RPL29/RPL27/RPL28/RPL5/UBA52/RPL13A	20
CC	GO:0042788	polysomal ribosome	13/2576	32/19717	9.63681e-05	0.001902	0.00161236	RPL10A/RPL32/RPS29/RPL39/LARP1/RPL8/RPL18/RPL7A/RPS26/NUFIP2/BTF3/PNPT1/DHX9	13
CC	GO:0000790	nuclear chromatin	75/2576	377/19717	0.000114711	0.00220598	0.00187005	DDX11/NFRKB/YY2/CHAF1A/EP400/CPSF6/TELO2/NCAPD3/UHRF1/KAT6B/MTA1/ATRX/TAF4/TRNP1/EME2/POGZ/H3-3A/KAT2A/CDK13/INO80/NCOR2/TARDBP/MEN1/SLX4/BRD9/TIPIN/CDCA5/EZH2/EME1/SIN3B/TIMELESS/CHAF1B/MBD1/H2AB2/ZBTB7A/MSH6/TAF1/E2F4/BPTF/DNMT3A/TCF3/DVL3/MBD3/CDK9/CBX8/SMARCA4/DPF1/TCF7L2/CREBBP/SMARCC2/SIRT7/RIF1/SETD1A/TRRAP/NASP/ASXL2/SS18L1/RELA/NACC2/RUVBL1/H1-4/TP63/KMT5C/MYOCD/H3C3/SRCAP/GATAD2A/H2AX/G…	75
CC	GO:0000794	condensed nuclear chromosome	27/2576	99/19717	0.000122726	0.00230111	0.00195069	RAD9A/BRCA2/NCAPD3/ATRX/BLM/CENPO/BRCA1/BRD4/INCENP/BUB1B/HUS1/SUV39H1/HUS1B/CHEK1/TTN/SMC1A/KMT5B/NDC80/AGO3/SS18L1/TOPBP1/NCAPD2/SHOC1/CENPK/KMT5C/H2AX/NCAPH	27
CC	GO:0000930	gamma-tubulin complex	10/2576	21/19717	0.00012696	0.00232243	0.00196877	CEP290/RESF1/TUBGCP4/TUBGCP6/BRCA1/CDK5RAP2/CENPJ/TUBGCP5/CKAP5/TUBGCP2	10
CC	GO:0005635	nuclear envelope	88/2576	464/19717	0.000179308	0.00320194	0.00271434	LMNB2/POM121C/TRA2B/TEPSIN/DST/CLIC1/TENT4A/MTA1/PHF8/ALG14/SYNE2/AAAS/BCL2L1/BRIP1/CENPF/POLA1/TMEM120B/OSBPL3/NUP62CL/POM121/SUN1/QSOX2/DNASE1/BNIP3/RRM1/MTMR6/RBM15/INTS1/TNRC18/BICD2/MATR3/DPY19L1/TREX1/NUP188/DHCR7/NPIPA1/BNIP1/NUP98/FAF1/FZR1/DNAJC2/KLHDC2/NPC1/SORL1/SREBF1/SLC29A2/NUP107/ATRAID/NUDT1/DTL/ACKR2/TXLNG/NELL1/RIF1/WTAP/SLC16A3/RNF43/IFI27/NXF1/FAM156B/RGPD5/XPOT/NUP85/ZNF224/B…	88
CC	GO:0005814	centriole	34/2576	139/19717	0.000185567	0.00323663	0.00274376	CEP290/WDR90/CEP152/TTBK2/CEP164/NEURL4/CEP295/CEP250/PCNT/CROCC/IFT52/SFI1/HERC2/CEP83/KIAA0753/FBF1/CEP192/CENPJ/CCNF/CNTROB/NEDD1/SPICE1/CEP350/CEP135/SASS6/WDR62/ODF2/PLA2G3/PLK4/MPHOSPH9/CEP78/MDM1/ACTR1A/ALMS1	34
CC	GO:0000792	heterochromatin	22/2576	78/19717	0.000300533	0.00512272	0.00434263	NCAPD3/UHRF1/DNMT1/ATRX/HELLS/BAZ1B/INCENP/RRP8/SUV39H1/BAZ2A/EME1/MECP2/DNMT3A/MBD3/CBX8/SIRT7/CBX2/SALL4/H1-4/KMT5C/HMGA2/SUZ12	22
CC	GO:0016605	PML body	26/2576	99/19717	0.000313022	0.00521703	0.00442258	ATRX/NSMCE2/BLM/PIAS4/PATL1/MAPK7/MRE11/SMC6/TOP3A/RFWD3/CASP8AP2/RPA2/MKNK2/NR2C1/RPAIN/CDK9/EIF3E/SMC5/TCF7L2/PTEN/ATR/TOPBP1/AKAP8L/PARK7/SENP2/RNF6	26
CC	GO:0005840	ribosome	56/2576	272/19717	0.000328547	0.00535674	0.00454101	RPS3A/RPS18/SF1/RPS6/MTG1/RPL10A/RPL32/RPS29/SERP1/RPL39/RPS5/RPS14/RPL10/MRPL49/RPS8/RPL21/FXR2/SURF6/RPL15/LARP1/RPL8/RPS10/RPS15A/RPL18/RPL23A/MRPL33/RPL36AL/RPS11/RPS4X/MTG2/RPL9/MRPL38/RPL7A/RPS26/METTL17/MRPS33/RPL29/NUFIP2/RPL27/MRPL46/MRPL43/MRPL53/RPS3/RPL28/MRPL23/RPL5/BTF3/UBA52/PNPT1/RPS13/RPL13A/RPSA/MRPS18B/HSPA14/MRPL13/DHX9	56
CC	GO:1990023	mitotic spindle midzone	7/2576	13/19717	0.000537478	0.00857677	0.0072707	CENPE/NUMA1/HNRNPU/KIF18B/CTTN/KIF18A/KIF20B	7
CC	GO:0035770	ribonucleoprotein granule	47/2576	223/19717	0.000556801	0.00870001	0.00737517	LSM2/RPS6/CDC42/ATXN2/HNRNPU/TNRC6A/TNRC6B/CHTOP/KHSRP/PATL1/TARDBP/RPTOR/DIS3L2/ATXN2L/PABPC1L/NANOS3/FXR2/RBPMS/NSUN2/TUBA1A/LARP1/EDC4/CDK9/PAN2/HELZ/YTHDC2/RPS4X/RC3H2/AGO2/CIRBP/AGO3/SAMD4B/NUFIP2/LSM3/CNOT8/RPL28/FASTKD5/UPF1/RBM4/NCL/KPNB1/POLR2G/LIMD1/NFKBIZ/DHX30/HNRNPA3/DHX9	47
CC	GO:0031080	nuclear pore outer ring	6/2576	10/19717	0.000648086	0.00976777	0.00828033	NUP98/NUP107/NUP85/SEC13/NUP37/AHCTF1	6
CC	GO:0031519	PcG protein complex	15/2576	47/19717	0.000651185	0.00976777	0.00828033	YY2/SKP1/JARID2/AEBP2/EZH2/CBX8/UBAP2L/SCML2/ASXL2/CBX2/EZH1/KDM2B/BAP1/SUZ12/RBBP7	15
CC	GO:0030496	midbody	38/2576	173/19717	0.000802037	0.0117947	0.00999856	DDX11/MTCL1/CENPE/KIF14/CIT/CDC42/ASPM/HNRNPU/ARL3/CNTRL/NAT10/CENPF/RHOA/FLCN/INCENP/LYRM1/WIZ/SSH1/HSP90B1/KIF23/KIF13A/SHCBP1/MICAL3/YPEL5/SVIL/CHMP4A/ANLN/PRC1/SPAG5/BIRC6/MAP11/KIF4A/CHMP4B/KIF20B/SCCPDH/GDI1/HSPA5/RAB11FIP3	38
CC	GO:0090734	site of DNA damage	20/2576	73/19717	0.000833135	0.0120164	0.0101865	HUS1/MRE11/HUS1B/SMCHD1/TIMELESS/SMC6/RPA4/RFWD3/RPA2/ZBTB7A/TP53BP1/XRCC5/SMC5/ARPC5/SHLD1/RIF1/HELB/ARPC4/ARPC2/H2AX	20
CC	GO:0005643	nuclear pore	23/2576	89/19717	0.000862764	0.0122089	0.0103497	POM121C/AAAS/NUP62CL/POM121/BICD2/NUP188/NPIPA1/NUP98/NUP107/NXF1/RGPD5/XPOT/NUP85/SEC13/SENP2/TPR/MAD1L1/NUP37/NUP153/KPNB1/NUP214/RANBP2/AHCTF1	23
CC	GO:0000346	transcription export complex	7/2576	14/19717	0.000953915	0.0132488	0.0112313	THOC1/CHTOP/DDX39B/THOC2/ZC3H11A/NXF1/THOC6	7
CC	GO:0030055	cell-substrate junction	76/2576	412/19717	0.00108662	0.0148175	0.0125611	RPS3A/RPS18/DST/GDI2/CDC42/RPL10A/CLASP1/YES1/CBL/SYNE2/SNTB2/ALKBH6/RHOA/RPS29/STX16/MAP2K1/FLRT1/RPS5/HSP90B1/RPS14/KIF23/TLE2/TRPV4/RPS8/CSRP2/TLN2/CIB2/CNN3/CTTN/RPL8/RPS10/EFNB2/KRAS/RPL18/PPFIBP1/SVIL/ARPC5/RPS11/WASF1/RPS4X/RPL9/ARMC5/AHNAK/DOCK7/PPP1R12A/B2M/RPL7A/RSU1/MAP4K4/FOCAD/PPFIA1/RHOU/COL17A1/SDC4/RPL27/YWHAG/RPS3/NHS/RPL5/CORO1C/ARPC2/RPS13/MYH9/CPNE3/ARF1/PROCR/GSN/PHLDB2/RPL13…	76
CC	GO:0005924	cell-substrate adherens junction	75/2576	408/19717	0.00128811	0.0172515	0.0146244	RPS3A/RPS18/DST/GDI2/CDC42/RPL10A/CLASP1/YES1/CBL/SYNE2/SNTB2/ALKBH6/RHOA/RPS29/STX16/MAP2K1/FLRT1/RPS5/HSP90B1/RPS14/KIF23/TLE2/TRPV4/RPS8/CSRP2/TLN2/CIB2/CNN3/CTTN/RPL8/RPS10/EFNB2/KRAS/RPL18/PPFIBP1/SVIL/ARPC5/RPS11/WASF1/RPS4X/RPL9/ARMC5/AHNAK/DOCK7/PPP1R12A/B2M/RPL7A/RSU1/MAP4K4/FOCAD/PPFIA1/RHOU/SDC4/RPL27/YWHAG/RPS3/NHS/RPL5/CORO1C/ARPC2/RPS13/MYH9/CPNE3/ARF1/PROCR/GSN/PHLDB2/RPL13A/MAPK3/…	75
CC	GO:0005871	kinesin complex	16/2576	55/19717	0.00134276	0.0176678	0.0149774	KLC2/CENPE/KLC1/KIF14/KIF18B/KIF21A/KIF23/KIF13A/KIF18A/DISC1/KIF15/KIFC2/KIF7/KIF6/KIF4A/KIF20B	16
CC	GO:0097431	mitotic spindle pole	10/2576	27/19717	0.00144494	0.0186846	0.0158393	NUMA1/ASPM/MAPKBP1/CDK5RAP2/SMC1A/YPEL5/SPAG5/KIF20B/MAD1L1/KATNBL1	10
CC	GO:0005925	focal adhesion	74/2576	405/19717	0.00163307	0.0204824	0.0173634	RPS3A/RPS18/DST/GDI2/CDC42/RPL10A/CLASP1/YES1/CBL/SYNE2/SNTB2/ALKBH6/RHOA/RPS29/STX16/MAP2K1/FLRT1/RPS5/HSP90B1/RPS14/KIF23/TLE2/TRPV4/RPS8/CSRP2/TLN2/CNN3/CTTN/RPL8/RPS10/EFNB2/KRAS/RPL18/PPFIBP1/SVIL/ARPC5/RPS11/WASF1/RPS4X/RPL9/ARMC5/AHNAK/DOCK7/PPP1R12A/B2M/RPL7A/RSU1/MAP4K4/FOCAD/PPFIA1/RHOU/SDC4/RPL27/YWHAG/RPS3/NHS/RPL5/CORO1C/ARPC2/RPS13/MYH9/CPNE3/ARF1/PROCR/GSN/PHLDB2/RPL13A/MAPK3/MME/L…	74
CC	GO:0015934	large ribosomal subunit	28/2576	121/19717	0.00163859	0.0204824	0.0173634	RPL10A/RPL32/RPL39/RPL10/MRPL49/RPL21/FXR2/SURF6/RPL15/RPL8/RPL18/RPL23A/MRPL33/RPL36AL/RPL9/MRPL38/RPL7A/RPL29/RPL27/MRPL46/MRPL43/MRPL53/RPL28/MRPL23/RPL5/UBA52/RPL13A/MRPL13	28
CC	GO:0036464	cytoplasmic ribonucleoprotein granule	43/2576	212/19717	0.00205258	0.0252367	0.0213936	LSM2/RPS6/CDC42/ATXN2/HNRNPU/TNRC6A/TNRC6B/CHTOP/KHSRP/PATL1/TARDBP/RPTOR/DIS3L2/ATXN2L/PABPC1L/NANOS3/FXR2/RBPMS/NSUN2/TUBA1A/LARP1/EDC4/CDK9/PAN2/HELZ/RPS4X/RC3H2/AGO2/CIRBP/AGO3/SAMD4B/NUFIP2/LSM3/CNOT8/RPL28/UPF1/RBM4/NCL/KPNB1/POLR2G/LIMD1/NFKBIZ/DHX9	43
CC	GO:0005875	microtubule associated complex	33/2576	152/19717	0.00208778	0.0252554	0.0214095	KLC2/DNHD1/CENPE/KLC1/KIF14/WDR60/RABGAP1/KIF18B/KIF21A/ACTR10/KIF23/PEA15/DNAH1/HAUS7/KIF13A/DYNC1I2/HAUS3/DYNLT1/KIF18A/DISC1/GABARAP/LRP8/KIF15/KIFC2/KIF7/KIF6/DCTN2/DYNLRB1/KIF4A/TPR/KIF20B/HDAC6/ACTR1A	33
CC	GO:0043601	nuclear replisome	9/2576	24/19717	0.00225123	0.0268004	0.0227192	POLD1/POLA1/RPA4/RPA2/POLA2/TONSL/MCM3/HELB/PURB	9
CC	GO:0005684	U2-type spliceosomal complex	22/2576	90/19717	0.00239142	0.0276416	0.0234323	LUC7L/LSM2/SART1/SRRM2/LUC7L3/SF3B4/PRPF3/SNRPA1/ISY1/DHX16/PRPF40B/SF3A2/PRPF39/LSM8/U2AF2/LSM3/PRPF8/YJU2/SF3B2/SF3B5/SNRPC/AQR	22
CC	GO:0035145	exon-exon junction complex	8/2576	20/19717	0.00245423	0.0276416	0.0234323	SRSF1/PNN/UPF3B/THRAP3/SAP18/RNPS1/UPF1/R3HCC1L	8
CC	GO:0000118	histone deacetylase complex	16/2576	58/19717	0.00246496	0.0276416	0.0234323	HDAC4/MTA1/NCOR2/TAF6L/SIN3B/HDAC10/ZBTB7A/HINT1/MBD3/TBL1X/HDAC8/SAP18/ELMSAN1/GATAD2A/HDAC6/RBBP7	16
CC	GO:0071004	U2-type prespliceosome	7/2576	16/19717	0.00250617	0.0276416	0.0234323	LUC7L/LUC7L3/PRPF40B/SF3A2/PRPF39/U2AF2/SNRPC	7
CC	GO:0071010	prespliceosome	7/2576	16/19717	0.00250617	0.0276416	0.0234323	LUC7L/LUC7L3/PRPF40B/SF3A2/PRPF39/U2AF2/SNRPC	7
CC	GO:0044665	MLL1/2 complex	10/2576	29/19717	0.00268244	0.0287404	0.0243638	KMT2A/TAF4/HCFC1/PELP1/TAF1/LAS1L/KANSL1/RUVBL1/MGA/CHD8	10
CC	GO:0071339	MLL1 complex	10/2576	29/19717	0.00268244	0.0287404	0.0243638	KMT2A/TAF4/HCFC1/PELP1/TAF1/LAS1L/KANSL1/RUVBL1/MGA/CHD8	10
CC	GO:0051233	spindle midzone	11/2576	34/19717	0.00296338	0.0313033	0.0265364	CENPE/KIF14/CDC42/NUMA1/HNRNPU/KIF18B/CTTN/KIF18A/RIF1/CDC6/KIF20B	11
CC	GO:0070603	SWI/SNF superfamily-type complex	19/2576	76/19717	0.0035067	0.036071	0.030578	NFRKB/EP400/MTA1/INO80/BRD9/ZBTB7A/BPTF/MBD3/SMARCA4/DPF1/SMARCC2/TRRAP/SS18L1/RUVBL1/SRCAP/GATAD2A/SUZ12/RBBP7/BICRA	19
CC	GO:0000803	sex chromosome	10/2576	30/19717	0.003559	0.036071	0.030578	HNRNPU/H3-3A/SMCHD1/SIN3B/SMC6/DNMT3A/SMC5/PLK4/H2AX/SUZ12	10
CC	GO:0034451	centriolar satellite	10/2576	30/19717	0.003559	0.036071	0.030578	CEP290/CCDC14/PCNT/CEP72/SSX2IP/KIAA0753/CEP131/CCDC66/BBS5/SPAG5	10
CC	GO:0042405	nuclear inclusion body	6/2576	13/19717	0.00373027	0.0373027	0.0316222	PABPN1/NUP98/NXF1/TPR/NUP153/RANBP2	6
CC	GO:0035859	Seh1-associated complex	7/2576	17/19717	0.00378415	0.0373436	0.0316569	WDR59/RRAGA/NPRL3/SZT2/SEC13/DEPDC5/WDR24	7
CC	GO:0030894	replisome	9/2576	26/19717	0.00421845	0.0410888	0.0348318	POLD1/POLA1/RPA4/RPA2/POLA2/TONSL/MCM3/HELB/PURB	9
CC	GO:0015935	small ribosomal subunit	18/2576	72/19717	0.00442019	0.0425019	0.0360296	RPS3A/RPS18/RPS6/RPS29/RPS5/RPS14/RPS8/RPS10/RPS15A/RPS11/RPS4X/RPS26/MRPS33/RPS3/UBA52/RPS13/RPSA/MRPS18B	18
CC	GO:0071011	precatalytic spliceosome	14/2576	51/19717	0.00470406	0.0446588	0.0378582	LSM2/SART1/SRRM2/SF3B4/PRPF3/SNRPA1/DHX16/SF3A2/LSM8/LSM3/PRPF8/PRPF38B/SF3B2/SF3B5	14
CC	GO:0031248	protein acetyltransferase complex	22/2576	95/19717	0.00484516	0.0448626	0.0380309	NAA25/EP400/KAT6B/ING5/TAF4/YEATS2/BRD1/KAT2A/HCFC1/TAF6L/TAF12/KANSL1/DPF1/UBAP2L/CREBBP/TRRAP/OGT/RUVBL1/SUPT7L/NAA50/EP300/KANSL3	22
CC	GO:1902493	acetyltransferase complex	22/2576	95/19717	0.00484516	0.0448626	0.0380309	NAA25/EP400/KAT6B/ING5/TAF4/YEATS2/BRD1/KAT2A/HCFC1/TAF6L/TAF12/KANSL1/DPF1/UBAP2L/CREBBP/TRRAP/OGT/RUVBL1/SUPT7L/NAA50/EP300/KANSL3	22
CC	GO:1904949	ATPase complex	23/2576	101/19717	0.00501969	0.0459118	0.0389203	NFRKB/EP400/MTA1/ATAD5/INO80/RFC4/BRD9/ZBTB7A/BPTF/FXYD1/MBD3/PLN/SMARCA4/DPF1/SMARCC2/TRRAP/SS18L1/RUVBL1/SRCAP/GATAD2A/SUZ12/RBBP7/BICRA	23
CC	GO:0030688	preribosome, small subunit precursor	6/2576	14/19717	0.00581253	0.0520374	0.0441131	FTSJ3/UTP20/TSR1/RRP1/FAM207A/RIOK1	6
CC	GO:0000123	histone acetyltransferase complex	20/2576	85/19717	0.00582819	0.0520374	0.0441131	EP400/KAT6B/ING5/TAF4/YEATS2/BRD1/KAT2A/HCFC1/TAF6L/TAF12/KANSL1/DPF1/UBAP2L/CREBBP/TRRAP/OGT/RUVBL1/SUPT7L/EP300/KANSL3	20
CC	GO:0032155	cell division site part	16/2576	63/19717	0.00599701	0.0529148	0.0448569	WDR73/CIT/TUBGCP4/RHOC/TUBGCP6/RHOA/MEN1/SSH1/SVIL/TUBGCP5/PLK4/ANLN/MYH9/TUBGCP2/SPIRE1/RAB11FIP3	16
CC	GO:0005881	cytoplasmic microtubule	17/2576	69/19717	0.00652035	0.0568635	0.0482043	TPT1/CLASP1/NUMA1/BICD1/ARL3/SERP1/KIF18B/TRPV4/TUBA1A/DYNLT1/KIF18A/GTSE1/GRAMD2B/FAM161B/TUBGCP2/HDAC6/CLIP1	17
CC	GO:0031965	nuclear membrane	54/2576	296/19717	0.00661409	0.057018	0.0483353	LMNB2/POM121C/TRA2B/TEPSIN/CLIC1/TENT4A/PHF8/ALG14/SYNE2/AAAS/BCL2L1/BRIP1/TMEM120B/OSBPL3/POM121/SUN1/QSOX2/RBM15/INTS1/TNRC18/MATR3/DPY19L1/DHCR7/NPIPA1/NUP98/FZR1/DNAJC2/KLHDC2/SLC29A2/NUP107/NUDT1/DTL/ACKR2/TXLNG/RIF1/WTAP/SLC16A3/IFI27/NUP85/ZNF224/BRAP/INTS2/SCAI/SENP2/TPR/DMPK/NUP153/KPNB1/TMEM201/DCTN5/XPO1/RNF6/RANBP2/AHCTF1	54
CC	GO:0005876	spindle microtubule	15/2576	59/19717	0.00758275	0.0646257	0.0547845	KNTC1/CENPE/CEP295/CLASP1/NUMA1/HNRNPU/ARL3/KIF18B/CALM2/KIF18A/PRC1/ZW10/KIF4A/BOD1L1/CSNK1D	15
CC	GO:0016234	inclusion body	19/2576	82/19717	0.00840594	0.0708366	0.0600496	PABPN1/ZDHHC17/SNCB/TRIM66/POLD1/DBF4B/SYNE2/DVL2/PSMC5/CABIN1/PICK1/NUP98/RNF32/ZBTB14/NXF1/TPR/NUP153/HDAC6/RANBP2	19
CC	GO:0045120	pronucleus	6/2576	15/19717	0.00862911	0.0719093	0.0609589	AKAP8/CENPF/TET3/EZH2/RIF1/PLCZ1	6
CC	GO:0071005	U2-type precatalytic spliceosome	13/2576	50/19717	0.0102754	0.0846871	0.0717909	LSM2/SART1/SRRM2/SF3B4/PRPF3/SNRPA1/DHX16/SF3A2/LSM8/LSM3/PRPF8/SF3B2/SF3B5	13
CC	GO:0005721	pericentric heterochromatin	7/2576	20/19717	0.0105892	0.0863247	0.0731791	NCAPD3/DNMT1/ATRX/HELLS/BAZ1B/INCENP/KMT5C	7
CC	GO:0001650	fibrillar center	27/2576	132/19717	0.011336	0.0914191	0.0774978	DDX11/TCOF1/TAF1C/MRI1/ORC6/APEX2/CHD1/MBD6/CCDC137/RNMT/NOP58/DCAF1/RREB1/LEO1/RPAIN/ZNF385B/CDCA7L/FAM111A/DUSP11/NOP56/STN1/HOXB5/DDX46/MRPL23/PAK6/MLLT1/TIMM13	27
CC	GO:0000428	DNA-directed RNA polymerase complex	23/2576	108/19717	0.0115336	0.0920236	0.0780101	PEX2/TAF4/GTF2H5/RECQL5/POLA1/KAT2A/TAF6L/TAF12/POLRMT/POLR2A/GTF2H3/TAF1/LEO1/POLR3H/POLA2/MCM3/TRRAP/POLR2J2/GTF2F1/ZNRD1/SETD5/GTF2H2/POLR2G	23
CC	GO:0035098	ESC/E(Z) complex	6/2576	16/19717	0.0123029	0.097128	0.0823373	JARID2/AEBP2/EZH2/EZH1/SUZ12/RBBP7	6
CC	GO:0031461	cullin-RING ubiquitin ligase complex	31/2576	158/19717	0.0128021	0.0990585	0.0839738	KLHL42/SKP1/FBXL5/ZSWIM6/BUB1B/KLHL15/CCNF/COMMD1/SPSB3/DCAF1/CUL9/FZR1/GAN/DDB2/DTL/FBXL18/DMAC2/FBXW8/FBXO6/FBXL13/FBXL19/PEF1/DEPDC5/DCAF8/KLHL25/FBXL8/SKP2/ZSWIM8/USP47/AMN1/ANAPC1	31
CC	GO:0032153	cell division site	16/2576	68/19717	0.0128116	0.0990585	0.0839738	WDR73/CIT/TUBGCP4/RHOC/TUBGCP6/RHOA/MEN1/SSH1/SVIL/TUBGCP5/PLK4/ANLN/MYH9/TUBGCP2/SPIRE1/RAB11FIP3	16
CC	GO:0017119	Golgi transport complex	5/2576	12/19717	0.0135508	0.101631	0.0861545	CDC42/GOLGA3/COG7/COG6/COG8	5
CC	GO:0030914	STAGA complex	5/2576	12/19717	0.0135508	0.101631	0.0861545	KAT2A/TAF6L/TAF12/TRRAP/SUPT7L	5
CC	GO:0044615	nuclear pore nuclear basket	5/2576	12/19717	0.0135508	0.101631	0.0861545	NUP98/TPR/MAD1L1/NUP153/RANBP2	5
CC	GO:0031985	Golgi cisterna	24/2576	116/19717	0.0142266	0.105643	0.0895555	GOLGA8B/TMEM59/CIT/GOLGA8A/INPP5E/ARAP1/TMED3/STX16/GOLGA3/YIPF1/SAR1B/B4GALNT3/MOB4/SORL1/GOLGA2/B4GALNT4/ST6GAL1/FUT8/TMED2/CHSY1/GOLT1A/FUT4/PSENEN/YIPF2	24
CC	GO:0000780	condensed nuclear chromosome, centromeric region	8/2576	26/19717	0.0148518	0.109205	0.092575	ATRX/CENPO/BUB1B/KMT5B/NDC80/SS18L1/CENPK/KMT5C	8
CC	GO:0030134	COPII-coated ER to Golgi transport vesicle	20/2576	93/19717	0.0159276	0.115978	0.0983167	ERGIC3/COL7A1/CNIH1/TMED3/PITPNM3/F8/SAR1B/SEC16A/GOLGA2/SREBF1/LMAN1L/B2M/PEF1/SEC13/SREBF2/STX5/TMED2/SEC31B/HLA-E/ECPAS	20
CC	GO:0030684	preribosome	17/2576	76/19717	0.0172661	0.124145	0.10524	PPAN/FTSJ3/BMS1/UTP20/KRI1/NOP58/UTP3/TSR1/LAS1L/RRP1/NOP56/PDCD11/FAM207A/NOL10/PES1/RRP15/RIOK1	17
CC	GO:0005795	Golgi stack	29/2576	149/19717	0.0173803	0.124145	0.10524	GOLGA8B/TMEM59/CIT/GOLGA8A/INPP5E/ARAP1/TMBIM4/TMED3/STX16/GOLGA3/YIPF1/SAR1B/B4GALNT3/MOB4/SORL1/GOLGA2/B4GALNT4/GOLGB1/ST6GAL1/DNMBP/RASIP1/FUT8/AKAP9/TMED2/CHSY1/GOLT1A/FUT4/PSENEN/YIPF2	29
CC	GO:0030880	RNA polymerase complex	23/2576	112/19717	0.0175806	0.124391	0.105449	PEX2/TAF4/GTF2H5/RECQL5/POLA1/KAT2A/TAF6L/TAF12/POLRMT/POLR2A/GTF2H3/TAF1/LEO1/POLR3H/POLA2/MCM3/TRRAP/POLR2J2/GTF2F1/ZNRD1/SETD5/GTF2H2/POLR2G	23
CC	GO:0005689	U12-type spliceosomal complex	8/2576	27/19717	0.0187452	0.131391	0.111383	RBM41/SF3B4/PDCD7/SNRNP48/RNPC3/ZMAT5/SF3B2/SF3B5	8
CC	GO:0055029	nuclear DNA-directed RNA polymerase complex	22/2576	107/19717	0.0196414	0.135743	0.115072	PEX2/TAF4/GTF2H5/RECQL5/POLA1/KAT2A/TAF6L/TAF12/POLR2A/GTF2H3/TAF1/LEO1/POLR3H/POLA2/MCM3/TRRAP/POLR2J2/GTF2F1/ZNRD1/SETD5/GTF2H2/POLR2G	22
CC	GO:0016235	aggresome	11/2576	43/19717	0.019728	0.135743	0.115072	ZDHHC17/TRIM66/POLD1/DBF4B/SYNE2/DVL2/CABIN1/PICK1/RNF32/ZBTB14/HDAC6	11
CC	GO:0000151	ubiquitin ligase complex	49/2576	282/19717	0.0220076	0.148565	0.125941	KLHL42/SKP1/IKBKG/FBXL5/BRCA1/ZSWIM6/BUB1B/KLHL15/CCNF/COMMD1/SPSB3/DCAF1/MED12/ASB1/DERL1/RNF11/CUL9/TRAF2/YPEL5/FZR1/CBX8/GAN/UBE2D3/DDB2/DTL/FBXL18/DMAC2/FBXW8/FBXO6/FBXL13/RANBP10/FBXL19/CBX2/PEF1/BRAP/DEPDC5/RNF217/UBE2D2/DCAF8/KLHL25/FBXL8/RNF14/SKP2/ZSWIM8/OTULIN/USP47/AMN1/UBE2L6/ANAPC1	49
CC	GO:0036064	ciliary basal body	26/2576	133/19717	0.0221736	0.148565	0.125941	CEP290/WDR90/TTBK2/CDK10/CEP250/BBS1/IFT52/SSX2IP/CENPF/FBF1/CEP131/CCDC66/CENPJ/NEDD1/PIFO/RILPL1/CDKL5/DISC1/IFT81/BBS5/KIF7/CEP78/INTU/BBOF1/DLG5/RPGR	26
CC	GO:0000932	P-body	18/2576	84/19717	0.0221857	0.148565	0.125941	LSM2/TNRC6A/TNRC6B/PATL1/DIS3L2/NANOS3/RBPMS/EDC4/PAN2/RC3H2/AGO2/AGO3/SAMD4B/LSM3/CNOT8/UPF1/POLR2G/LIMD1	18
CC	GO:0005741	mitochondrial outer membrane	33/2576	178/19717	0.0231961	0.152606	0.129367	NLRX1/MTX3/DNM1L/HK2/RHOT2/FUNDC2/CPT1B/QTRT2/ULK1/QTRT1/MYO19/BCL2L1/ASS1/MSTO1/ANKZF1/BNIP3/VAMP1/BAK1/BCL2L2/ACACB/PGR/UBC/RPS6KB1/WASF1/AKAP1/IFI27/UBB/MIGA2/BRI3BP/UBA52/DMPK/AGK/GDAP1	33
CC	GO:0044452	nucleolar part	33/2576	178/19717	0.0231961	0.152606	0.129367	DDX11/TCOF1/TAF1C/MRI1/ORC6/APEX2/TAF1D/CHD1/MBD6/CCDC137/RNMT/NOP58/DCAF1/RREB1/SURF6/LEO1/RPAIN/ZNF385B/SIRT7/TAF1A/CDCA7L/FAM111A/DUSP11/NOP56/STN1/HOXB5/DDX46/ZNRD1/MRPL23/PAK6/MLLT1/PES1/TIMM13	33
CC	GO:0090568	nuclear transcriptional repressor complex	8/2576	29/19717	0.0286148	0.186618	0.1582	MTA1/RRP8/SUV39H1/BAZ2A/ZBTB7A/MBD3/GATAD2A/RBBP7	8
CC	GO:0010008	endosome membrane	77/2576	479/19717	0.0305835	0.197738	0.167626	VAMP8/TMEM59/GRIPAP1/PLEKHB2/TMBIM1/PLA2G4B/NDFIP1/HGS/UBAP1L/ATP6V0E1/STAM2/LAMP5/LAPTM4A/WDR81/SLC11A1/ATP6V0B/SNX3/TAB3/SPPL2B/VAMP3/STX12/YIPF1/SNX6/CHMP2B/COMMD1/SBF2/KIF13A/VPS53/RAB4A/RAB12/NDFIP2/GGA1/NPC1/LAMTOR5/SORL1/CLCN5/AP1G2/UBC/CHMP3/UBE2D3/B2M/MCOLN3/CHMP4A/LEPROT/ABHD17C/ZFYVE27/WASHC2C/DNAJC13/UBB/SNX14/TM9SF2/LRP6/GGA3/IRAK1/PLEKHF2/TLR9/MMGT1/CORO1C/ABCA7/UBA52/CHMP4B/CD63/VP…	77
CC	GO:0000815	ESCRT III complex	4/2576	10/19717	0.0317892	0.198682	0.168427	CHMP2B/CHMP3/CHMP4A/CHMP4B	4
CC	GO:0033655	host cell cytoplasm part	4/2576	10/19717	0.0317892	0.198682	0.168427	BICD1/SCO1/GBP6/GBP2	4
CC	GO:0036513	Derlin-1 retrotranslocation complex	4/2576	10/19717	0.0317892	0.198682	0.168427	RNF139/HM13/DERL1/RNF5	4
CC	GO:0070938	contractile ring	4/2576	10/19717	0.0317892	0.198682	0.168427	ANLN/PRC1/MYH9/KIF20B	4
CC	GO:0005720	nuclear heterochromatin	9/2576	35/19717	0.0323076	0.200254	0.169759	NCAPD3/UHRF1/ATRX/EME1/DNMT3A/SIRT7/H1-4/KMT5C/SUZ12	9
CC	GO:0008023	transcription elongation factor complex	13/2576	58/19717	0.0340313	0.209209	0.17735	PEX2/CDK13/LEO1/ELP1/CDK9/MMS22L/TONSL/SUPT6H/SUPT4H1/MLLT1/SUPT16H/SETD5/NELFA	13
CC	GO:0005662	DNA replication factor A complex	5/2576	15/19717	0.0367818	0.218059	0.184853	RPA4/RPA2/TONSL/HELB/PURB	5
CC	GO:0016581	NuRD complex	5/2576	15/19717	0.0367818	0.218059	0.184853	MTA1/ZBTB7A/MBD3/GATAD2A/RBBP7	5
CC	GO:0090545	CHD-type complex	5/2576	15/19717	0.0367818	0.218059	0.184853	MTA1/ZBTB7A/MBD3/GATAD2A/RBBP7	5
CC	GO:0098554	cytoplasmic side of endoplasmic reticulum membrane	5/2576	15/19717	0.0367818	0.218059	0.184853	RPS29/SPPL2B/HM13/RPS26/RPL27	5
CC	GO:0005798	Golgi-associated vesicle	32/2576	178/19717	0.0369247	0.218059	0.184853	ERGIC3/COL7A1/CNIH1/ZDHHC17/PKD1/TMED3/CCDC115/SPPL2B/PITPNM3/F8/SAR1B/SEC16A/AP1G2/GOLGA2/SREBF1/LMAN1L/B2M/STK16/PEF1/SEC13/KDELR1/SREBF2/ARF1/STX5/TMED2/SEC31B/SLC18A3/HLA-E/ECPAS/PACS1/ACR/ACTR1A	32
CC	GO:0031307	integral component of mitochondrial outer membrane	6/2576	20/19717	0.0376972	0.219335	0.185935	RHOT2/FUNDC2/BNIP3/BAK1/DMPK/GDAP1	6
CC	GO:0008180	COP9 signalosome	9/2576	36/19717	0.0382486	0.219335	0.185935	DCAF1/LAT/DOCK7/COPS4/PLCG1/AMOTL1/MYH9/NCKIPSD/HSPA5	9
CC	GO:0016591	RNA polymerase II, holoenzyme	17/2576	83/19717	0.0382868	0.219335	0.185935	PEX2/TAF4/GTF2H5/RECQL5/KAT2A/TAF6L/TAF12/POLR2A/GTF2H3/TAF1/LEO1/TRRAP/POLR2J2/GTF2F1/SETD5/GTF2H2/POLR2G	17
CC	GO:0001726	ruffle	31/2576	172/19717	0.0383105	0.219335	0.185935	FGD6/EEF1A1/MYO5A/INPP5E/RHOA/FGD1/C2CD5/MTMR6/TRPV4/TLN2/TRPM7/CTTN/HIP1R/CDKL5/ARF4/KIF18A/MACF1/KSR1/PLEKHA1/MYO10/FRMD4B/RPS3/BAIAP2/PLCG1/CORO1C/ABCA7/MYH9/GSN/FERMT1/CLIP1/NME2	31
CC	GO:0016459	myosin complex	14/2576	65/19717	0.0389138	0.221101	0.187432	MYL6/MYBPC3/MYL3/MYO5A/MYO19/MYH7B/MYL9/MYH3/ACTG2/MYO10/MYL4/MYO18A/MYH9/MYO9B	14
CC	GO:1902555	endoribonuclease complex	8/2576	31/19717	0.0415783	0.234464	0.19876	DGCR8/DROSHA/LAS1L/AGO2/PRKRA/DICER1/AGO3/DHX9	8
CC	GO:0017053	transcriptional repressor complex	17/2576	84/19717	0.0423722	0.237158	0.201043	HDAC4/MTA1/NCOR2/TFAP4/RRP8/SUV39H1/BAZ2A/GPS2/ZBTB7A/MBD3/TBL1X/ZNF224/SPEN/GATAD2A/MIER1/RBBP7/REST	17
CC	GO:0036452	ESCRT complex	7/2576	26/19717	0.0446936	0.240537	0.203908	HGS/UBAP1L/STAM2/CHMP2B/CHMP3/CHMP4A/CHMP4B	7
CC	GO:0070971	endoplasmic reticulum exit site	7/2576	26/19717	0.0446936	0.240537	0.203908	SAR1B/SEC16A/CTAGE4/TFG/APOB/SEC31B/CTAGE6	7
CC	GO:0016592	mediator complex	9/2576	37/19717	0.0448908	0.240537	0.203908	RBM14/PPARGC1B/MED12/MED22/MED18/THRAP3/MED17/MED13L/MED25	9
CC	GO:0002116	semaphorin receptor complex	4/2576	11/19717	0.0449002	0.240537	0.203908	PLXNA1/PLXNB1/PLXNA3/PLXNB3	4
CC	GO:0005885	Arp2/3 protein complex	4/2576	11/19717	0.0449002	0.240537	0.203908	ARPC5/ARPC4/ARPC2/ACTR3B	4
CC	GO:0030430	host cell cytoplasm	4/2576	11/19717	0.0449002	0.240537	0.203908	BICD1/SCO1/GBP6/GBP2	4
CC	GO:0031968	organelle outer membrane	35/2576	201/19717	0.0455154	0.242103	0.205236	NLRX1/MTX3/DNM1L/HK2/RHOT2/FUNDC2/CPT1B/QTRT2/ULK1/QTRT1/MYO19/SYNE2/BCL2L1/ASS1/MSTO1/ANKZF1/BNIP3/VAMP1/BAK1/BCL2L2/DHCR7/ACACB/PGR/UBC/RPS6KB1/WASF1/AKAP1/IFI27/UBB/MIGA2/BRI3BP/UBA52/DMPK/AGK/GDAP1	35
CC	GO:0031306	intrinsic component of mitochondrial outer membrane	6/2576	21/19717	0.0471256	0.248903	0.211	RHOT2/FUNDC2/BNIP3/BAK1/DMPK/GDAP1	6
CC	GO:0033643	host cell part	5/2576	16/19717	0.0479086	0.249524	0.211526	BICD1/SCO1/AXL/GBP6/GBP2	5
CC	GO:0042575	DNA polymerase complex	5/2576	16/19717	0.0479086	0.249524	0.211526	POLG/POLE/POLD1/DNA2/REV3L	5
CC	GO:0032839	dendrite cytoplasm	8/2576	32/19717	0.0493162	0.253337	0.214758	SFPQ/HNRNPU/HIP1R/CDKL5/KLHL17/WASF1/BAIAP2/GRIK2	8
CC	GO:1905348	endonuclease complex	8/2576	32/19717	0.0493162	0.253337	0.214758	DGCR8/DROSHA/LAS1L/AGO2/PRKRA/DICER1/AGO3/DHX9	8
MF	GO:0004386	helicase activity	65/2492	163/17697	3.5853e-16	3.92232e-13	3.60039e-13	DDX11/CHTF18/DDX54/EIF4A1/POLQ/DDX55/DHX33/PIF1/EP400/DHX37/ATRX/HELLS/DDX5/CHD7/BLM/RECQL5/BRIP1/CHD2/INO80/DDX47/RFC4/DHX38/DDX42/CHD1/MRE11/IGHMBP2/DDX39B/MCM8/DHX34/DHX35/MCM5/MCM2/DDX51/RTEL1/DHX16/RFC5/DDX17/SMARCA4/BTAF1/XRCC5/RECQL4/DDX10/HELZ/YTHDC2/RAD54L/MCM3/MCM7/GINS2/HELB/DICER1/CDC45/DNA2/CHD1L/DDX46/MCM4/RUVBL1/UPF1/SRCAP/RECQL/CHD8/AQR/RAD54L2/RAD54B/DHX30/DHX9	65
MF	GO:0140097	catalytic activity, acting on DNA	71/2492	213/17697	6.81676e-13	3.72877e-10	3.42273e-10	POLG/DDX11/CHTF18/POLQ/RAD9A/POLE/FEN1/GEN1/PIF1/TOP3B/DNMT1/ATRX/CHD7/POLD1/BLM/EME2/RECQL5/BRIP1/CHD2/POLA1/XRCC3/APEX2/INO80/RFC4/DNASE1/SLX4/CHD1/POLG2/NEIL1/MRE11/IGHMBP2/MUS81/EME1/TOP3A/MCM8/TREX1/MCM5/MCM2/RTEL1/DNMT3A/FAN1/RFC5/XRCC5/RECQL4/PGBD5/POLA2/RAD54L/MCM3/MCM7/MUTYH/GINS2/HELB/UNG/DICER1/CDC45/DNA2/CHD1L/SLX1A/MCM4/RUVBL1/RPS3/LIG1/POLM/RECQL/HMGA2/CHD8/RAD54L2/RAD54B/DHX30/REV3…	71
MF	GO:0003678	DNA helicase activity	37/2492	81/17697	6.67924e-12	2.4357e-09	2.23579e-09	DDX11/CHTF18/POLQ/PIF1/ATRX/CHD7/BLM/RECQL5/BRIP1/CHD2/INO80/RFC4/CHD1/MRE11/IGHMBP2/MCM8/MCM5/MCM2/RTEL1/RFC5/XRCC5/RECQL4/MCM3/MCM7/GINS2/HELB/CDC45/DNA2/CHD1L/MCM4/RUVBL1/RECQL/CHD8/RAD54L2/RAD54B/DHX30/DHX9	37
MF	GO:0016887	ATPase activity	97/2492	384/17697	3.26379e-09	8.92645e-07	8.19382e-07	DDX11/CHTF18/DNHD1/MYL6/POLQ/XRCC2/LMBRD1/ACIN1/CENPE/KIF14/PIF1/ATRX/ATP2A2/BLM/ATAD5/WDR60/ATP2B1/ATP6V0E1/MYO19/XRCC3/MSH5/INO80/ATP6V0B/RFC4/FIGNL1/KIF18B/KIF21A/ATP5PB/LONP1/MDN1/KIF23/IGHMBP2/DNAH1/SMCHD1/ATP5F1C/PSMC5/DDX39B/RALBP1/GTF2H3/KIF13A/RAD51D/MSH6/DYNC1I2/ABCD3/MCM5/ATP5PO/MCM2/BPTF/DHX16/RFC5/ABCF3/DDX17/ATAD2B/SMARCA4/KIF18A/YTHDC2/RAD54L/MACF1/SPATA5/ABCC5/MYH3/MCM7/ATP6V1E1/H…	97
MF	GO:0008094	DNA-dependent ATPase activity	28/2492	69/17697	5.80492e-08	1.27012e-05	1.16587e-05	DDX11/CHTF18/POLQ/XRCC2/PIF1/ATRX/BLM/XRCC3/MSH5/INO80/RFC4/IGHMBP2/GTF2H3/RAD51D/MSH6/MCM5/MCM2/BPTF/RFC5/SMARCA4/RAD54L/MCM7/HELB/DNA2/GTF2H2/CHD8/RAD54B/DHX9	28
MF	GO:0018024	histone-lysine N-methyltransferase activity	21/2492	44/17697	9.29395e-08	1.6946e-05	1.55551e-05	DOT1L/KMT2A/KMT2B/KMT2D/SETD1B/MEN1/EZH2/SUV39H1/NSD2/KMT2C/CXXC1/ASH1L/KMT5B/SETD1A/EHMT1/KMT5A/EZH1/KMT5C/SETDB1/SETD5/SUZ12	21
MF	GO:0042393	histone binding	55/2492	197/17697	2.71959e-07	4.25034e-05	3.90149e-05	JMJD7/RESF1/SART3/NCAPD3/UHRF1/KMT2A/KAT6B/ING5/ATRX/KMT2D/PHF8/BAZ1B/YEATS2/CHD2/BRD1/BRD4/INO80/BRD9/CHD1/RRP8/KMT2C/SPIN2B/BAZ2A/L3MBTL1/ANP32A/CHAF1B/MYSM1/MSH6/TAF1/MCM2/NCAPG2/TP53BP1/ATAD2B/CBX8/SMARCA4/DNAJC2/TBL1X/DPF1/AIRE/TONSL/SMARCC2/SUPT6H/NASP/FAM156B/CBX2/EZH1/NCAPD2/SPIN2A/SRCAP/SUPT16H/H2AX/CHD8/PHF2/SPIN3/SUZ12	55
MF	GO:0016279	protein-lysine N-methyltransferase activity	24/2492	60/17697	6.95479e-07	9.51068e-05	8.73009e-05	DOT1L/EEF1AKMT1/KMT2A/KMT2B/KMT2D/SETD1B/SETD6/MEN1/EZH2/SUV39H1/NSD2/KMT2C/CXXC1/ASH1L/SETD4/KMT5B/SETD1A/EHMT1/KMT5A/EZH1/KMT5C/SETDB1/SETD5/SUZ12	24
MF	GO:0016278	lysine N-methyltransferase activity	24/2492	61/17697	9.94283e-07	0.000120861	0.000110941	DOT1L/EEF1AKMT1/KMT2A/KMT2B/KMT2D/SETD1B/SETD6/MEN1/EZH2/SUV39H1/NSD2/KMT2C/CXXC1/ASH1L/SETD4/KMT5B/SETD1A/EHMT1/KMT5A/EZH1/KMT5C/SETDB1/SETD5/SUZ12	24
MF	GO:0008757	S-adenosylmethionine-dependent methyltransferase activity	44/2492	155/17697	2.52989e-06	0.00027677	0.000254055	DOT1L/METTL3/EEF1AKMT1/KMT2A/FTSJ3/WDR4/KMT2B/DNMT1/KMT2D/SETD1B/SETD6/MEN1/RRP8/RNMT/EZH2/SUV39H1/NSD2/KMT2C/NOP2/TRMT1/CXXC1/NSUN2/DPH5/DNMT3A/ASH1L/NDUFAF7/MRM2/THUMPD2/SETD4/TRMT11/KMT5B/SETD1A/EHMT1/TRMT10B/KMT5A/EZH1/LCMT1/INMT/MRM1/KMT5C/SETDB1/SETD5/SUZ12/TPMT	44
MF	GO:0042623	ATPase activity, coupled	68/2492	284/17697	5.33507e-06	0.000530597	0.000487049	DDX11/CHTF18/DNHD1/MYL6/POLQ/XRCC2/LMBRD1/KIF14/PIF1/ATRX/ATP2A2/BLM/ATAD5/WDR60/ATP2B1/ATP6V0E1/XRCC3/MSH5/INO80/ATP6V0B/RFC4/FIGNL1/KIF18B/ATP5PB/LONP1/IGHMBP2/DNAH1/ATP5F1C/DDX39B/RALBP1/GTF2H3/RAD51D/MSH6/DYNC1I2/ABCD3/MCM5/ATP5PO/MCM2/BPTF/RFC5/DDX17/SMARCA4/KIF18A/YTHDC2/RAD54L/ABCC5/MYH3/MCM7/ATP6V1E1/HELB/DNA2/KATNAL1/MYO10/ATP6V1F/ATP4A/ATP2A1/ABCA7/ABCC2/MYH9/KIF20B/GTF2H2/CHD8/TNNT3/RA…	68
MF	GO:0008168	methyltransferase activity	54/2492	215/17697	1.13723e-05	0.00103677	0.000951679	SMYD4/DOT1L/METTL3/EEF1AKMT1/KMT2A/FTSJ3/WDR4/KMT2B/DNMT1/KMT2D/SETD1B/SETD6/SPOUT1/PRDM15/MEN1/METTL7A/TYMS/RRP8/RNMT/EZH2/SUV39H1/NSD2/KMT2C/NOP2/TRMT1/PRDM4/CXXC1/NSUN2/DPH5/NSUN5/DNMT3A/PRDM10/ASH1L/NDUFAF7/TRMT12/MRM2/THUMPD2/SETD4/TRMT11/METTL17/KMT5B/SETD1A/EHMT1/TRMT10B/KMT5A/EZH1/LCMT1/INMT/MRM1/KMT5C/SETDB1/SETD5/SUZ12/TPMT	54
MF	GO:0042162	telomeric DNA binding	16/2492	37/17697	1.54341e-05	0.0012188	0.00111877	HNRNPA2B1/PIF1/TELO2/HNRNPD/BLM/TINF2/RPA2/SMG1/TP53BP1/XRCC5/ACD/STN1/SMG7/UPF1/NCL/SMG5	16
MF	GO:0042054	histone methyltransferase activity	21/2492	57/17697	1.5597e-05	0.0012188	0.00111877	DOT1L/KMT2A/KMT2B/KMT2D/SETD1B/MEN1/EZH2/SUV39H1/NSD2/KMT2C/CXXC1/ASH1L/KMT5B/SETD1A/EHMT1/KMT5A/EZH1/KMT5C/SETDB1/SETD5/SUZ12	21
MF	GO:0017116	single-stranded DNA-dependent ATP-dependent DNA helicase activity	11/2492	20/17697	2.07234e-05	0.00133361	0.00122416	CHTF18/POLQ/PIF1/RFC4/MCM5/MCM2/RFC5/MCM7/HELB/DNA2/DHX9	11
MF	GO:0043138	3'-5' DNA helicase activity	11/2492	20/17697	2.07234e-05	0.00133361	0.00122416	BLM/RECQL5/INO80/MCM5/MCM2/RECQL4/MCM7/GINS2/CDC45/RECQL/DHX9	11
MF	GO:0043142	single-stranded DNA-dependent ATPase activity	11/2492	20/17697	2.07234e-05	0.00133361	0.00122416	CHTF18/POLQ/PIF1/RFC4/MCM5/MCM2/RFC5/MCM7/HELB/DNA2/DHX9	11
MF	GO:0016741	transferase activity, transferring one-carbon groups	55/2492	226/17697	2.50232e-05	0.00152085	0.00139603	SMYD4/DOT1L/METTL3/EEF1AKMT1/KMT2A/FTSJ3/WDR4/KMT2B/DNMT1/KMT2D/SETD1B/SETD6/SPOUT1/PRDM15/MEN1/METTL7A/TYMS/RRP8/RNMT/EZH2/SUV39H1/NSD2/KMT2C/NOP2/TRMT1/CAD/PRDM4/CXXC1/NSUN2/DPH5/NSUN5/DNMT3A/PRDM10/ASH1L/NDUFAF7/TRMT12/MRM2/THUMPD2/SETD4/TRMT11/METTL17/KMT5B/SETD1A/EHMT1/TRMT10B/KMT5A/EZH1/LCMT1/INMT/MRM1/KMT5C/SETDB1/SETD5/SUZ12/TPMT	55
MF	GO:0140030	modification-dependent protein binding	39/2492	144/17697	3.00931e-05	0.00167976	0.00154189	JMJD7/NCAPD3/UHRF1/KMT2A/IKBKG/ING5/ATRX/ANKRD13D/PHF8/YEATS2/WDR81/BRD4/BRD9/CHD1/RRP8/SPIN2B/BAZ2A/L3MBTL1/MSH6/TAF1/FAN1/NCAPG2/TP53BP1/ATAD2B/OTUD7B/CBX8/SMARCA4/DNAJC2/ANKRD13B/FAM156B/CBX2/PRPF8/DZIP3/SPIN2A/CHD8/HDAC6/PHF2/SPIN3/SUZ12	39
MF	GO:0003688	DNA replication origin binding	12/2492	24/17697	3.07085e-05	0.00167976	0.00154189	DDX11/ORC6/POLA1/MCM8/MCM5/MCM2/MCM3/MCM7/CDC45/MCM4/CDC6/DHX9	12
MF	GO:0004003	ATP-dependent DNA helicase activity	11/2492	21/17697	3.79766e-05	0.00177866	0.00163268	CHTF18/POLQ/PIF1/RFC4/MCM5/MCM2/RFC5/MCM7/HELB/DNA2/DHX9	11
MF	GO:0008026	ATP-dependent helicase activity	11/2492	21/17697	3.79766e-05	0.00177866	0.00163268	CHTF18/POLQ/PIF1/RFC4/MCM5/MCM2/RFC5/MCM7/HELB/DNA2/DHX9	11
MF	GO:0070035	purine NTP-dependent helicase activity	11/2492	21/17697	3.79766e-05	0.00177866	0.00163268	CHTF18/POLQ/PIF1/RFC4/MCM5/MCM2/RFC5/MCM7/HELB/DNA2/DHX9	11
MF	GO:0003724	RNA helicase activity	25/2492	78/17697	4.04557e-05	0.00177866	0.00163268	DDX54/EIF4A1/DDX55/DHX33/DHX37/DDX5/BRIP1/DDX47/DHX38/DDX42/IGHMBP2/DDX39B/DHX34/DHX35/DDX51/DHX16/DDX17/DDX10/YTHDC2/DDX46/UPF1/AQR/RAD54B/DHX30/DHX9	25
MF	GO:0032036	myosin heavy chain binding	8/2492	12/17697	4.45278e-05	0.00177866	0.00163268	MYBPC3/MYL3/MYL9/SPTBN5/AXL/AMPD1/MYL4/NKD2	8
MF	GO:0051011	microtubule minus-end binding	8/2492	12/17697	4.45278e-05	0.00177866	0.00163268	TUBGCP4/NUMA1/TUBGCP6/HAUS7/MACF1/TUBGCP5/CAMSAP3/TUBGCP2	8
MF	GO:0035064	methylated histone binding	22/2492	65/17697	4.55233e-05	0.00177866	0.00163268	JMJD7/NCAPD3/UHRF1/ING5/ATRX/PHF8/CHD1/RRP8/SPIN2B/L3MBTL1/MSH6/TAF1/NCAPG2/TP53BP1/CBX8/FAM156B/CBX2/SPIN2A/CHD8/PHF2/SPIN3/SUZ12	22
MF	GO:0140034	methylation-dependent protein binding	22/2492	65/17697	4.55233e-05	0.00177866	0.00163268	JMJD7/NCAPD3/UHRF1/ING5/ATRX/PHF8/CHD1/RRP8/SPIN2B/L3MBTL1/MSH6/TAF1/NCAPG2/TP53BP1/CBX8/FAM156B/CBX2/SPIN2A/CHD8/PHF2/SPIN3/SUZ12	22
MF	GO:0008170	N-methyltransferase activity	28/2492	96/17697	9.55879e-05	0.00360597	0.00331001	DOT1L/EEF1AKMT1/KMT2A/KMT2B/KMT2D/SETD1B/SETD6/MEN1/RNMT/EZH2/SUV39H1/NSD2/KMT2C/TRMT1/CXXC1/ASH1L/NDUFAF7/SETD4/TRMT11/KMT5B/SETD1A/EHMT1/KMT5A/EZH1/KMT5C/SETDB1/SETD5/SUZ12	28
MF	GO:0008276	protein methyltransferase activity	26/2492	87/17697	0.000107661	0.00392605	0.00360382	DOT1L/EEF1AKMT1/KMT2A/KMT2B/KMT2D/SETD1B/SETD6/MEN1/EZH2/SUV39H1/NSD2/KMT2C/CXXC1/ASH1L/NDUFAF7/SETD4/KMT5B/SETD1A/EHMT1/KMT5A/EZH1/LCMT1/KMT5C/SETDB1/SETD5/SUZ12	26
MF	GO:0008017	microtubule binding	56/2492	246/17697	0.000149606	0.00527963	0.00484631	TTBK2/MTCL1/DNM1L/CENPE/CEP295/HOOK2/KIF14/DST/TUBGCP4/CLASP1/NUMA1/ARL3/SYBU/TUBGCP6/EML5/JAKMIP3/KIF18B/KIF21A/CDK5RAP2/CCDC66/KIF23/TRPV4/HAUS7/EML3/KIF13A/CNN3/WHAMM/GABARAPL2/CEP350/KRIT1/CCDC88B/KIF18A/GOLGA2/MACF1/TUBGCP5/MAP4K4/GABARAP/CKAP5/PRC1/SPAG5/KATNAL1/KIF15/KIFC2/MAP7D3/CCDC88C/KIF7/KIF6/RPS3/KIF4A/CAMSAP3/KIF20B/GAS2L1/TUBGCP2/HDAC6/MDM1/CLIP1	56
MF	GO:0002039	p53 binding	21/2492	66/17697	0.00018315	0.00626145	0.00574755	BLM/TP53RK/BRD4/RFWD3/TAF1/TP53BP1/ZNF385B/SMARCA4/BANP/CREBBP/USP10/GSK3B/PTTG1IP/EHMT1/KMT5A/DUSP26/RNF34/TP63/MAPKAPK5/EP300/CHD8	21
MF	GO:0003727	single-stranded RNA binding	27/2492	95/17697	0.000203175	0.00673557	0.00618276	DDX11/PTBP1/ILF3/PUS1/DAZAP1/HNRNPU/HNRNPDL/HNRNPH1/PATL1/TARDBP/LONP1/DIS3L2/PABPC1L/RBPMS/CBX8/AGO2/CIRBP/AGO3/U2AF2/SUPT4H1/MSI2/SYNCRIP/PNPT1/SRA1/SNRPC/POLR2G/DHX9	27
MF	GO:0004536	deoxyribonuclease activity	19/2492	59/17697	0.000307565	0.00989635	0.00908411	RAD9A/POLE/FEN1/GEN1/POLD1/EME2/XRCC3/APEX2/DNASE1/SLX4/MRE11/MUS81/EME1/TREX1/FAN1/DICER1/DNA2/SLX1A/RPS3	19
MF	GO:0140098	catalytic activity, acting on RNA	79/2492	386/17697	0.000329116	0.0102872	0.0094429	DDX54/EIF4A1/PUS1/FEN1/YARS2/DDX55/METTL3/DHX33/RPAP1/PIF1/FTSJ3/WDR4/AARSD1/DHX37/DDX5/QTRT2/DUS3L/QTRT1/BRIP1/DGCR8/DDX47/DHX38/DDX42/ANG/RNMT/IGHMBP2/RNASE4/DROSHA/DIS3L2/NOP2/POLRMT/DDX39B/TRMT1/TUT1/POLR2A/SARS2/DHX34/NSUN2/DHX35/ISY1/DDX51/DHX16/PAN2/DDX17/POLR3H/TARS3/SARS1/DDX10/DUS1L/YTHDC2/VARS2/RNASE2/TRMT12/RNASEH1/AGO2/MRM2/THUMPD2/TRMT11/HARS2/PPP1R8/LARS2/DICER1/TRMT10B/AGO3/POLR2J…	79
MF	GO:0003697	single-stranded DNA binding	30/2492	113/17697	0.000345527	0.0105002	0.00963839	DDX11/HNRNPA2B1/BRCA2/BLM/HNRNPU/POLA1/RAD52/LONP1/IGHMBP2/RPA4/TOP3A/MCM8/RPA2/RAD51D/TREX1/MCM5/MCM2/MCM3/MCM7/SMC2/CDC45/STN1/NABP1/PURB/MCM4/MYEF2/SMC4/SHOC1/POLR2G/DHX9	30
MF	GO:0003684	damaged DNA binding	20/2492	65/17697	0.000424845	0.0125616	0.0115306	POLQ/FEN1/POLD1/BLM/BRCA1/NEIL1/RPA2/MSH6/TP53BP1/XRCC5/RECQL4/DDB2/CREBBP/MUTYH/UNG/RPS3/TP63/EP300/H2AX/PNKP	20
MF	GO:0016889	endodeoxyribonuclease activity, producing 3'-phosphomonoesters	7/2492	12/17697	0.000449448	0.0129394	0.0118774	GEN1/EME2/XRCC3/SLX4/MUS81/EME1/SLX1A	7
MF	GO:0034458	3'-5' RNA helicase activity	9/2492	19/17697	0.000519587	0.0145751	0.0133788	DHX33/DHX37/DHX38/DHX34/DHX35/DHX16/YTHDC2/DHX30/DHX9	9
MF	GO:0061980	regulatory RNA binding	14/2492	39/17697	0.000547084	0.0149627	0.0137347	HNRNPA2B1/RBM10/SPOUT1/MATR3/MECP2/SOX2/AGO2/ZC3H7B/DICER1/AGO3/TLR9/PNPT1/RBM4/DHX9	14
MF	GO:0016888	endodeoxyribonuclease activity, producing 5'-phosphomonoesters	8/2492	16/17697	0.000683094	0.0175176	0.0160799	FEN1/GEN1/DNASE1/SLX4/FAN1/DICER1/DNA2/SLX1A	8
MF	GO:0042800	histone methyltransferase activity (H3-K4 specific)	8/2492	16/17697	0.000683094	0.0175176	0.0160799	KMT2A/KMT2B/KMT2D/SETD1B/KMT2C/CXXC1/ASH1L/SETD1A	8
MF	GO:0015631	tubulin binding	69/2492	336/17697	0.000688535	0.0175176	0.0160799	TTBK2/MTCL1/DNM1L/CENPE/CEP295/BRCA2/HOOK2/KIF14/DST/TUBGCP4/CLASP1/NUMA1/ARL3/SYBU/TUBGCP6/BRCA1/EML5/RABGAP1/INO80/JAKMIP3/KIF18B/KIF21A/CDK5RAP2/CCDC66/KIF23/CENPJ/TRPV4/HAUS7/EML3/KIF13A/RAD51D/CNN3/CDK5R1/WHAMM/PIFO/GABARAPL2/CEP350/KRIT1/CCDC88B/KIF18A/GOLGA2/TAOK1/MACF1/TUBGCP5/IFT81/MAP4K4/GABARAP/CKAP5/PRC1/SPAG5/KATNAL1/KIF15/KIFC2/MAP7D3/CCDC88C/KIF7/MAP11/KIF6/RPS3/KIF4A/CAMSAP3/TPR/K…	69
MF	GO:0001046	core promoter sequence-specific DNA binding	15/2492	45/17697	0.000862082	0.0214345	0.0196753	TAF1C/ZNF335/KDM3A/POGZ/H3-3A/ZNF513/EZH2/BAZ2A/ZNF507/PRDM10/SMARCA4/ZNF462/NRF1/POU2F1/REST	15
MF	GO:0017056	structural constituent of nuclear pore	11/2492	28/17697	0.000895471	0.0217699	0.0199831	POM121C/NUP62CL/POM121/NUP188/NUP98/UPF3B/NUP107/NUP85/TPR/NUP153/NUP214	11
MF	GO:0004520	endodeoxyribonuclease activity	14/2492	41/17697	0.000971417	0.0227428	0.0208762	FEN1/GEN1/EME2/XRCC3/DNASE1/SLX4/MRE11/MUS81/EME1/FAN1/DICER1/DNA2/SLX1A/RPS3	14
MF	GO:0000182	rDNA binding	6/2492	10/17697	0.000977066	0.0227428	0.0208762	DHX33/GTF2H5/TSPYL2/RPTOR/GTF3C1/MAF1	6
MF	GO:0010485	H4 histone acetyltransferase activity	9/2492	21/17697	0.0012679	0.0288976	0.0265258	BRCA2/KAT6B/KAT2A/NAA40/HCFC1/KANSL1/OGT/NAA50/KANSL3	9
MF	GO:0000979	RNA polymerase II core promoter sequence-specific DNA binding	12/2492	34/17697	0.00159464	0.0356027	0.0326807	ZNF335/KDM3A/POGZ/H3-3A/ZNF513/EZH2/ZNF507/PRDM10/ZNF462/NRF1/POU2F1/REST	12
MF	GO:0004674	protein serine/threonine kinase activity	84/2492	439/17697	0.00184889	0.0404536	0.0371334	CDK3/TTBK2/RPS6KA3/PHKA2/CDK10/CIT/MAP3K10/OBSCN/CLK2/CDK17/CAB39L/PKMYT1/ULK1/TP53RK/BRD4/CDK13/CSNK1G2/MAP2K1/CLK3/TSSK3/ULK3/SIK3/PASK/STK31/MAPK7/BUB1B/MAPK14/TRIO/CHEK1/DCAF1/TRPM7/HASPIN/CDK11A/MAP3K19/ATM/TTN/GTF2H3/SMG1/MINK1/MKNK2/PIK3R4/TAF1/PNCK/CSNK1E/CDK9/CDC42BPG/LATS1/CDKL5/MAP3K11/MAP4K2/CSNK1G1/CDC7/RPS6KA4/TAOK1/PRPF4B/RPS6KB1/OXSR1/CAMKK1/GRK2/MAP2K7/STK16/MAP4K4/GSK3B/PLK4/WNK…	84
MF	GO:0019843	rRNA binding	18/2492	63/17697	0.00207699	0.0436966	0.0401103	RPS18/NOL12/RPS5/RPS14/ANG/RCC1L/RPL8/RPL23A/RPS11/RPS4X/RPL9/CIRBP/GTF3A/RPS3/RPL5/FASTKD5/KDM2B/RPS13	18
MF	GO:0036002	pre-mRNA binding	18/2492	63/17697	0.00207699	0.0436966	0.0401103	PTBP1/SF1/U2AF1/CELF1/TRA2B/HNRNPA2B1/RBM41/DDX5/HNRNPU/PRPF39/RNPC3/U2AF2/SRSF2/U2AF1L4/PRPF8/RBM4/EP300/SNRPC	18
MF	GO:0070742	C2H2 zinc finger domain binding	7/2492	15/17697	0.00247833	0.0509842	0.0467997	SRRM2/ZXDA/ZXDC/WT1/EHMT1/U2AF2/HMGA2	7
MF	GO:0019787	ubiquitin-like protein transferase activity	78/2492	407/17697	0.00251659	0.0509842	0.0467997	NEURL4/HDAC4/RNF139/KLHL42/UHRF1/RNF133/SKP1/CDC42/FBXL5/NSMCE2/HECTD4/CBL/BRCA1/UBE2O/RNF126/PIAS4/HERC2/ZBED1/ZNF598/UBE3B/TRIM25/RFWD3/MED12/ASB1/TRIM56/RNF11/TAF1/RNF181/TRAF2/HERC1/TRIM3/PELI3/UBE2G2/TRAIP/RC3H2/TRIM68/UBE2D3/DDB2/HUWE1/DTL/UFC1/FBXL18/DMAC2/FBXW8/EGR2/FBXO6/FBXL13/RNF43/SH3RF2/NOSIP/CBLC/ZMIZ2/BIRC6/RBBP6/RNF34/BRAP/UBE2W/UBR4/DZIP3/RNF41/RNF217/UBE2D2/RNF214/RNF112/DCST1/U…	78
MF	GO:0001047	core promoter binding	16/2492	55/17697	0.00294399	0.0585587	0.0537526	TAF1C/ZNF335/KDM3A/POGZ/H3-3A/ZNF513/EZH2/BAZ2A/ZNF507/PRDM10/SMARCA4/ZNF462/AGO2/NRF1/POU2F1/REST	16
MF	GO:0051539	4 iron, 4 sulfur cluster binding	13/2492	41/17697	0.00310243	0.0606081	0.0556338	DDX11/POLE/POLD1/BRIP1/POLA1/NDUFV1/RTEL1/SDHB/MUTYH/DNA2/ISCA2/MOCS1/REV3L	13
MF	GO:0004407	histone deacetylase activity	10/2492	28/17697	0.00349647	0.0671076	0.0615998	HDAC4/SIN3B/HDAC10/SIRT3/SIRT7/HDAC8/NACC2/MIER2/HDAC6/MIER1	10
MF	GO:0061733	peptide-lysine-N-acetyltransferase activity	18/2492	66/17697	0.00362822	0.0684358	0.0628189	BRCA2/KAT6B/KAT2A/NAA40/HCFC1/TAF6L/TAF12/ESCO1/TAF1/KANSL1/DPF1/CREBBP/OGT/SUPT7L/SRCAP/NAA50/EP300/KANSL3	18
MF	GO:0000400	four-way junction DNA binding	7/2492	16/17697	0.00387463	0.0718449	0.0659482	XRCC2/GEN1/BLM/XRCC3/MEN1/RAD51D/MSH6	7
MF	GO:0008187	poly-pyrimidine tract binding	11/2492	33/17697	0.004123	0.0744331	0.068324	PTBP1/DAZAP1/HNRNPU/HNRNPH1/PATL1/DIS3L2/PABPC1L/CIRBP/U2AF2/MSI2/PNPT1	11
MF	GO:0017069	snRNA binding	14/2492	47/17697	0.00415029	0.0744331	0.068324	LSM2/SART3/RBM41/HNRNPU/SNRNP70/HEXIM1/DDX39B/SNRPA1/CDK9/RNPC3/LSM8/PRPF8/LSM10/HEXIM2	14
MF	GO:0033558	protein deacetylase activity	10/2492	29/17697	0.00467311	0.0824578	0.0756901	HDAC4/SIN3B/HDAC10/SIRT3/SIRT7/HDAC8/NACC2/MIER2/HDAC6/MIER1	10
MF	GO:1990841	promoter-specific chromatin binding	14/2492	48/17697	0.00511419	0.0877201	0.0805205	HDAC4/DNMT1/DDX5/CHD7/HNRNPU/PRDM15/EZH2/POLR2A/E2F4/NUP98/GTF2F1/SETDB1/SUZ12/DHX9	14
MF	GO:0004519	endonuclease activity	29/2492	127/17697	0.00513171	0.0877201	0.0805205	FEN1/GEN1/EME2/DGCR8/XRCC3/APEX2/DNASE1/SLX4/ANG/MRE11/MUS81/RNASE4/DROSHA/EME1/ZC3H12C/FAN1/LAS1L/PGBD5/RNASE2/RNASEH1/AGO2/PPP1R8/DICER1/DNA2/AGO3/SLX1A/RNASE6/RPS3/PNKP	29
MF	GO:0016894	endonuclease activity, active with either ribo- or deoxyribonucleic acids and producing 3'-phosphomonoesters	8/2492	21/17697	0.00562202	0.094623	0.0868568	GEN1/EME2/XRCC3/SLX4/MUS81/RNASE4/EME1/SLX1A	8
MF	GO:0051010	microtubule plus-end binding	7/2492	17/17697	0.00579472	0.0960518	0.0881684	TTBK2/DST/CLASP1/NUMA1/KIF18A/CKAP5/CLIP1	7
MF	GO:0003714	transcription corepressor activity	48/2492	238/17697	0.00592519	0.0967486	0.088808	DDX54/SF1/MYBBP1A/E2F7/HDAC4/GON4L/HSF4/MAP3K10/MTA1/HNRNPU/TCERG1/E4F1/CCAR1/PIAS4/PFDN5/NCOR2/AEBP2/CENPJ/TLE2/EZH2/MNT/GPS2/SIN3B/MECP2/CASP8AP2/ZBTB7A/DNMT3A/SMARCA4/NAB2/TBL1X/ZNF653/TONSL/CREBBP/TLE5/ATN1/SAP18/NACC2/KMT5A/SRSF2/EZH1/TGIF1/TLE6/SCAI/SPEN/MIER2/HEYL/MIER1/LIMD1	48
MF	GO:0004402	histone acetyltransferase activity	17/2492	64/17697	0.00617745	0.0993843	0.0912274	BRCA2/KAT6B/KAT2A/NAA40/HCFC1/TAF6L/TAF12/TAF1/KANSL1/DPF1/CREBBP/OGT/SUPT7L/SRCAP/NAA50/EP300/KANSL3	17
MF	GO:0034212	peptide N-acetyltransferase activity	19/2492	75/17697	0.0068291	0.108276	0.0993893	BRCA2/NAA25/KAT6B/KAT2A/NAA40/HCFC1/TAF6L/TAF12/ESCO1/TAF1/KANSL1/DPF1/CREBBP/OGT/SUPT7L/SRCAP/NAA50/EP300/KANSL3	19
MF	GO:0032356	oxidized DNA binding	5/2492	10/17697	0.00749562	0.111026	0.101914	BLM/MSH6/RECQL4/MUTYH/RPS3	5
MF	GO:0046974	histone methyltransferase activity (H3-K9 specific)	5/2492	10/17697	0.00749562	0.111026	0.101914	SUV39H1/ASH1L/EHMT1/SETDB1/SETD5	5
MF	GO:0140035	ubiquitination-like modification-dependent protein binding	5/2492	10/17697	0.00749562	0.111026	0.101914	ANKRD13D/FAN1/TP53BP1/DNAJC2/ANKRD13B	5
MF	GO:0140036	ubiquitin-dependent protein binding	5/2492	10/17697	0.00749562	0.111026	0.101914	ANKRD13D/FAN1/TP53BP1/DNAJC2/ANKRD13B	5
MF	GO:0003774	motor activity	30/2492	136/17697	0.00751001	0.111026	0.101914	KLC2/DNHD1/MYL6/CENPE/KLC1/KIF14/MYO5A/WDR60/MYO19/MYH7B/KIF18B/KIF21A/KIF23/DNAH1/KIF13A/DYNC1I2/DYNLT1/KIF18A/MYH3/KIF15/MYO10/KIFC2/KIF7/KIF6/DCTN2/DYNLRB1/KIF4A/MYH9/KIF20B/MYO9B	30
MF	GO:0005516	calmodulin binding	41/2492	200/17697	0.00784416	0.114297	0.104916	EWSR1/PDE1A/EEF1A1/PHKA2/PCNT/TRPV1/OBSCN/ASPM/DDX5/MYO5A/ATP2B1/SNTB2/PLA2G6/CEP97/ADCY3/CDK5RAP2/IQGAP3/PLCB3/TRPV4/RYR3/TTN/CEACAM1/MKNK2/CNN3/SNTA1/PNCK/MYH3/CAMKK1/GAP43/MYO10/IQCF2/UBR4/DAPK2/PPP3CC/CAMSAP3/MYH9/MAPKAPK5/SPTBN1/PHKA1/MYO9B/ITPKB	41
MF	GO:0035198	miRNA binding	10/2492	31/17697	0.0079402	0.114297	0.104916	HNRNPA2B1/RBM10/SPOUT1/MATR3/SOX2/AGO2/ZC3H7B/AGO3/PNPT1/RBM4	10
MF	GO:0051879	Hsp90 protein binding	12/2492	41/17697	0.00894851	0.125511	0.11521	AHSA2P/TELO2/CYP1A1/CHORDC1/TSC2/KSR1/HDAC8/USP19/CDC37/RPS3/KPNB1/HDAC6	12
MF	GO:0016893	endonuclease activity, active with either ribo- or deoxyribonucleic acids and producing 5'-phosphomonoesters	13/2492	46/17697	0.00911488	0.125511	0.11521	FEN1/GEN1/DGCR8/DNASE1/SLX4/DROSHA/FAN1/RNASEH1/AGO2/DICER1/DNA2/AGO3/SLX1A	13
MF	GO:0003887	DNA-directed DNA polymerase activity	9/2492	27/17697	0.00917815	0.125511	0.11521	POLG/POLQ/POLE/POLD1/POLA1/POLG2/POLA2/POLM/REV3L	9
MF	GO:0032452	histone demethylase activity	9/2492	27/17697	0.00917815	0.125511	0.11521	JARID2/KDM3A/PHF8/KDM4B/KDM5C/KDM2A/KDM6B/KDM2B/PHF2	9
MF	GO:0003735	structural constituent of ribosome	41/2492	202/17697	0.0093024	0.12564	0.115328	RPS3A/RPS18/RPS6/RPL10A/RPL32/RPS29/RPL39/RPS5/RPS14/RPL10/MRPL49/RPS8/RPL21/RPL15/RPL8/RPS10/RPS15A/RPL18/RPL23A/MRPL33/RPL36AL/RPS11/RPS4X/RPL9/RPL7A/RPS26/MRPS33/RPL29/RPL27/MRPL46/MRPL43/RPS3/RPL28/MRPL23/RPL5/UBA52/RPS13/RPL13A/RPSA/MRPS18B/MRPL13	41
MF	GO:0016895	exodeoxyribonuclease activity, producing 5'-phosphomonoesters	8/2492	23/17697	0.010456	0.139499	0.128049	RAD9A/POLE/FEN1/GEN1/POLD1/APEX2/MRE11/TREX1	8
MF	GO:0032451	demethylase activity	11/2492	37/17697	0.0106852	0.140838	0.129279	JARID2/KDM3A/PHF8/KDM4B/KDM5C/KDM2A/KDM6B/CYP51A1/CYP1A1/KDM2B/PHF2	11
MF	GO:0019894	kinesin binding	12/2492	42/17697	0.0109585	0.141307	0.129709	KLC2/TTBK2/CROCC/SYBU/KIF18B/MAPK8IP3/PIFO/KCNC1/SPTBN5/DISC1/LRP8/PRC1	12
MF	GO:0003777	microtubule motor activity	20/2492	84/17697	0.0114562	0.141307	0.129709	KLC2/DNHD1/CENPE/KLC1/KIF14/WDR60/KIF18B/KIF21A/KIF23/DNAH1/KIF13A/DYNC1I2/KIF18A/KIF15/KIFC2/KIF7/KIF6/DYNLRB1/KIF4A/KIF20B	20
MF	GO:0004842	ubiquitin-protein transferase activity	70/2492	382/17697	0.0116171	0.141307	0.129709	NEURL4/RNF139/KLHL42/UHRF1/RNF133/SKP1/CDC42/FBXL5/HECTD4/CBL/BRCA1/UBE2O/RNF126/HERC2/ZNF598/UBE3B/TRIM25/RFWD3/MED12/ASB1/TRIM56/RNF11/TAF1/RNF181/TRAF2/HERC1/TRIM3/PELI3/UBE2G2/TRAIP/RC3H2/TRIM68/UBE2D3/DDB2/HUWE1/DTL/FBXL18/DMAC2/FBXW8/FBXO6/FBXL13/RNF43/SH3RF2/NOSIP/CBLC/BIRC6/RBBP6/RNF34/BRAP/UBE2W/UBR4/DZIP3/RNF41/RNF217/UBE2D2/RNF214/RNF112/DCST1/UBE2J1/FBXL8/RNF14/SKP2/PELI2/PPP1R11/MIB1…	70
MF	GO:0070182	DNA polymerase binding	7/2492	19/17697	0.0116328	0.141307	0.129709	NAT10/LONP1/FANCI/CDT1/RTEL1/SMARCA4/ACD	7
MF	GO:0070577	lysine-acetylated histone binding	7/2492	19/17697	0.0116328	0.141307	0.129709	KMT2A/BRD4/BRD9/BAZ2A/TAF1/ATAD2B/SMARCA4	7
MF	GO:0140033	acetylation-dependent protein binding	7/2492	19/17697	0.0116328	0.141307	0.129709	KMT2A/BRD4/BRD9/BAZ2A/TAF1/ATAD2B/SMARCA4	7
MF	GO:0051536	iron-sulfur cluster binding	16/2492	63/17697	0.0121315	0.141307	0.129709	DDX11/POLE/POLD1/BRIP1/POLA1/NDUFV1/RTEL1/NDUFV2/SDHB/MUTYH/AOX1/DNA2/ISCA2/RPS3/MOCS1/REV3L	16
MF	GO:0051540	metal cluster binding	16/2492	63/17697	0.0121315	0.141307	0.129709	DDX11/POLE/POLD1/BRIP1/POLA1/NDUFV1/RTEL1/NDUFV2/SDHB/MUTYH/AOX1/DNA2/ISCA2/RPS3/MOCS1/REV3L	16
MF	GO:0001016	RNA polymerase III regulatory region DNA binding	5/2492	11/17697	0.0121639	0.141307	0.129709	RPTOR/GTF3C1/BRF1/MAF1/PRDX5	5
MF	GO:0032404	mismatch repair complex binding	5/2492	11/17697	0.0121639	0.141307	0.129709	MCM8/MSH6/TREX1/MUTYH/ATR	5
MF	GO:0035197	siRNA binding	5/2492	11/17697	0.0121639	0.141307	0.129709	MECP2/AGO2/DICER1/TLR9/DHX9	5
MF	GO:0008080	N-acetyltransferase activity	21/2492	90/17697	0.0122707	0.141307	0.129709	BRCA2/NAA25/KAT6B/AANAT/NAT10/KAT2A/NAA40/HCFC1/TAF6L/TAF12/ESCO1/TAF1/KANSL1/DPF1/CREBBP/OGT/SUPT7L/SRCAP/NAA50/EP300/KANSL3	21
MF	GO:0000217	DNA secondary structure binding	8/2492	24/17697	0.0137863	0.157107	0.144212	XRCC2/GEN1/BLM/XRCC3/MEN1/RAD51D/MSH6/RECQL4	8
MF	GO:0051059	NF-kappaB binding	9/2492	29/17697	0.0151078	0.170391	0.156407	NFKBID/AKAP8/COMMD7/SETD6/FAF1/GSK3B/RELA/CDK5RAP3/EP300	9
MF	GO:0070063	RNA polymerase binding	18/2492	76/17697	0.0167756	0.18727	0.1719	TCOF1/PABPN1/PHRF1/HNRNPU/BRCA1/RECQL5/BRD4/ZNF326/SCAF1/LEO1/RTRAF/ELP1/UVSSA/YTHDC2/AGO2/SUPT4H1/MAF1/DHX9	18
MF	GO:0017022	myosin binding	17/2492	71/17697	0.0177982	0.188332	0.172875	MYBPC3/MYL3/FUS/MYO19/RHOA/MYL9/RAB3C/IQGAP3/TRPM7/VEZT/SPTBN5/AXL/AMPD1/MYL4/MOBP/GSN/NKD2	17
MF	GO:0004529	exodeoxyribonuclease activity	8/2492	25/17697	0.0178271	0.188332	0.172875	RAD9A/POLE/FEN1/GEN1/POLD1/APEX2/MRE11/TREX1	8
MF	GO:0008139	nuclear localization sequence binding	8/2492	25/17697	0.0178271	0.188332	0.172875	POM121C/POM121/NUP98/TNPO2/BRAP/NUP153/KPNB1/NUP214	8
MF	GO:0015101	organic cation transmembrane transporter activity	8/2492	25/17697	0.0178271	0.188332	0.172875	SLC22A13/SLC5A7/SLC44A4/SLC25A45/SLC22A14/SLC25A20/SLC44A2/SLC18A3	8
MF	GO:0048027	mRNA 5'-UTR binding	8/2492	25/17697	0.0178271	0.188332	0.172875	RPS3A/RPS14/LARP1/IGF2BP2/RPL5/SYNCRIP/RPS13/NCL	8
MF	GO:0008013	beta-catenin binding	19/2492	82/17697	0.0179036	0.188332	0.172875	RORA/SKP1/AXIN1/CDHR5/PTPRU/AMER1/MED12/DVL3/KDM6B/TBL1X/TCF7L2/GSK3B/SETD1A/DACT3/DLG5/EP300/CHD8/AMER2/HDAC6	19
MF	GO:0034452	dynactin binding	5/2492	12/17697	0.0184683	0.192422	0.176629	BICD1/SNX6/BICD2/SPTBN5/GSK3B	5
MF	GO:0004518	nuclease activity	40/2492	205/17697	0.018973	0.195816	0.179744	POLG/RAD9A/POLE/FEN1/GEN1/POLD1/EME2/DGCR8/REXO1/XRCC3/APEX2/DNASE1/SLX4/STK31/ANG/MRE11/MUS81/RNASE4/DROSHA/DIS3L2/EME1/ZC3H12C/TREX1/FAN1/LAS1L/PAN2/PGBD5/RNASE2/RNASEH1/AGO2/PPP1R8/DICER1/DNA2/AGO3/SLX1A/RNASE6/CNOT8/RPS3/PNPT1/PNKP	40
MF	GO:0019789	SUMO transferase activity	7/2492	21/17697	0.0208328	0.213001	0.195519	HDAC4/NSMCE2/PIAS4/ZBED1/EGR2/ZMIZ2/RANBP2	7
MF	GO:0000287	magnesium ion binding	41/2492	213/17697	0.0218704	0.221539	0.203356	ENOSF1/FEN1/RPS6KA3/GEN1/S100P/PIF1/ARL3/WEE1/FIGNL1/TSSK3/SIK3/ADCY10/ENO3/DIS3L2/PPM1N/MSH6/TREX1/CIB2/FAN1/CDC42BPG/LATS1/DUT/RPS6KA4/ABL2/MTG2/RNASEH1/OXSR1/MAP2K7/HACL1/ENO2/NUDT7/DCTPP1/MVK/ATP4A/XYLT2/MARK2/ARF1/PPM1A/WNK1/TSSK4/HMGCL	41
MF	GO:0045296	cadherin binding	60/2492	331/17697	0.022523	0.223239	0.204917	KLC2/S100P/CLIC1/CBL/FASN/HCFC1/GOLGA3/PLCB3/MRE11/PKP3/ATXN2L/CHMP2B/CIP2A/TRIM25/ARGLU1/RPL15/LARP1/CNN3/CDK5R1/CTTN/ABCF3/FXYD5/SLC3A2/RPL23A/PPFIBP1/EIF3E/GOLGA2/EVPL/MACF1/AHNAK/RPL7A/RPS26/DIAPH3/CKAP5/PAICS/ANLN/NOP56/RPL29/CAPZB/CCS/PFKP/PPME1/RUVBL1/TMOD3/H1-10/MARK2/PARK7/BAIAP2/PAK6/CHMP4B/MYH9/H3C3/STX5/PHLDB2/CSNK1D/UBAP2/SPTBN1/GLOD4/HSPA5/OLA1	60
MF	GO:0008327	methyl-CpG binding	8/2492	26/17697	0.0226504	0.223239	0.204917	LHX4/UHRF1/DNMT1/CHTOP/MBD1/MECP2/MBD3/MBD3L3	8
MF	GO:0043015	gamma-tubulin binding	8/2492	26/17697	0.0226504	0.223239	0.204917	BRCA2/TUBGCP4/TUBGCP6/CDK5RAP2/RAD51D/PIFO/TUBGCP5/TUBGCP2	8
MF	GO:0016811	hydrolase activity, acting on carbon-nitrogen (but not peptide) bonds, in linear amides	17/2492	73/17697	0.023132	0.22595	0.207405	HDAC4/AMDHD2/BTD/SIN3B/NADSYN1/HDAC10/SIRT3/ASAH1/SIRT7/HDAC8/NACC2/PDF/NAAA/MIER2/HDAC6/MIER1/ACR	17
MF	GO:0031072	heat shock protein binding	25/2492	119/17697	0.0246068	0.236978	0.217528	SACS/AHSA2P/TELO2/MVD/DNAJC8/DNAJB9/BAK1/FAF1/DNAJC2/CYP1A1/CHORDC1/RNF207/TSC2/KSR1/HDAC8/USP19/CDC37/RPS3/IRAK1/TPR/CDC37L1/KPNB1/HDAC6/HSPA14/HSPA5	25
MF	GO:0019208	phosphatase regulator activity	21/2492	96/17697	0.0246942	0.236978	0.217528	PPP1R26/RCAN2/CABIN1/SBF2/PPP2R3B/PPP2R3A/CALM2/PPP1R14C/PPP1R12A/PPP1R12C/LGALS3/PPP1R8/SH3RF2/PPME1/GTF2F1/PPP4R1/SAG/SBF1/BOD1L1/DMPK/PPP1R11	21
MF	GO:0008296	3'-5'-exodeoxyribonuclease activity	5/2492	13/17697	0.0265949	0.246785	0.226531	POLE/POLD1/APEX2/MRE11/TREX1	5
MF	GO:0016423	tRNA (guanine) methyltransferase activity	5/2492	13/17697	0.0265949	0.246785	0.226531	WDR4/TRMT1/THUMPD2/TRMT11/TRMT10B	5
MF	GO:0017070	U6 snRNA binding	5/2492	13/17697	0.0265949	0.246785	0.226531	LSM2/SART3/DDX39B/LSM8/PRPF8	5
MF	GO:0003730	mRNA 3'-UTR binding	20/2492	91/17697	0.0266185	0.246785	0.226531	ILF3/DAZAP1/HNRNPA2B1/HNRNPD/DDX5/HNRNPU/KHSRP/TARDBP/PABPC1L/TUT1/HNRNPA0/FXR2/LARP1/IGF2BP2/CIRBP/HNRNPR/SECISBP2/RNPS1/RPL5/RBM4	20
MF	GO:0061659	ubiquitin-like protein ligase activity	43/2492	230/17697	0.0302253	0.277869	0.255063	NEURL4/RNF139/UHRF1/RNF133/SKP1/CDC42/CBL/UBE2O/RNF126/PIAS4/ZNF598/TRIM25/MED12/ASB1/RNF181/TRIM3/PELI3/TRAIP/HUWE1/FBXL18/EGR2/FBXO6/RNF43/SH3RF2/NOSIP/CBLC/ZMIZ2/RBBP6/RNF34/BRAP/DZIP3/RNF41/RNF217/RNF112/DCST1/FBXL8/RNF14/SKP2/PELI2/PPP1R11/RNF6/RNF5/ANAPC1	43
MF	GO:0016407	acetyltransferase activity	23/2492	110/17697	0.0317125	0.289112	0.265383	BRCA2/NAA25/KAT6B/AANAT/NAT10/FASN/KAT2A/NAA40/HCFC1/TAF6L/TAF12/ESCO1/TAF1/KANSL1/DPF1/CREBBP/OGT/ACAA2/SUPT7L/SRCAP/NAA50/EP300/KANSL3	23
MF	GO:0061631	ubiquitin conjugating enzyme activity	10/2492	38/17697	0.0337818	0.305432	0.280364	UBE2O/UBE3B/TAF1/UBE2G2/UBE2D3/BIRC6/UBE2W/UBE2D2/UBE2J1/UBE2L6	10
MF	GO:0005212	structural constituent of eye lens	7/2492	23/17697	0.034142	0.306159	0.281031	BFSP2/CPOX/BFSP1/CRYBB3/CRYBB2/CRYBG3/CRYBB1	7
MF	GO:0005154	epidermal growth factor receptor binding	9/2492	33/17697	0.0346534	0.308218	0.282921	YES1/ATXN2/CBL/RNF126/ARF4/HIP1/CBLC/TNK2/HBEGF	9
MF	GO:0070491	repressing transcription factor binding	16/2492	71/17697	0.0358346	0.316154	0.290206	HDAC4/BBS1/MTA1/TCERG1/SRI/TLE2/TCF3/TCF7L2/TLE5/BBS5/RELA/NFYB/TLE6/PARK7/MIER2/MIER1	16
MF	GO:0031432	titin binding	5/2492	14/17697	0.0366826	0.321046	0.294696	MYBPC3/OBSCN/CALM2/ANKRD23/TCAP	5
MF	GO:0019213	deacetylase activity	11/2492	44/17697	0.0380469	0.330344	0.303231	HDAC4/AMDHD2/SIN3B/HDAC10/SIRT3/SIRT7/HDAC8/NACC2/MIER2/HDAC6/MIER1	11
MF	GO:0004966	galanin receptor activity	4/2492	10/17697	0.0406823	0.33717	0.309497	LTB4R2/LTB4R/GALR1/CYSLTR1	4
MF	GO:0016884	carbon-nitrogen ligase activity, with glutamine as amido-N-donor	4/2492	10/17697	0.0406823	0.33717	0.309497	PFAS/NADSYN1/CAD/ASNSD1	4
MF	GO:0043995	histone acetyltransferase activity (H4-K5 specific)	4/2492	10/17697	0.0406823	0.33717	0.309497	HCFC1/KANSL1/OGT/KANSL3	4
MF	GO:0043996	histone acetyltransferase activity (H4-K8 specific)	4/2492	10/17697	0.0406823	0.33717	0.309497	HCFC1/KANSL1/OGT/KANSL3	4
MF	GO:0046972	histone acetyltransferase activity (H4-K16 specific)	4/2492	10/17697	0.0406823	0.33717	0.309497	HCFC1/KANSL1/OGT/KANSL3	4
MF	GO:0051400	BH domain binding	4/2492	10/17697	0.0406823	0.33717	0.309497	DNM1L/BCL2L1/BAK1/BCL2L2	4
MF	GO:0043175	RNA polymerase core enzyme binding	14/2492	61/17697	0.0414316	0.339431	0.311573	TCOF1/HNRNPU/RECQL5/BRD4/ZNF326/SCAF1/LEO1/RTRAF/ELP1/UVSSA/AGO2/SUPT4H1/MAF1/DHX9	14
MF	GO:0051018	protein kinase A binding	12/2492	50/17697	0.0415757	0.339431	0.311573	AKAP17A/AKAP8/WASF1/CRYBG3/GSK3B/AKAP1/DACT3/RPS3/AKAP8L/AKAP9/GSKIP/PRKAR2B	12
MF	GO:0051015	actin filament binding	37/2492	198/17697	0.0420923	0.341104	0.313108	MYBPC3/CORO6/MYO5A/SYNE2/MYH7B/TRPV4/TLN2/PICK1/TTN/CDK5R1/CTTN/HIP1R/CAPZA2/HIP1/KLHL17/ABL2/SVIL/ARPC5/MACF1/MYH3/TAGLN/MYO10/CAPZB/MYL4/ARPC4/CORO1C/MYO18A/CFL2/ARPC2/CAMSAP3/MYH9/GSN/DSTN/ACTR3B/TMEM201/CORO7/FERMT1	37
MF	GO:0051959	dynein light intermediate chain binding	8/2492	29/17697	0.0424459	0.341439	0.313416	DNHD1/HOOK2/DNAH1/BICD2/RILPL1/CCDC88B/CCDC88C/RAB11FIP3	8
MF	GO:0008022	protein C-terminus binding	35/2492	187/17697	0.046047	0.367704	0.337525	BRCA2/CEP250/DST/NUMA1/ATXN2/HRAS/IFT52/CENPF/PIAS4/MAP2K1/NEIL1/MRE11/POLR2A/MED12/PICK1/MKI67/CACNA1B/CEP135/DYNLT1/TRIM3/XRCC5/RABAC1/TBL1X/AGO2/MID1IP1/KSR1/FBLN5/PRRC2C/TOPBP1/BAIAP2/CNRIP1/SREBF2/NCL/EP300/PRDX3	35
MF	GO:0061650	ubiquitin-like protein conjugating enzyme activity	10/2492	40/17697	0.0467159	0.368635	0.33838	UBE2O/UBE3B/TAF1/UBE2G2/UBE2D3/BIRC6/UBE2W/UBE2D2/UBE2J1/UBE2L6	10
MF	GO:0030145	manganese ion binding	14/2492	62/17697	0.0468376	0.368635	0.33838	FEN1/NPEPL1/ADCY10/MRE11/PPM1N/MPPED2/ABL2/NUDT7/GYG1/GALNT4/XYLT2/PPM1M/PPM1A/HMGCL	14
MF	GO:0017136	NAD-dependent histone deacetylase activity	5/2492	15/17697	0.048819	0.381486	0.350176	HDAC4/SIRT3/SIRT7/HDAC8/HDAC6	5

## Sheet: Stable4
ID	Description	GeneRatio	BgRatio	pvalue	p.adjust	qvalue	geneID	Count
hsa03440	Homologous recombination	20/1082	41/8026	5.36396e-08	1.70574e-05	1.66001e-05	7516/675/8940/5424/641/672/83990/7517/5893/4361/80198/146956/29935/7156/6118/472/5892/8438/11073/25788	20
hsa03030	DNA replication	18/1082	36/8026	1.55176e-07	2.46731e-05	2.40115e-05	5426/2237/5424/5422/5984/29935/6118/4174/4171/5985/23649/84153/246243/4172/4176/1763/4173/3978	18
hsa04150	mTOR signaling pathway	43/1082	155/8026	1.7286e-06	0.000183231	0.000178318	6197/6194/3480/9894/64900/81617/3265/8408/79726/387/201163/10670/1856/5604/57521/253260/8131/3845/1857/2887/6520/10542/6198/7473/2932/7249/529/5728/7476/8140/9296/58528/4040/92335/6396/9681/80326/84219/6502/6655/5595/6249/4041	43
hsa03460	Fanconi anemia pathway	21/1082	54/8026	2.72858e-06	0.000216922	0.000211106	2175/675/8940/9894/641/197342/672/83990/2187/84464/55215/80198/146956/29935/7156/6118/22909/2176/548593/545/5980	21
hsa03040	Spliceosome	40/1082	149/8026	9.4761e-06	0.00060268	0.000586521	9984/4670/57819/7307/9092/22985/6434/1655/3192/10915/58517/10523/6625/6426/10262/9129/9785/11325/7919/6627/10772/57461/8449/25766/8175/51691/57187/11338/27258/6427/9879/199746/8683/10594/55119/10992/83443/6631/9716/220988	40
hsa00310	Lysine degradation	18/1082	61/8026	0.000809651	0.0403439	0.0392622	84444/4297/9757/8085/23067/2146/6839/7468/58508/55870/51111/9739/79813/3033/387893/2145/84787/9869	18
hsa03010	Ribosome	36/1082	158/8026	0.000888073	0.0403439	0.0392622	6189/6222/6194/4736/6161/6235/6170/6193/6208/6134/6202/6144/6138/6132/6204/6210/6141/6147/9553/6166/6205/6191/6133/6130/6231/6159/6155/6188/6158/6150/6125/7311/6207/23521/3921/28998	36
hsa04110	Cell cycle	29/1082	124/8026	0.00177955	0.0707373	0.0688406	6500/9088/9700/23594/7465/701/1111/472/8243/4174/4171/1874/51343/8317/993/1387/4172/4176/2932/8318/7532/545/4173/990/2033/6502/8379/994/64682	29
hsa03013	RNA transport	38/1082	180/8026	0.00283377	0.100127	0.0974419	9984/1973/100101267/22985/1915/1981/8086/5411/9883/80336/7919/50628/9513/23511/4928/65109/3646/57122/8661/8669/8893/57187/10284/10482/11260/79902/10921/6396/59343/7175/5976/79228/79023/9972/3837/7514/8021/5903	38
hsa03015	mRNA surveillance pathway	22/1082	91/8026	0.00396497	0.126086	0.122705	8106/22985/26528/11052/55012/5411/8731/79869/80336/7919/23049/28227/5523/65109/10284/29101/10482/9887/10921/124540/5976/23381	22
hsa05131	Shigellosis	45/1082	236/8026	0.00912581	0.263819	0.256745	7307/3099/6500/8517/998/598/387/10670/3020/10398/257397/57521/664/5331/1432/83660/472/30849/2017/7186/11345/7100/10241/1793/6198/10092/8936/7323/11337/2932/92610/5970/7314/3101/10093/58528/199746/10392/5335/7322/10109/375/8352/89869/5595	45
hsa05130	Pathogenic Escherichia coli infection	39/1082	202/8026	0.0119071	0.315537	0.307077	8517/998/4644/55845/387/5781/57644/9074/9267/257397/1432/578/49861/7846/2017/7186/7100/10092/8936/4621/137075/9138/9826/100132463/4651/5970/84617/10093/24146/6188/3654/10458/10109/4627/375/4691/7009/9080/5595	39
hsa04722	Neurotrophin signaling pathway	25/1082	119/8026	0.0146508	0.35838	0.348771	91860/6197/998/3265/387/5781/5604/5598/627/1432/2889/25970/11108/805/3845/5609/2932/5970/27018/3654/5335/6655/5595/5906/397	25
hsa00900	Terpenoid backbone biosynthesis	7/1082	22/8026	0.0215418	0.489306	0.476186	4597/79947/57107/9453/4598/3157/3156	7
hsa04137	Mitophagy - animal	15/1082	65/8026	0.0238	0.504559	0.491031	89941/3265/8408/598/664/3845/11345/10241/7942/285973/11337/7030/5970/7314/6237	15
hsa04140	Autophagy - animal	27/1082	137/8026	0.0255377	0.505751	0.49219	8673/10533/3480/3265/8408/598/10670/89849/5604/57521/664/83452/30849/3845/11345/6198/10010/285973/11337/7249/5728/58528/23130/23604/115201/5595/6237	27
hsa03430	Mismatch repair	7/1082	23/8026	0.0274632	0.505751	0.49219	5424/5984/29935/6118/2956/5985/3978	7
hsa05132	Salmonella infection	39/1082	214/8026	0.0286274	0.505751	0.49219	64837/4637/3831/6500/8517/998/3265/55845/387/57644/9267/5604/10398/257397/7184/1432/578/1781/7186/6993/7100/10092/79026/4621/6934/5609/5970/10093/6188/3654/10392/83658/54106/10109/4627/375/23339/5595/6237	39
hsa04066	HIF-1 signaling pathway	22/1082	109/8026	0.0322175	0.53922	0.524762	3099/6194/3480/5160/5604/2027/2872/6198/1387/5211/2026/7422/5970/3101/5214/5209/5335/3460/2033/3945/5595/284	22
hsa05211	Renal cell carcinoma	15/1082	69/8026	0.0390071	0.590679	0.574842	998/3265/201163/5781/5604/2889/3845/1387/7422/7030/56924/2033/6655/5595/5906	15
hsa05230	Central carbon metabolism in cancer	15/1082	69/8026	0.0390071	0.590679	0.574842	3099/5160/3265/5604/3845/23410/5211/2322/9123/5728/8140/3101/5214/3945/5595	15
hsa03420	Nucleotide excision repair	11/1082	47/8026	0.0444833	0.62914	0.612271	5426/5424/404672/5984/29935/6118/2967/5985/1643/3978/2966	11
hsa04270	Vascular smooth muscle contraction	25/1082	132/8026	0.0470907	0.62914	0.612271	91860/8681/4637/100137049/8398/27094/387/5604/10398/109/5331/4880/805/1907/10266/81579/4659/54776/50487/72/9138/9826/3779/2767/5595	25
hsa04916	Melanogenesis	20/1082	101/8026	0.0474823	0.62914	0.612271	91860/3265/1856/5604/109/5331/805/4157/3845/1857/6934/1387/7473/2932/7476/5443/80326/2033/5595/7306	20

## Sheet: Stable5
Gene	reformedRatio	currentRatio	Stat	Pvalue
L1CAM	0.0243902	0.106061	13.786	0.000204859
SATB2	0.0335366	0.113636	11.3241	0.00076506
ANKRD30A	0.176829	0.0606061	10.3455	0.00129791
IGKV1D-42	0.0243902	0.0909091	10.0141	0.00155346
INTS1	0.027439	0.0909091	8.70281	0.00317719
ZFC3H1	0.0243902	0.0833333	8.25808	0.0040571
COL24A1	0.0945122	0.0227273	7.08571	0.00777009
TEX15	0.0945122	0.0227273	7.08571	0.00777009
HELZ2	0.027439	0.0833333	7.07063	0.00783577
PLCB4	0.0670732	0.00757576	7.01443	0.00808553
FAT3	0.158537	0.265152	6.97611	0.00826048
PRDM9	0.146341	0.25	6.97094	0.00828438
TKTL2	0.0518293	0.121212	6.80406	0.00909508
HSPG2	0.0792683	0.0151515	6.76873	0.00927688
GRM5	0.112805	0.0378788	6.36863	0.0116155
NRG3	0.0487805	0.113636	6.2992	0.0120793
PCDHA6	0.0884146	0.0227273	6.27445	0.0122491
EPHA3	0.070122	0.143939	6.18156	0.0129088
ZBTB20	0.0609756	0.00757576	6.1603	0.0130649
SIPA1L3	0.0396341	0.0984848	6.11288	0.01342
SPAG17	0.118902	0.0454545	5.75312	0.0164594
EYA4	0.0579268	0.00757576	5.73773	0.0166042
ADAMTS5	0.027439	0.0757576	5.54934	0.0184877
GHR	0.027439	0.0757576	5.54934	0.0184877
ADAMTSL3	0.0945122	0.030303	5.52005	0.0187998
RANBP17	0.054878	0.00757576	5.31836	0.0211019
GRM3	0.103659	0.0378788	5.2486	0.0219645
KALRN	0.125	0.0530303	5.21635	0.0223755
KCNH7	0.125	0.0530303	5.21635	0.0223755
COL4A4	0.0914634	0.030303	5.14349	0.0233338
PCDHB7	0.0914634	0.030303	5.14349	0.0233338
AGMO	0.0335366	0.0833333	5.1252	0.0235809
OR2M7	0.0335366	0.0833333	5.1252	0.0235809
SRRM2	0.0792683	0.0227273	5.09398	0.024009
MACF1	0.143293	0.0681818	4.9664	0.0258444
CNTN6	0.0884146	0.030303	4.77298	0.0289098
HECW2	0.0884146	0.030303	4.77298	0.0289098
MAGEC1	0.131098	0.0606061	4.74445	0.029393
TRPC4	0.0640244	0.0151515	4.73295	0.0295901
CACNA1I	0.0762195	0.0227273	4.71135	0.0299641
COL6A5	0.0762195	0.0227273	4.71135	0.0299641
MYO15A	0.0762195	0.0227273	4.71135	0.0299641
ZNF236	0.0762195	0.0227273	4.71135	0.0299641
ARHGAP32	0.0304878	0.0757576	4.63809	0.0312697
CHIA	0.0304878	0.0757576	4.63809	0.0312697
EPHA8	0.0304878	0.0757576	4.63809	0.0312697
GPATCH8	0.0304878	0.0757576	4.63809	0.0312697
SSH2	0.0304878	0.0757576	4.63809	0.0312697
MALAT1	0.0731707	0.136364	4.53019	0.0333019
MLLT10	0.0487805	0.00757576	4.49001	0.0340935
OR5L1	0.0518293	0.106061	4.40441	0.0358462
NCAM2	0.0914634	0.159091	4.36675	0.0366467
SPAG16	0.0609756	0.0151515	4.34007	0.0372254
DPPA4	0.0731707	0.0227273	4.33475	0.037342
CKAP5	0.0365854	0.0833333	4.33034	0.0374388
LCT	0.146341	0.0757576	4.25562	0.0391207
ADAMTS2	0.027439	0.0681818	4.1554	0.0415021
RGS7	0.070122	0.128788	4.08008	0.0433917
HGF	0.0823171	0.030303	4.05161	0.0441292
KIT	0.070122	0.0227273	3.96462	0.046466
ABCB4	0.0579268	0.0151515	3.95283	0.0467926
CADPS2	0.0579268	0.0151515	3.95283	0.0467926
GP2	0.0579268	0.0151515	3.95283	0.0467926
NELL2	0.0579268	0.0151515	3.95283	0.0467926
TEX14	0.0579268	0.0151515	3.95283	0.0467926
TGM6	0.0487805	0.0984848	3.93658	0.0472467
DYSF	0.106707	0.174242	3.89593	0.0484033
DNAH5	0.182927	0.265152	3.88323	0.0487705
ATP8B4	0.0335366	0.0757576	3.85105	0.049715
CNR1	0.0335366	0.0757576	3.85105	0.049715
CYLC2	0.0335366	0.0757576	3.85105	0.049715

## Sheet: Stable6
Gene	reformedRatio	currentRatio	Stat	Pvalue
COL11A1	0.0884956	0.157895	4.08071	0.0433755
AMY1B	0.0855457	0.157895	4.54303	0.0330529
RNPC3	0.0855457	0.157895	4.54303	0.0330529
AMY1C	0.0855457	0.157895	4.54303	0.0330529
AMY1A	0.0855457	0.157895	4.54303	0.0330529
AMY2B	0.0855457	0.157895	4.54303	0.0330529
AMY2A	0.0855457	0.157895	4.54303	0.0330529
WARS2	0.138643	0.218045	3.88968	0.0485835
HAO2	0.132743	0.218045	4.63223	0.0313767
HSD3B2	0.135693	0.225564	5.06522	0.0244106
HSD3B1	0.135693	0.225564	5.06522	0.0244106
ZNF697	0.135693	0.225564	5.06522	0.0244106
PHGDH	0.138643	0.225564	4.66881	0.0307152
HMGCS2	0.138643	0.225564	4.66881	0.0307152
REG4	0.138643	0.218045	3.88968	0.0485835
ADAM30	0.135693	0.225564	5.06522	0.0244106
NOTCH2	0.212389	0.323308	5.78962	0.016121
GPR89A	0.147493	0.270677	8.9187	0.00282265
CD160	0.147493	0.270677	8.9187	0.00282265
POLR3GL	0.147493	0.270677	8.9187	0.00282265
PEX11B	0.147493	0.270677	8.9187	0.00282265
PIAS3	0.147493	0.270677	8.9187	0.00282265
ITGA10	0.147493	0.270677	8.9187	0.00282265
NBPF8	0.147493	0.270677	8.9187	0.00282265
HFE2	0.147493	0.270677	8.9187	0.00282265
SRGAP2C	0.147493	0.270677	8.9187	0.00282265
PDZK1	0.147493	0.270677	8.9187	0.00282265
POLR3C	0.147493	0.270677	8.9187	0.00282265
NUDT17	0.147493	0.270677	8.9187	0.00282265
FAM72B	0.147493	0.270677	8.9187	0.00282265
SRGAP2B	0.147493	0.270677	8.9187	0.00282265
FCGR1B	0.147493	0.270677	8.9187	0.00282265
ANKRD35	0.147493	0.270677	8.9187	0.00282265
HIST2H3PS2	0.147493	0.270677	8.9187	0.00282265
FAM72D	0.147493	0.270677	8.9187	0.00282265
PPIAL4D	0.147493	0.270677	8.9187	0.00282265
PPIAL4B	0.147493	0.270677	8.9187	0.00282265
FAM72C	0.147493	0.270677	8.9187	0.00282265
RBM8A	0.147493	0.270677	8.9187	0.00282265
RNF115	0.147493	0.270677	8.9187	0.00282265
SEC22B	0.147493	0.270677	8.9187	0.00282265
TXNIP	0.147493	0.270677	8.9187	0.00282265
NBPF15	0.147493	0.270677	8.9187	0.00282265
NBPF10	0.147493	0.270677	8.9187	0.00282265
PPIAL4E	0.147493	0.270677	8.9187	0.00282265
LIX1L	0.147493	0.270677	8.9187	0.00282265
ANKRD34A	0.147493	0.270677	8.9187	0.00282265
ENSG00000273136	0.147493	0.270677	8.9187	0.00282265
AC253572.1	0.147493	0.270677	8.9187	0.00282265
PPIAL4F	0.147493	0.270677	8.9187	0.00282265
ENSG00000280778	0.147493	0.270677	8.9187	0.00282265
ENSG00000281571	0.147493	0.270677	8.9187	0.00282265
ENSG00000281741	0.147493	0.270677	8.9187	0.00282265
BCL9	0.117994	0.218045	6.88032	0.00871499
GJA8	0.117994	0.218045	6.88032	0.00871499
CHD1L	0.117994	0.218045	6.88032	0.00871499
FMO5	0.117994	0.218045	6.88032	0.00871499
PRKAB2	0.117994	0.218045	6.88032	0.00871499
FCGR1A	0.117994	0.218045	6.88032	0.00871499
SV2A	0.126844	0.225564	6.38543	0.0115061
ACP6	0.117994	0.218045	6.88032	0.00871499
BOLA1	0.117994	0.218045	6.88032	0.00871499
PDE4DIP	0.117994	0.218045	6.88032	0.00871499
HIST2H3D	0.117994	0.218045	6.88032	0.00871499
HIST2H2AC	0.117994	0.218045	6.88032	0.00871499
HIST2H2AB	0.117994	0.218045	6.88032	0.00871499
HIST2H2BE	0.117994	0.218045	6.88032	0.00871499
GPR89B	0.117994	0.218045	6.88032	0.00871499
HIST2H3C	0.117994	0.218045	6.88032	0.00871499
HIST2H2BF	0.117994	0.218045	6.88032	0.00871499
HIST2H3A	0.117994	0.218045	6.88032	0.00871499
PPIAL4G	0.117994	0.218045	6.88032	0.00871499
NBPF11	0.117994	0.218045	6.88032	0.00871499
GJA5	0.117994	0.218045	6.88032	0.00871499
NBPF12	0.117994	0.218045	6.88032	0.00871499
NBPF9	0.117994	0.218045	6.88032	0.00871499
HIST2H4B	0.117994	0.218045	6.88032	0.00871499
NBPF14	0.117994	0.218045	6.88032	0.00871499
HIST2H4A	0.117994	0.218045	6.88032	0.00871499
NBPF19	0.117994	0.218045	6.88032	0.00871499
FAM231D	0.117994	0.218045	6.88032	0.00871499
ENSG00000280649	0.117994	0.218045	6.88032	0.00871499
VPS45	0.117994	0.203008	4.99162	0.0254703
PLEKHO1	0.117994	0.195489	4.14689	0.041711
ANP32E	0.117994	0.195489	4.14689	0.041711
NSL1	0.0589971	0.120301	4.26242	0.0389645
TATDN3	0.0589971	0.120301	4.26242	0.0389645
SPATA45	0.0589971	0.120301	4.26242	0.0389645
FLVCR1	0.0589971	0.120301	4.26242	0.0389645
VASH2	0.0589971	0.12782	5.34632	0.020766
ANGEL2	0.0589971	0.12782	5.34632	0.020766
RPS6KC1	0.0648968	0.12782	4.19391	0.0405695
PROX1	0.0648968	0.12782	4.19391	0.0405695
LRRTM1	0.100295	0.037594	4.16172	0.0413474
BIN1	0.0914454	0.0300752	4.38455	0.036266
CYP27C1	0.0914454	0.0300752	4.38455	0.036266
ERCC3	0.0884956	0.0300752	4.04237	0.0443715
MAP3K2	0.0884956	0.0300752	4.04237	0.0443715
PROC	0.0884956	0.0300752	4.04237	0.0443715
IWS1	0.0884956	0.0300752	4.04237	0.0443715
MYO7B	0.0943953	0.0300752	4.73337	0.0295829
LIMS2	0.0914454	0.0300752	4.38455	0.036266
GPR17	0.0914454	0.0300752	4.38455	0.036266
WDR33	0.100295	0.0300752	5.44945	0.0195745
SFT2D3	0.0943953	0.0300752	4.73337	0.0295829
POLR2D	0.0973451	0.0300752	5.08844	0.0240859
AMMECR1L	0.0973451	0.0300752	5.08844	0.0240859
SAP130	0.0973451	0.0300752	5.08844	0.0240859
UGGT1	0.100295	0.0300752	5.44945	0.0195745
HS6ST1	0.100295	0.037594	4.16172	0.0413474
RAB6C	0.103245	0.037594	4.49533	0.0339876
PTPN18	0.106195	0.037594	4.8356	0.027878
SMPD4	0.106195	0.037594	4.8356	0.027878
CCDC115	0.106195	0.037594	4.8356	0.027878
IMP4	0.106195	0.037594	4.8356	0.027878
CCDC74B	0.106195	0.037594	4.8356	0.027878
MZT2B	0.106195	0.037594	4.8356	0.027878
TUBA3E	0.106195	0.037594	4.8356	0.027878
POTEF	0.106195	0.037594	4.8356	0.027878
POTEI	0.109145	0.037594	5.18221	0.0228192
CFC1	0.109145	0.037594	5.18221	0.0228192
CFC1B	0.109145	0.037594	5.18221	0.0228192
ENSG00000183292	0.109145	0.037594	5.18221	0.0228192
AC013269.5	0.109145	0.037594	5.18221	0.0228192
POTEJ	0.109145	0.037594	5.18221	0.0228192
GPR148	0.103245	0.037594	4.49533	0.0339876
TUBA3D	0.103245	0.037594	4.49533	0.0339876
MZT2A	0.103245	0.037594	4.49533	0.0339876
POTEE	0.103245	0.037594	4.49533	0.0339876
CCDC74A	0.103245	0.037594	4.49533	0.0339876
ANKRD30BL	0.112094	0.037594	5.53489	0.018641
MGAT5	0.103245	0.0300752	5.8161	0.0158801
TMEM163	0.0943953	0.0225564	6.17237	0.0129761
ACMSD	0.0973451	0.0300752	5.08844	0.0240859
CCNT2	0.0973451	0.0300752	5.08844	0.0240859
MAP3K19	0.100295	0.0300752	5.44945	0.0195745
RAB3GAP1	0.103245	0.037594	4.49533	0.0339876
FAM117B	0.117994	0.195489	4.14689	0.041711
ATG7	0.079646	0.150376	4.57015	0.0325337
MAP1B	0.0943953	0.0300752	4.73337	0.0295829
MRPS27	0.0943953	0.0300752	4.73337	0.0295829
PTCD2	0.0943953	0.0300752	4.73337	0.0295829
ZNF366	0.0943953	0.0300752	4.73337	0.0295829
TNPO1	0.0914454	0.0300752	4.38455	0.036266
FCHO2	0.0914454	0.0300752	4.38455	0.036266
TMEM171	0.0914454	0.0300752	4.38455	0.036266
TMEM174	0.0914454	0.0300752	4.38455	0.036266
ANKRA2	0.0884956	0.0300752	4.04237	0.0443715
UTP15	0.0884956	0.0300752	4.04237	0.0443715
RASA1	0.0914454	0.0300752	4.38455	0.036266
TCP11	0.0589971	0.12782	5.34632	0.020766
ENSG00000146197	0.0560472	0.120301	4.84653	0.0277018
ZNF76	0.0530973	0.120301	5.4877	0.0191507
DEF6	0.0530973	0.120301	5.4877	0.0191507
PPARD	0.0530973	0.120301	5.4877	0.0191507
FANCE	0.0530973	0.112782	4.35527	0.0368946
RPL10A	0.0530973	0.112782	4.35527	0.0368946
TEAD3	0.0530973	0.112782	4.35527	0.0368946
TULP1	0.0530973	0.112782	4.35527	0.0368946
CPED1	0.103245	0.18797	5.43974	0.0196836
WNT16	0.100295	0.172932	4.08723	0.0432084
FAM3C	0.100295	0.172932	4.08723	0.0432084
CADPS2	0.117994	0.195489	4.14689	0.041711
PRSS1	0.115044	0.195489	4.55028	0.0329133
MTRNR2L6	0.115044	0.195489	4.55028	0.0329133
EPHB6	0.112094	0.18797	4.12141	0.0423438
TRPV6	0.109145	0.18797	4.53386	0.0332306
TRPV5	0.109145	0.195489	5.43346	0.0197545
C7orf34	0.109145	0.195489	5.43346	0.0197545
KEL	0.109145	0.18797	4.53386	0.0332306
OR9A2	0.109145	0.18797	4.53386	0.0332306
TAS2R40	0.109145	0.18797	4.53386	0.0332306
GSTK1	0.109145	0.18797	4.53386	0.0332306
TMEM139	0.112094	0.18797	4.12141	0.0423438
CASP2	0.112094	0.18797	4.12141	0.0423438
CLCN1	0.112094	0.18797	4.12141	0.0423438
OR2F1	0.117994	0.195489	4.14689	0.041711
OR6B1	0.117994	0.195489	4.14689	0.041711
OR2A5	0.117994	0.195489	4.14689	0.041711
OR2A25	0.117994	0.195489	4.14689	0.041711
OR2A12	0.117994	0.195489	4.14689	0.041711
OR2A2	0.117994	0.195489	4.14689	0.041711
OR2A14	0.117994	0.195489	4.14689	0.041711
ARHGEF5	0.117994	0.195489	4.14689	0.041711
NOBOX	0.117994	0.195489	4.14689	0.041711
OR2A42	0.117994	0.195489	4.14689	0.041711
ARHGEF35	0.117994	0.195489	4.14689	0.041711
OR2A1	0.117994	0.195489	4.14689	0.041711
CTAGE4	0.117994	0.195489	4.14689	0.041711
OR2A7	0.117994	0.195489	4.14689	0.041711
CTAGE8	0.117994	0.195489	4.14689	0.041711
PNMA2	0.0884956	0.0300752	4.04237	0.0443715
SLC28A3	0.0648968	0.0150376	3.94146	0.0471098
SPIN1	0.0678466	0.0150376	4.3102	0.0378844
GADD45G	0.0648968	0.0150376	3.94146	0.0471098
ROR2	0.0648968	0.0150376	3.94146	0.0471098
SPTLC1	0.0648968	0.0150376	3.94146	0.0471098
IARS	0.0678466	0.0150376	4.3102	0.0378844
FKSG56	0.0648968	0.0150376	3.94146	0.0471098
NOL8	0.0707965	0.0150376	4.68479	0.0304308
OGN	0.0678466	0.0150376	4.3102	0.0378844
ASPN	0.0678466	0.0150376	4.3102	0.0378844
ECM2	0.0678466	0.0150376	4.3102	0.0378844
OMD	0.0678466	0.0150376	4.3102	0.0378844
CENPP	0.0707965	0.0150376	4.68479	0.0304308
IPPK	0.0678466	0.0150376	4.3102	0.0378844
FGD3	0.0707965	0.0150376	4.68479	0.0304308
SUSD3	0.0678466	0.0150376	4.3102	0.0378844
C9orf89	0.0707965	0.0150376	4.68479	0.0304308
NINJ1	0.0707965	0.0150376	4.68479	0.0304308
WNK2	0.0678466	0.0150376	4.3102	0.0378844
C9orf129	0.0678466	0.0150376	4.3102	0.0378844
FAM120A	0.0707965	0.0150376	4.68479	0.0304308
FAM120AOS	0.0678466	0.0150376	4.3102	0.0378844
PHF2	0.0766962	0.0150376	5.44984	0.0195701
PTCH1	0.0678466	0.0150376	4.3102	0.0378844
PARD3	0.0619469	0.135338	5.85414	0.0155404
MCU	0.100295	0.037594	4.16172	0.0413474
OIT3	0.100295	0.037594	4.16172	0.0413474
PLA2G12B	0.100295	0.037594	4.16172	0.0413474
VCL	0.109145	0.0451128	3.98827	0.0458181
KAT6B	0.117994	0.0526316	3.85179	0.0496929
AHNAK	0.0737463	0.150376	5.64537	0.0175015
EEF1G	0.0707965	0.142857	5.15185	0.0232216
ENSG00000255508	0.0707965	0.142857	5.15185	0.0232216
BSCL2	0.0648968	0.12782	4.19391	0.0405695
GNG3	0.0648968	0.12782	4.19391	0.0405695
ZBTB3	0.0678466	0.135338	4.66782	0.0307329
POLR2G	0.0678466	0.135338	4.66782	0.0307329
ACAD8	0.132743	0.210526	3.84553	0.0498788
B3GAT1	0.132743	0.210526	3.84553	0.0498788
GLB1L2	0.132743	0.210526	3.84553	0.0498788
GLB1L3	0.132743	0.210526	3.84553	0.0498788
SYT10	0.0678466	0.135338	4.66782	0.0307329
ALG10	0.0678466	0.135338	4.66782	0.0307329
ALG10B	0.0678466	0.135338	4.66782	0.0307329
ZZEF1	0.0353982	0.0902256	4.86794	0.0273602
CYB5D2	0.0383481	0.0902256	4.14306	0.0418054
UBE2G1	0.0353982	0.0977444	6.21152	0.0126922
TEKT1	0.0265487	0.075188	4.65823	0.0309051
ALOX12	0.0235988	0.0676692	4.14957	0.0416452
RNASEK-C17orf49	0.0235988	0.0676692	4.14957	0.0416452
RNASEK	0.0235988	0.0676692	4.14957	0.0416452
C17orf49	0.0235988	0.0676692	4.14957	0.0416452
BCL6B	0.0235988	0.0676692	4.14957	0.0416452
SLC16A11	0.0235988	0.0676692	4.14957	0.0416452
SLC16A13	0.0235988	0.0676692	4.14957	0.0416452
C17orf74	0.0235988	0.0676692	4.14957	0.0416452
FGF11	0.0235988	0.0676692	4.14957	0.0416452
TMEM102	0.0235988	0.0676692	4.14957	0.0416452
CHRNB1	0.0235988	0.0676692	4.14957	0.0416452
ZBTB4	0.0235988	0.0676692	4.14957	0.0416452
SLC35G6	0.020649	0.0676692	5.09293	0.0240236
POLR2A	0.020649	0.0676692	5.09293	0.0240236
TNFSF12	0.0176991	0.0601504	4.59707	0.0320267
TNFSF12-TNFSF13	0.0176991	0.0601504	4.59707	0.0320267
TNFSF13	0.0176991	0.0601504	4.59707	0.0320267
SENP3	0.0176991	0.0601504	4.59707	0.0320267
SENP3-EIF4A1	0.0176991	0.0601504	4.59707	0.0320267
EIF4A1	0.0176991	0.0601504	4.59707	0.0320267
CD68	0.0176991	0.0601504	4.59707	0.0320267
SOX15	0.0176991	0.0601504	4.59707	0.0320267
FXR2	0.0176991	0.0601504	4.59707	0.0320267
MPDU1	0.0176991	0.0601504	4.59707	0.0320267
SHBG	0.0176991	0.0601504	4.59707	0.0320267
SAT2	0.0176991	0.0601504	4.59707	0.0320267
WRAP53	0.0176991	0.0601504	4.59707	0.0320267
EFNB3	0.0176991	0.0601504	4.59707	0.0320267
DNAH2	0.0176991	0.0676692	6.21291	0.0126822
KDM6B	0.0176991	0.0676692	6.21291	0.0126822
TMEM88	0.0176991	0.0676692	6.21291	0.0126822
CYB5D1	0.0176991	0.0676692	6.21291	0.0126822
NAA38	0.0176991	0.0676692	6.21291	0.0126822
CHD3	0.0176991	0.0676692	6.21291	0.0126822
KCNAB3	0.0176991	0.0601504	4.59707	0.0320267
ENSG00000281523	0.0176991	0.0601504	4.59707	0.0320267
ENSG00000262730	0.0176991	0.0601504	4.59707	0.0320267
CNTROB	0.0176991	0.0601504	4.59707	0.0320267
TRAPPC1	0.0176991	0.0601504	4.59707	0.0320267
GUCY2D	0.0176991	0.0601504	4.59707	0.0320267
ALOX15B	0.0176991	0.0601504	4.59707	0.0320267
ALOX12B	0.0176991	0.0601504	4.59707	0.0320267
ALOXE3	0.0176991	0.0601504	4.59707	0.0320267
HES7	0.0176991	0.0601504	4.59707	0.0320267
PER1	0.0176991	0.0601504	4.59707	0.0320267
RP11-599B13.6	0.0176991	0.0601504	4.59707	0.0320267
VAMP2	0.0176991	0.0601504	4.59707	0.0320267
TMEM107	0.0176991	0.0601504	4.59707	0.0320267
C17orf59	0.0176991	0.0601504	4.59707	0.0320267
AC129492.1	0.0176991	0.0601504	4.59707	0.0320267
AURKB	0.0176991	0.0601504	4.59707	0.0320267
CTC1	0.0176991	0.0601504	4.59707	0.0320267
PFAS	0.0176991	0.0601504	4.59707	0.0320267
SLC25A35	0.0176991	0.0601504	4.59707	0.0320267
RANGRF	0.0176991	0.0601504	4.59707	0.0320267
MYH10	0.0235988	0.0676692	4.14957	0.0416452
NTN1	0.0294985	0.075188	3.85276	0.0496642
POTEC	0.0353982	0.0902256	4.86794	0.0273602
ROCK1	0.0648968	0.12782	4.19391	0.0405695
CBLN2	0.0973451	0.180451	5.45543	0.0195075
NETO1	0.0973451	0.180451	5.45543	0.0195075
FBXO15	0.106195	0.180451	4.1013	0.0428503
TIMM21	0.106195	0.180451	4.1013	0.0428503
CYB5A	0.103245	0.18797	5.43974	0.0196836
C18orf63	0.103245	0.180451	4.52395	0.0334235
FAM69C	0.103245	0.180451	4.52395	0.0334235
CNDP2	0.106195	0.180451	4.1013	0.0428503
ZNF236	0.120944	0.218045	6.38244	0.0115255
MBP	0.126844	0.210526	4.6	0.0319719
POP4	0.153392	0.240602	4.38777	0.0361977
PLEKHF1	0.153392	0.255639	6.0334	0.0140376
C19orf12	0.156342	0.255639	5.62144	0.0177421
CCNE1	0.165192	0.270677	6.11781	0.0133826
URI1	0.162242	0.270677	6.53718	0.0105643
ZNF536	0.159292	0.293233	10.0017	0.00156396
TSHZ3	0.138643	0.263158	9.4679	0.00209098
ZNF507	0.144543	0.278195	10.5721	0.00114806
DPY19L3	0.144543	0.293233	12.9604	0.000318157
PDCD5	0.141593	0.270677	10.0154	0.00155232
ANKRD27	0.144543	0.278195	10.5721	0.00114806
RGS9BP	0.141593	0.270677	10.0154	0.00155232
NUDT19	0.141593	0.270677	10.0154	0.00155232
TDRD12	0.141593	0.270677	10.0154	0.00155232
SLC7A9	0.141593	0.263158	8.91978	0.00282099
CEP89	0.141593	0.263158	8.91978	0.00282099
RHPN2	0.141593	0.263158	8.91978	0.00282099
C19orf40	0.141593	0.263158	8.91978	0.00282099
GPATCH1	0.138643	0.263158	9.4679	0.00209098
WDR88	0.138643	0.263158	9.4679	0.00209098
LRP3	0.141593	0.263158	8.91978	0.00282099
SLC7A10	0.141593	0.263158	8.91978	0.00282099
CEBPA	0.141593	0.255639	7.87893	0.0050014
CEBPG	0.147493	0.24812	5.99794	0.0143226
PEPD	0.147493	0.255639	6.91537	0.00854578
CHST8	0.156342	0.270677	7.43114	0.00641047
KCTD15	0.141593	0.270677	10.0154	0.00155232
LSM14A	0.159292	0.263158	6.07346	0.0137228
KIAA0355	0.159292	0.263158	6.07346	0.0137228
GPI	0.156342	0.255639	5.62144	0.0177421
RP11-618P17.4	0.156342	0.255639	5.62144	0.0177421
PDCD2L	0.153392	0.24812	5.18141	0.0228298
UBA2	0.150442	0.24812	5.58001	0.0181666
WTIP	0.147493	0.24812	5.99794	0.0143226
SCGB2B2	0.153392	0.24812	5.18141	0.0228298
ZNF302	0.150442	0.24812	5.58001	0.0181666
ZNF181	0.150442	0.24812	5.58001	0.0181666
ZNF599	0.153392	0.24812	5.18141	0.0228298
ZNF792	0.159292	0.24812	4.4398	0.0351105
FXYD3	0.165192	0.263158	5.27819	0.0215942
LGI4	0.165192	0.263158	5.27819	0.0215942
FXYD7	0.171091	0.263158	4.55231	0.0328743
FXYD1	0.165192	0.263158	5.27819	0.0215942
FXYD5	0.171091	0.263158	4.55231	0.0328743
FAM187B	0.171091	0.263158	4.55231	0.0328743
LSR	0.171091	0.263158	4.55231	0.0328743
USF2	0.171091	0.263158	4.55231	0.0328743
HAMP	0.171091	0.263158	4.55231	0.0328743
MAG	0.171091	0.263158	4.55231	0.0328743
CD22	0.171091	0.263158	4.55231	0.0328743
FFAR1	0.168142	0.263158	4.90682	0.0267508
GPR42	0.171091	0.263158	4.55231	0.0328743
FFAR3	0.171091	0.263158	4.55231	0.0328743
FFAR2	0.171091	0.270677	5.3317	0.0209409
KRTDAP	0.171091	0.270677	5.3317	0.0209409
DMKN	0.171091	0.270677	5.3317	0.0209409
SBSN	0.168142	0.270677	5.71615	0.0168095
GAPDHS	0.168142	0.270677	5.71615	0.0168095
TMEM147	0.168142	0.270677	5.71615	0.0168095
ATP4A	0.168142	0.270677	5.71615	0.0168095
HAUS5	0.168142	0.270677	5.71615	0.0168095
RBM42	0.171091	0.278195	6.16621	0.0130213
ETV2	0.171091	0.278195	6.16621	0.0130213
COX6B1	0.171091	0.278195	6.16621	0.0130213
UPK1A	0.171091	0.278195	6.16621	0.0130213
ZBTB32	0.174041	0.278195	5.76901	0.0163112
KMT2B	0.174041	0.278195	5.76901	0.0163112
IGFLR1	0.174041	0.278195	5.76901	0.0163112
ENSG00000267120	0.174041	0.278195	5.76901	0.0163112
U2AF1L4	0.174041	0.278195	5.76901	0.0163112
ENSG00000188223	0.174041	0.278195	5.76901	0.0163112
PSENEN	0.174041	0.278195	5.76901	0.0163112
LIN37	0.174041	0.278195	5.76901	0.0163112
HSPB6	0.174041	0.278195	5.76901	0.0163112
PROSER3	0.174041	0.278195	5.76901	0.0163112
ARHGAP33	0.171091	0.278195	6.16621	0.0130213
PRODH2	0.171091	0.278195	6.16621	0.0130213
NPHS1	0.174041	0.278195	5.76901	0.0163112
KIRREL2	0.174041	0.278195	5.76901	0.0163112
APLP1	0.174041	0.278195	5.76901	0.0163112
NFKBID	0.174041	0.270677	4.96399	0.0258804
HCST	0.174041	0.270677	4.96399	0.0258804
TYROBP	0.174041	0.270677	4.96399	0.0258804
LRFN3	0.176991	0.270677	4.61256	0.0317386
SDHAF1	0.176991	0.270677	4.61256	0.0317386
SYNE4	0.176991	0.270677	4.61256	0.0317386
ALKBH6	0.176991	0.270677	4.61256	0.0317386
CLIP3	0.176991	0.270677	4.61256	0.0317386
THAP8	0.176991	0.270677	4.61256	0.0317386
WDR62	0.176991	0.270677	4.61256	0.0317386
OVOL3	0.176991	0.270677	4.61256	0.0317386
TBCB	0.176991	0.270677	4.61256	0.0317386
POLR2I	0.176991	0.270677	4.61256	0.0317386
CAPNS1	0.176991	0.270677	4.61256	0.0317386
COX7A1	0.174041	0.270677	4.96399	0.0258804
ZNF565	0.174041	0.285714	6.6281	0.0100382
ZNF146	0.171091	0.285714	7.05469	0.00790581
ZFP14	0.174041	0.293233	7.54017	0.00603383
ZFP82	0.168142	0.285714	7.49868	0.00617444
ZNF566	0.165192	0.285714	7.96056	0.00478077
ZNF260	0.165192	0.285714	7.96056	0.00478077
ZNF529	0.171091	0.285714	7.05469	0.00790581
ZNF382	0.176991	0.278195	5.38842	0.0202708
ZNF461	0.176991	0.278195	5.38842	0.0202708
ZNF567	0.176991	0.278195	5.38842	0.0202708
ZNF850	0.176991	0.285714	6.21845	0.0126425
ZNF790	0.176991	0.285714	6.21845	0.0126425
ZNF345	0.176991	0.293233	7.10158	0.00770162
ZNF829	0.176991	0.293233	7.10158	0.00770162
ZNF568	0.176991	0.300752	8.03675	0.00458376
ZNF420	0.171091	0.300752	8.98915	0.00271587
ENSG00000267360	0.171091	0.300752	8.98915	0.00271587
ZNF585A	0.165192	0.300752	10.0137	0.00155379
ZNF585B	0.171091	0.300752	8.98915	0.00271587
ZNF383	0.165192	0.300752	10.0137	0.00155379
HKR1	0.179941	0.293233	6.67978	0.00975126
ZNF527	0.179941	0.293233	6.67978	0.00975126
ZNF569	0.185841	0.293233	5.88487	0.0152716
ZNF570	0.185841	0.278195	4.34201	0.037183
ZNF793	0.182891	0.278195	4.67533	0.0305988
ZNF540	0.182891	0.278195	4.67533	0.0305988
ZNF571	0.182891	0.278195	4.67533	0.0305988
ZFP30	0.185841	0.278195	4.34201	0.037183
ZNF781	0.182891	0.278195	4.67533	0.0305988
ENSG00000267552	0.182891	0.278195	4.67533	0.0305988
ZNF607	0.182891	0.278195	4.67533	0.0305988
ZNF573	0.188791	0.285714	4.74056	0.0294595
WDR87	0.19174	0.285714	4.40924	0.0357447
SIPA1L3	0.20649	0.308271	4.95037	0.0260851
DPF1	0.20059	0.315789	6.46253	0.0110173
SPINT2	0.20059	0.300752	4.87813	0.0271991
PPP1R14A	0.20059	0.300752	4.87813	0.0271991
CTB-102L5.4	0.20354	0.300752	4.55015	0.0329159
C19orf33	0.20354	0.300752	4.55015	0.0329159
YIF1B	0.20354	0.300752	4.55015	0.0329159
KCNK6	0.20354	0.293233	3.86153	0.0494053
GMFG	0.188791	0.278195	4.02364	0.0448668
SAMD4B	0.188791	0.278195	4.02364	0.0448668
PAF1	0.188791	0.278195	4.02364	0.0448668
MED29	0.188791	0.285714	4.74056	0.0294595
PLEKHG2	0.188791	0.285714	4.74056	0.0294595
ZFP36	0.188791	0.285714	4.74056	0.0294595
RPS16	0.188791	0.278195	4.02364	0.0448668
SUPT5H	0.188791	0.278195	4.02364	0.0448668
MAP3K10	0.168142	0.263158	4.90682	0.0267508
TTC9B	0.168142	0.263158	4.90682	0.0267508
CNTD2	0.168142	0.263158	4.90682	0.0267508
AKT2	0.165192	0.263158	5.27819	0.0215942
C19orf47	0.165192	0.255639	4.49469	0.0340003
PLD3	0.165192	0.255639	4.49469	0.0340003
HIPK4	0.165192	0.255639	4.49469	0.0340003
PRX	0.165192	0.255639	4.49469	0.0340003
SERTAD1	0.162242	0.24812	4.09567	0.0429933
CYP2S1	0.117994	0.195489	4.14689	0.041711
AXL	0.117994	0.203008	4.99162	0.0254703
HNRNPUL1	0.117994	0.203008	4.99162	0.0254703
TGFB1	0.117994	0.195489	4.14689	0.041711
CCDC97	0.117994	0.195489	4.14689	0.041711
B9D2	0.115044	0.195489	4.55028	0.0329133
TMEM91	0.115044	0.195489	4.55028	0.0329133
CTC-435M10.3	0.115044	0.195489	4.55028	0.0329133
EXOSC5	0.112094	0.195489	4.97877	0.0256602
BCKDHA	0.112094	0.195489	4.97877	0.0256602
B3GNT8	0.112094	0.195489	4.97877	0.0256602
ATP5SL	0.112094	0.195489	4.97877	0.0256602
ERICH4	0.112094	0.195489	4.97877	0.0256602
CEACAM21	0.115044	0.195489	4.55028	0.0329133
CEACAM5	0.117994	0.203008	4.99162	0.0254703
CEACAM4	0.109145	0.195489	5.43346	0.0197545
CEACAM7	0.112094	0.203008	5.90517	0.0150965
ENSG00000267881	0.115044	0.203008	5.43549	0.0197316
CEACAM6	0.115044	0.203008	5.43549	0.0197316
CEACAM3	0.115044	0.203008	5.43549	0.0197316
LYPD4	0.115044	0.210526	6.38758	0.0114922
DMRTC2	0.115044	0.210526	6.38758	0.0114922
RPS19	0.117994	0.203008	4.99162	0.0254703
CD79A	0.115044	0.203008	5.43549	0.0197316
ARHGEF1	0.115044	0.203008	5.43549	0.0197316
RABAC1	0.112094	0.203008	5.90517	0.0150965
ATP1A3	0.112094	0.203008	5.90517	0.0150965
GRIK5	0.109145	0.203008	6.40179	0.0114005
ZNF574	0.103245	0.203008	7.4807	0.0062364
POU2F2	0.103245	0.203008	7.4807	0.0062364
DEDD2	0.103245	0.203008	7.4807	0.0062364
ZNF526	0.103245	0.203008	7.4807	0.0062364
GSK3A	0.103245	0.203008	7.4807	0.0062364
ENSG00000268643	0.103245	0.203008	7.4807	0.0062364
ERF	0.103245	0.203008	7.4807	0.0062364
CIC	0.103245	0.203008	7.4807	0.0062364
PAFAH1B3	0.103245	0.203008	7.4807	0.0062364
PRR19	0.103245	0.203008	7.4807	0.0062364
TMEM145	0.103245	0.203008	7.4807	0.0062364
MEGF8	0.103245	0.203008	7.4807	0.0062364
CNFN	0.103245	0.203008	7.4807	0.0062364
LIPE	0.106195	0.210526	8.00344	0.00466885
CXCL17	0.106195	0.210526	8.00344	0.00466885
CEACAM1	0.109145	0.210526	7.43637	0.00639186
CEACAM8	0.117994	0.210526	5.90351	0.0151107
PSG8	0.115044	0.210526	6.38758	0.0114922
TEX101	0.115044	0.210526	6.38758	0.0114922
PSG6	0.115044	0.210526	6.38758	0.0114922
PSG9	0.115044	0.210526	6.38758	0.0114922
CD177	0.115044	0.210526	6.38758	0.0114922
PSG5	0.115044	0.210526	6.38758	0.0114922
PSG3	0.115044	0.210526	6.38758	0.0114922
PSG7	0.115044	0.210526	6.38758	0.0114922
PSG1	0.115044	0.210526	6.38758	0.0114922
PSG2	0.115044	0.210526	6.38758	0.0114922
PSG11	0.115044	0.210526	6.38758	0.0114922
PSG4	0.115044	0.210526	6.38758	0.0114922
LYPD3	0.115044	0.210526	6.38758	0.0114922
PHLDB3	0.115044	0.210526	6.38758	0.0114922
ETHE1	0.115044	0.210526	6.38758	0.0114922
ZNF575	0.112094	0.210526	6.89815	0.00862849
XRCC1	0.115044	0.210526	6.38758	0.0114922
L34079.2	0.115044	0.218045	7.40429	0.00650684
PINLYP	0.112094	0.210526	6.89815	0.00862849
IRGQ	0.109145	0.218045	8.53489	0.00348402
ZNF576	0.109145	0.218045	8.53489	0.00348402
SRRM5	0.109145	0.218045	8.53489	0.00348402
ZNF428	0.109145	0.218045	8.53489	0.00348402
CADM4	0.109145	0.218045	8.53489	0.00348402
PLAUR	0.106195	0.218045	9.14389	0.0024955
IRGC	0.106195	0.218045	9.14389	0.0024955
SMG9	0.106195	0.218045	9.14389	0.0024955
KCNN4	0.106195	0.218045	9.14389	0.0024955
LYPD5	0.109145	0.218045	8.53489	0.00348402
ZNF283	0.106195	0.218045	9.14389	0.0024955
ZNF404	0.109145	0.218045	8.53489	0.00348402
ZNF45	0.109145	0.218045	8.53489	0.00348402
ZNF221	0.109145	0.218045	8.53489	0.00348402
ZNF155	0.109145	0.218045	8.53489	0.00348402
ZNF230	0.109145	0.218045	8.53489	0.00348402
ZNF222	0.109145	0.218045	8.53489	0.00348402
ENSG00000267022	0.109145	0.218045	8.53489	0.00348402
ZNF223	0.109145	0.218045	8.53489	0.00348402
ZNF284	0.109145	0.210526	7.43637	0.00639186
ZNF224	0.109145	0.210526	7.43637	0.00639186
ZNF225	0.106195	0.210526	8.00344	0.00466885
ZNF234	0.106195	0.210526	8.00344	0.00466885
ZNF226	0.106195	0.210526	8.00344	0.00466885
ZNF227	0.109145	0.210526	7.43637	0.00639186
ZNF235	0.120944	0.210526	5.44489	0.0196256
ZNF233	0.115044	0.210526	6.38758	0.0114922
ZNF112	0.120944	0.210526	5.44489	0.0196256
ENSG00000267173	0.123894	0.210526	5.0107	0.0251911
ZNF285	0.117994	0.210526	5.90351	0.0151107
ZNF229	0.117994	0.210526	5.90351	0.0151107
ZNF180	0.112094	0.218045	7.95543	0.00479432
CEACAM20	0.112094	0.218045	7.95543	0.00479432
IGSF23	0.109145	0.218045	8.53489	0.00348402
PVR	0.112094	0.225564	9.07486	0.00259147
CEACAM19	0.112094	0.225564	9.07486	0.00259147
CEACAM16	0.115044	0.225564	8.4835	0.00358382
BCL3	0.109145	0.225564	9.69519	0.00184751
CBLC	0.109145	0.233083	10.9152	0.000953773
BCAM	0.109145	0.233083	10.9152	0.000953773
PVRL2	0.109145	0.233083	10.9152	0.000953773
TOMM40	0.100295	0.225564	11.7426	0.00061084
APOE	0.100295	0.225564	11.7426	0.00061084
APOC1	0.100295	0.225564	11.7426	0.00061084
APOC4-APOC2	0.0973451	0.225564	12.4919	0.000408711
APOC4	0.0973451	0.225564	12.4919	0.000408711
APOC2	0.0973451	0.225564	12.4919	0.000408711
CLPTM1	0.0973451	0.233083	13.8802	0.00019484
RELB	0.100295	0.233083	13.0879	0.000297211
CLASRP	0.100295	0.233083	13.0879	0.000297211
ZNF296	0.100295	0.233083	13.0879	0.000297211
MARK4	0.100295	0.233083	13.0879	0.000297211
PPP1R37	0.100295	0.233083	13.0879	0.000297211
GEMIN7	0.100295	0.233083	13.0879	0.000297211
NKPD1	0.100295	0.233083	13.0879	0.000297211
TRAPPC6A	0.100295	0.233083	13.0879	0.000297211
BLOC1S3	0.100295	0.233083	13.0879	0.000297211
ENSG00000267545	0.100295	0.233083	13.0879	0.000297211
EXOC3L2	0.100295	0.233083	13.0879	0.000297211
CKM	0.100295	0.233083	13.0879	0.000297211
PPP1R13L	0.100295	0.233083	13.0879	0.000297211
ERCC2	0.100295	0.233083	13.0879	0.000297211
KLC3	0.100295	0.233083	13.0879	0.000297211
ERCC1	0.106195	0.225564	10.3457	0.00129776
CD3EAP	0.103245	0.225564	11.0277	0.000897589
FOSB	0.103245	0.225564	11.0277	0.000897589
RTN2	0.103245	0.225564	11.0277	0.000897589
PPM1N	0.103245	0.225564	11.0277	0.000897589
VASP	0.103245	0.225564	11.0277	0.000897589
OPA3	0.106195	0.225564	10.3457	0.00129776
GPR4	0.103245	0.225564	11.0277	0.000897589
EML2	0.103245	0.225564	11.0277	0.000897589
ENSG00000267757	0.103245	0.225564	11.0277	0.000897589
GIPR	0.103245	0.218045	9.78373	0.00176063
SNRPD2	0.103245	0.218045	9.78373	0.00176063
QPCTL	0.103245	0.218045	9.78373	0.00176063
FBXO46	0.103245	0.210526	8.60065	0.00336043
BHMG1	0.103245	0.210526	8.60065	0.00336043
DMPK	0.103245	0.210526	8.60065	0.00336043
SIX5	0.103245	0.210526	8.60065	0.00336043
DMWD	0.103245	0.210526	8.60065	0.00336043
ENSG00000268434	0.103245	0.210526	8.60065	0.00336043
RSPH6A	0.103245	0.203008	7.4807	0.0062364
SYMPK	0.100295	0.203008	8.0656	0.00451135
FOXA3	0.0973451	0.203008	8.6827	0.00321244
IRF2BP1	0.0973451	0.203008	8.6827	0.00321244
MYPOP	0.0973451	0.203008	8.6827	0.00321244
NANOS2	0.0973451	0.203008	8.6827	0.00321244
NOVA2	0.0973451	0.203008	8.6827	0.00321244
CCDC61	0.0973451	0.210526	9.89103	0.00166086
PGLYRP1	0.0973451	0.210526	9.89103	0.00166086
IGFL4	0.0973451	0.210526	9.89103	0.00166086
IGFL3	0.100295	0.210526	9.22936	0.00238165
IGFL2	0.100295	0.210526	9.22936	0.00238165
IGFL1	0.0973451	0.210526	9.89103	0.00166086
HIF3A	0.100295	0.225564	11.7426	0.00061084
PPP5C	0.100295	0.225564	11.7426	0.00061084
CCDC8	0.0973451	0.218045	11.1615	0.000835114
PNMAL1	0.0943953	0.218045	11.9025	0.000560581
PNMAL2	0.0943953	0.218045	11.9025	0.000560581
PPP5D1	0.100295	0.218045	10.4558	0.00122266
CALM3	0.100295	0.210526	9.22936	0.00238165
PTGIR	0.100295	0.210526	9.22936	0.00238165
GNG8	0.100295	0.210526	9.22936	0.00238165
DACT3	0.100295	0.210526	9.22936	0.00238165
PRKD2	0.106195	0.218045	9.14389	0.0024955
STRN4	0.106195	0.218045	9.14389	0.0024955
FKRP	0.109145	0.218045	8.53489	0.00348402
SLC1A5	0.109145	0.218045	8.53489	0.00348402
AC008622.1	0.109145	0.218045	8.53489	0.00348402
AP2S1	0.120944	0.218045	6.38244	0.0115255
ARHGAP35	0.120944	0.225564	7.38308	0.00658402
NPAS1	0.112094	0.203008	5.90517	0.0150965
TMEM160	0.112094	0.203008	5.90517	0.0150965
ZC3H4	0.112094	0.203008	5.90517	0.0150965
SAE1	0.115044	0.203008	5.43549	0.0197316
BBC3	0.115044	0.203008	5.43549	0.0197316
CCDC9	0.117994	0.203008	4.99162	0.0254703
INAFM1	0.117994	0.203008	4.99162	0.0254703
C5AR1	0.120944	0.203008	4.57253	0.0324886
C5AR2	0.120944	0.203008	4.57253	0.0324886
DHX34	0.123894	0.203008	4.1772	0.0409712
MEIS3	0.120944	0.203008	4.57253	0.0324886
SLC8A2	0.123894	0.203008	4.1772	0.0409712
ZNF541	0.123894	0.203008	4.1772	0.0409712
CABP5	0.117994	0.195489	4.14689	0.041711
PLA2G4C	0.117994	0.195489	4.14689	0.041711
LIG1	0.117994	0.195489	4.14689	0.041711
C19orf68	0.117994	0.195489	4.14689	0.041711
CARD8	0.117994	0.195489	4.14689	0.041711
CCDC114	0.117994	0.195489	4.14689	0.041711
EMP3	0.117994	0.195489	4.14689	0.041711
TMEM143	0.117994	0.195489	4.14689	0.041711
SYNGR4	0.117994	0.195489	4.14689	0.041711
KDELR1	0.117994	0.195489	4.14689	0.041711
GRIN2D	0.117994	0.195489	4.14689	0.041711
GRWD1	0.112094	0.195489	4.97877	0.0256602
KCNJ14	0.112094	0.195489	4.97877	0.0256602
CYTH2	0.112094	0.195489	4.97877	0.0256602
CTC-273B12.7	0.112094	0.195489	4.97877	0.0256602
LMTK3	0.112094	0.195489	4.97877	0.0256602
SULT2B1	0.112094	0.195489	4.97877	0.0256602
FAM83E	0.112094	0.195489	4.97877	0.0256602
SPACA4	0.112094	0.195489	4.97877	0.0256602
SPHK2	0.112094	0.195489	4.97877	0.0256602
RPL18	0.112094	0.195489	4.97877	0.0256602
DBP	0.112094	0.195489	4.97877	0.0256602
CA11	0.112094	0.195489	4.97877	0.0256602
NTN5	0.112094	0.195489	4.97877	0.0256602
FUT2	0.112094	0.195489	4.97877	0.0256602
MAMSTR	0.112094	0.195489	4.97877	0.0256602
RASIP1	0.112094	0.195489	4.97877	0.0256602
IZUMO1	0.112094	0.195489	4.97877	0.0256602
FUT1	0.112094	0.195489	4.97877	0.0256602
FGF21	0.112094	0.195489	4.97877	0.0256602
BCAT2	0.112094	0.195489	4.97877	0.0256602
HSD17B14	0.112094	0.195489	4.97877	0.0256602
PLEKHA4	0.112094	0.18797	4.12141	0.0423438
PPP1R15A	0.112094	0.18797	4.12141	0.0423438
TULP2	0.112094	0.18797	4.12141	0.0423438
NUCB1	0.112094	0.18797	4.12141	0.0423438
DHDH	0.112094	0.18797	4.12141	0.0423438
BAX	0.112094	0.18797	4.12141	0.0423438
FTL	0.112094	0.18797	4.12141	0.0423438
GYS1	0.112094	0.18797	4.12141	0.0423438
RUVBL2	0.112094	0.195489	4.97877	0.0256602
LHB	0.112094	0.195489	4.97877	0.0256602
CGB2	0.112094	0.195489	4.97877	0.0256602
CGB	0.112094	0.195489	4.97877	0.0256602
CTB-60B18.6	0.112094	0.195489	4.97877	0.0256602
CGB5	0.112094	0.195489	4.97877	0.0256602
CGB7	0.112094	0.195489	4.97877	0.0256602
CGB8	0.112094	0.195489	4.97877	0.0256602
NTF4	0.115044	0.195489	4.55028	0.0329133
CGB1	0.112094	0.195489	4.97877	0.0256602
KCNA7	0.115044	0.195489	4.55028	0.0329133
SNRNP70	0.112094	0.195489	4.97877	0.0256602
LIN7B	0.112094	0.203008	5.90517	0.0150965
PPFIA3	0.112094	0.203008	5.90517	0.0150965
C19orf73	0.112094	0.203008	5.90517	0.0150965
HRC	0.109145	0.203008	6.40179	0.0114005
TRPM4	0.109145	0.203008	6.40179	0.0114005
SLC6A16	0.109145	0.203008	6.40179	0.0114005
CD37	0.109145	0.203008	6.40179	0.0114005
TEAD2	0.109145	0.203008	6.40179	0.0114005
DKKL1	0.109145	0.203008	6.40179	0.0114005
CCDC155	0.112094	0.203008	5.90517	0.0150965
SLC17A7	0.112094	0.203008	5.90517	0.0150965
PTH2	0.112094	0.203008	5.90517	0.0150965
GFY	0.112094	0.203008	5.90517	0.0150965
[truncated: 65 more rows]

## Sheet: Stable7
geneName	pvalue
[truncated: 73 more rows]

[truncated: 6 more sheets: Stable8, Stable9, Stable10, Stable11, Stable12, Stable13]
